# Supplementary material for: The Modulation of Chaihu Shugan Formula on Microbiota Composition in the Simulator of the Human Intestinal Microbial Ecosystem Technology Platform and its Influence on Gut Barrier and Intestinal Immunity in Caco-2/THP1-Blue™ Cell Co-Culture Model
Source: Front Pharmacol. 2022 Mar 15;13:820543. doi: 10.3389/fphar.2022.820543 (PMC8964513; doi:10.3389/fphar.2022.820543)
Supplement: Supplementary file 1 [file Table2.XLSX]

## Sheet: Absolute data
							P781_A_31	P781_A_32	P781_A_33	P781_A_34	P781_A_35	P781_A_36	P781_A_37	P781_A_38	P781_A_39	P781_A_40	P781_A_121	P781_A_122	P781_A_123	P781_A_124	P781_A_125	P781_A_126	P781_A_127	P781_A_128	P781_A_129	P781_A_130	P781_A_131	P781_A_132	P781_A_133	P781_A_134	P781_A_135	P781_A_136	P781_A_137	P781_A_138	P781_A_139	P781_A_140
							Donor A	Donor A	Donor B	Donor B	Donor C	Donor C	Donor D	Donor D	Donor E	Donor E	Donor A	Donor A	Donor A	Donor A	Donor B	Donor B	Donor B	Donor B	Donor C	Donor C	Donor C	Donor C	Donor D	Donor D	Donor D	Donor D	Donor E	Donor E	Donor E	Donor E
							Blank	Blank	Blank	Blank	Blank	Blank	Blank	Blank	Blank	Blank	Blank	Blank	Product	Product	Blank	Blank	Product	Product	Blank	Blank	Product	Product	Blank	Blank	Product	Product	Blank	Blank	Product	Product
							Rp 1	Rp 2	Rp 1	Rp 2	Rp 1	Rp 2	Rp 1	Rp 2	Rp 1	Rp 2	Rp 1	Rp 2	Rp 1	Rp 2	Rp 1	Rp 2	Rp 1	Rp 2	Rp 1	Rp 2	Rp 1	Rp 2	Rp 1	Rp 2	Rp 1	Rp 2	Rp 1	Rp 2	Rp 1	Rp 2
OTU	regnum	phylum	classis	ordo	familia	genus	0h	0h	0h	0h	0h	0h	0h	0h	0h	0h	48h	48h	48h	48h	48h	48h	48h	48h	48h	48h	48h	48h	48h	48h	48h	48h	48h	48h	48h	48h
Otu00002	Bacteria(100)	Proteobacteria(100)	Gammaproteobacteria(100)	Enterobacterales(100)	Enterobacteriaceae(100)	Escherichia-Shigella(100)	0	0	185761	394221	33955.2	0	44623.7	90105.9	41545.1	56877.8	2.11382e+08	2.13301e+08	1.09143e+08	1.36348e+08	3.11375e+08	3.65481e+08	3.91167e+08	3.60929e+08	7.07141e+06	8.13823e+06	2.10035e+06	673307	1.76539e+08	1.87524e+08	5.10792e+07	4.89132e+07	2.4165e+08	4.06427e+08	1.42273e+08	1.03697e+08
Otu00007	Bacteria(100)	Firmicutes(100)	Bacilli(100)	Lactobacillales(100)	Lactobacillaceae(100)	Lactobacillus(100)	0	0	0	0	0	0	0	0	9.28534e+06	1.0238e+07	0	0	0	0	21371	0	42671.3	59945	0	0	0	0	0	0	0	0	1.3426e+08	1.52273e+08	8.00986e+08	6.0381e+08
Otu00001	Bacteria(100)	Bacteroidetes(100)	Bacteroidia(100)	Bacteroidales(100)	Bacteroidaceae(100)	Bacteroides(100)	9.36493e+07	1.05916e+08	1.00534e+08	1.0695e+08	3.16123e+07	2.88801e+07	1.31015e+08	1.58586e+08	2.9227e+07	2.9804e+07	1.48338e+08	1.56276e+08	2.32428e+08	3.67658e+08	8.21715e+07	8.34818e+07	3.66973e+08	4.17158e+08	1.02278e+08	3.93679e+07	5.61842e+07	3.24029e+07	2.29693e+08	1.52441e+08	7.03024e+08	7.07869e+08	1.05099e+08	1.15559e+08	2.25982e+08	1.98361e+08
Otu00006	Bacteria(100)	Bacteroidetes(100)	Bacteroidia(100)	Bacteroidales(100)	Bacteroidaceae(100)	Bacteroides(100)	623370	645045	1.30999e+08	1.14255e+08	4.88955e+06	5.25515e+06	1.42796e+06	2.07243e+06	1.01786e+06	1.5357e+06	2.35367e+06	1.99676e+06	3.55713e+06	6.88375e+06	1.02089e+08	1.17348e+08	2.98528e+08	3.60929e+08	1.395e+07	5.11672e+06	2.26662e+07	1.27928e+07	2.30626e+06	1.00235e+06	8.22251e+06	8.54202e+06	2.44001e+06	2.18862e+06	4.49283e+06	4.39446e+06
Otu00003	Bacteria(100)	Actinobacteria(100)	Actinobacteria(100)	Bifidobacteriales(100)	Bifidobacteriaceae(100)	Bifidobacterium(100)	7.89282e+07	9.19189e+07	2.57094e+07	2.99376e+07	9.65686e+07	1.06684e+08	1.78495e+06	4.09982e+06	4.77354e+07	7.55622e+07	3.09901e+07	3.44735e+07	2.28871e+08	4.8294e+08	3.99851e+07	3.98326e+07	2.25518e+08	3.70221e+08	1.87585e+08	1.29572e+08	3.23191e+08	4.12821e+08	1.60889e+07	1.44924e+07	1.0926e+08	1.12267e+08	9.85525e+07	1.04233e+08	2.40564e+08	2.55794e+08
Otu00008	Bacteria(100)	Firmicutes(100)	Clostridia(100)	Oscillospirales(100)	Ruminococcaceae(100)	Faecalibacterium(100)	1.42416e+08	1.62809e+08	2.92388e+07	3.09116e+07	1.49063e+07	1.74862e+07	4.78367e+07	6.10467e+07	1.26422e+08	1.11736e+08	7.78954e+06	9.5727e+06	1.35344e+07	3.44187e+07	1.58145e+06	1.23637e+06	1.53617e+06	2.15802e+06	321428	639590	6.38855e+06	3.53486e+06	2.08662e+06	1.21118e+06	1.74417e+07	1.4135e+07	4.13611e+06	3.8848e+06	9.77389e+06	7.14099e+06
Otu00005	Bacteria(100)	Bacteroidetes(100)	Bacteroidia(100)	Bacteroidales(100)	Bacteroidaceae(100)	Bacteroides(100)	3.09287e+07	3.08977e+07	2.07681e+07	2.08242e+07	814925	465057	2.98533e+07	4.1674e+07	5.81632e+06	6.56939e+06	1.66326e+08	1.63617e+08	2.24533e+08	3.6799e+08	7.69783e+07	8.71909e+07	1.90741e+07	3.73458e+07	1.24714e+07	8.51316e+06	8.66392e+06	5.30229e+06	2.61047e+08	1.7253e+08	4.5149e+08	4.11644e+08	3.20176e+07	3.06407e+07	3.49968e+07	2.8625e+07
Otu00014	Bacteria(100)	Bacteroidetes(100)	Bacteroidia(100)	Bacteroidales(100)	Prevotellaceae(100)	Prevotellaceae_NK3B31_group(100)	2.49348e+07	2.9027e+07	0	0	1.60982e+08	1.14451e+08	0	0	0	0	112080	58728.2	1.64842e+06	3.4004e+06	0	0	0	0	4.54499e+07	3.63905e+07	8.57641e+07	1.33231e+08	0	0	0	0	0	0	0	0
Otu00022	Bacteria(100)	Bacteroidetes(100)	Bacteroidia(100)	Bacteroidales(100)	Bacteroidaceae(100)	Bacteroides(100)	47951.5	0	0	0	1.30829e+08	1.40261e+08	0	0	0	0	0	0	0	0	0	0	42671.3	0	3.52285e+07	2.79655e+07	6.27478e+07	4.29233e+07	0	0	0	0	0	0	0	0
Otu00004	Bacteria(100)	Actinobacteria(100)	Coriobacteriia(100)	Coriobacteriales(100)	Coriobacteriaceae(100)	Collinsella(100)	8.15176e+07	1.1327e+08	3.46631e+07	2.66911e+07	3.19858e+07	3.59024e+07	5.42179e+07	7.28956e+07	5.35309e+07	5.08488e+07	6.78082e+07	7.3469e+07	1.07755e+08	2.17543e+08	4.21222e+07	4.26816e+07	1.32238e+08	1.50522e+08	7.73997e+07	8.42053e+07	2.91423e+07	2.29766e+07	2.24037e+07	2.16341e+07	2.34466e+08	2.04297e+08	6.80226e+07	8.07601e+07	1.14213e+08	8.9476e+07
Otu00023	Bacteria(100)	Firmicutes(100)	Bacilli(100)	Erysipelotrichales(100)	Erysipelotrichaceae(100)	Holdemanella(100)	0	0	8.26638e+07	8.45952e+07	3.88448e+07	2.47876e+07	0	0	4.94387e+06	3.41267e+06	0	0	0	0	6.34718e+06	3.22531e+06	3.15767e+06	2.09808e+06	2.95713e+06	1.8085e+06	4.72578e+06	3.87152e+06	0	0	0	0	148781	54715.5	394108	183102
Otu00017	Bacteria(100)	Bacteroidetes(100)	Bacteroidia(100)	Bacteroidales(100)	Bacteroidaceae(100)	Bacteroides(100)	575418	645045	6.08554e+07	6.33537e+07	101866	93011.5	4.37313e+06	5.27119e+06	1.61611e+07	1.66083e+07	672479	998380	2.60278e+06	3.48334e+06	1.01726e+07	1.21487e+07	9.97654e+07	1.31459e+08	128571	44109.7	962658	252490	3.12993e+06	1.92118e+06	1.00913e+07	1.12877e+07	5.02879e+06	4.5961e+06	1.43455e+07	1.26341e+07
Otu00016	Bacteria(100)	Bacteroidetes(100)	Bacteroidia(100)	Bacteroidales(100)	Rikenellaceae(100)	Alistipes(100)	2.49348e+06	1.93514e+06	1.35234e+07	1.36354e+07	271642	186023	8.43835e+07	1.05469e+08	2.11049e+07	1.97366e+07	336239	234913	433796	746430	1.04718e+07	8.54707e+06	2.4792e+07	2.20598e+07	128571	242603	612601	84163.4	4.04694e+07	3.01124e+07	4.485e+07	3.50833e+07	1.84488e+07	1.69071e+07	3.19228e+07	2.08126e+07
Otu00033	Bacteria(100)	Firmicutes(100)	Bacilli(100)	Lactobacillales(100)	Enterococcaceae(99)	Enterococcus(99)	0	0	148609	185516	0	0	0	0	0	0	0	58728.2	260278	165873	4.32976e+07	4.97773e+07	5.90144e+07	5.63483e+07	0	0	0	0	0	41764.8	498334	1.1186e+06	505855	656586	2.28583e+06	1.89206e+06
Otu00040	Bacteria(100)	Firmicutes(100)	Negativicutes(100)	Veillonellales-Selenomonadales(100)	Selenomonadaceae(100)	Megamonas(100)	0	0	148609	255084	0	0	0	0	0	0	0	0	0	0	4.55202e+06	9.51467e+06	8.49585e+07	1.17912e+08	0	0	0	0	0	0	0	305072	0	0	0	0
Otu00015	Bacteria(100)	Firmicutes(100)	Clostridia(100)	Lachnospirales(100)	Lachnospiraceae(100)	Fusicatenibacter(100)	1.62556e+07	1.69002e+07	3.30284e+07	3.02391e+07	4.93369e+07	5.78997e+07	2.23119e+06	1.89222e+06	2.30576e+06	2.33199e+06	2.29203e+07	1.43884e+07	4.87587e+07	7.52236e+07	1.37415e+07	1.37613e+07	1.04971e+07	1.2049e+07	4.27499e+07	4.36465e+07	4.75203e+07	4.07351e+07	658932	584707	3.11459e+06	4.27101e+06	624880	492440	1.97054e+06	793443
Otu00025	Bacteria(100)	Firmicutes(100)	Negativicutes(100)	Acidaminococcales(100)	Acidaminococcaceae(100)	Phascolarctobacterium(100)	0	0	0	0	1.7453e+07	1.44633e+07	981722	1.5318e+06	62317.7	0	0	58728.2	347037	82936.7	897582	591307	85342.5	0	6.69855e+07	4.3051e+07	9.62658e+07	4.16609e+07	3.05854e+07	3.28271e+07	4.68434e+07	9.40639e+07	119025	0	78821.7	122068
Otu00013	Bacteria(100)	Firmicutes(100)	Clostridia(100)	Lachnospirales(100)	Lachnospiraceae(100)	Blautia(99)	3.19357e+07	2.84465e+07	1.23717e+07	9.4845e+06	2.275e+07	1.84163e+07	1.38334e+06	2.20759e+06	3.26129e+06	2.95765e+06	2.93649e+07	2.31977e+07	7.66951e+07	1.16941e+08	1.62633e+07	1.98894e+07	8.24409e+07	8.43427e+07	2.73856e+07	2.898e+07	1.84655e+07	1.86001e+07	1.64733e+06	1.58706e+06	3.23917e+06	3.45748e+06	1.22e+06	1.47732e+06	3.15287e+06	1.22068e+06
Otu00011	Bacteria(100)	Firmicutes(100)	Clostridia(100)	Lachnospirales(100)	Lachnospiraceae(100)	Agathobacter(82)	4.6513e+07	4.69593e+07	5.02298e+07	4.27846e+07	3.03899e+07	3.42747e+07	7.66636e+07	8.32578e+07	2.04818e+07	1.84853e+07	7.22914e+06	7.10612e+06	7.11425e+06	1.01183e+07	6.4113e+06	7.04193e+06	7.51014e+06	8.57214e+06	1.25357e+07	1.22184e+07	1.68028e+07	1.25403e+07	3.84377e+06	3.71706e+06	1.98088e+07	1.51519e+07	595124	875448	472930	244136
Otu00019	Bacteria(100)	Firmicutes(100)	Clostridia(100)	Oscillospirales(100)	Ruminococcaceae(100)	Subdoligranulum(100)	3.48128e+07	3.78642e+07	4.79264e+06	3.33929e+06	3.09672e+07	3.01357e+07	1.23608e+07	1.7886e+07	2.49479e+07	1.87412e+07	4.76339e+06	7.2823e+06	4.58088e+07	8.30196e+07	299194	322531	469384	539505	4.10784e+07	4.06029e+07	6.9749e+07	4.23342e+07	1.26295e+06	1.37824e+06	2.14283e+07	2.14567e+07	1.10098e+06	711302	4.09873e+06	2.25826e+06
Otu00050	Bacteria(100)	Firmicutes(100)	Negativicutes(100)	Veillonellales-Selenomonadales(100)	Veillonellaceae(100)	Megasphaera(100)	47951.5	258018	0	0	0	0	0	0	0	0	5.71607e+06	1.38599e+07	9.38734e+07	1.52686e+08	0	0	0	0	0	0	0	0	0	0	0	0	0	0	0	0
Otu00028	Bacteria(100)	Bacteroidetes(100)	Bacteroidia(100)	Bacteroidales(100)	Bacteroidaceae(100)	Bacteroides(100)	1.43855e+06	2.12865e+06	1.93192e+06	2.06386e+06	101866	186023	3.52528e+06	3.96466e+06	124635	455022	5.32379e+06	6.28392e+06	1.56167e+06	2.4881e+06	3.72924e+07	3.82737e+07	1.85193e+07	2.25993e+07	257142	242603	175029	84163.4	2.00425e+07	1.40747e+07	2.37954e+07	2.07449e+07	2.66318e+07	2.56616e+07	1.86807e+07	1.00706e+07
Otu00049	Bacteria(100)	Proteobacteria(100)	Gammaproteobacteria(100)	Burkholderiales(100)	Sutterellaceae(100)	Sutterella(100)	0	0	0	0	2.92015e+06	2.37179e+06	0	0	0	0	0	0	0	82936.7	0	53755.2	42671.3	59945	4.67998e+07	3.76035e+07	3.50933e+07	2.71848e+07	0	0	0	101691	0	0	0	0
Otu00026	Bacteria(100)	Actinobacteria(100)	Actinobacteria(100)	Bifidobacteriales(100)	Bifidobacteriaceae(100)	Bifidobacterium(100)	479515	129009	148609	162326	9.98283e+06	1.15334e+07	3.74839e+06	5.13603e+06	5.08928e+06	7.13817e+06	168120	117456	1.38815e+06	1.82461e+06	192339	0	938768	1.13896e+06	2.30142e+07	1.85702e+07	7.88505e+07	9.07281e+07	4.22815e+06	4.21824e+06	1.11751e+08	1.68196e+08	4.5527e+06	5.58098e+06	1.74196e+07	1.56247e+07
Otu00054	Bacteria(100)	Bacteroidetes(100)	Bacteroidia(100)	Bacteroidales(100)	Prevotellaceae(100)	Prevotella(100)	7.84007e+07	7.74699e+07	0	0	0	0	0	0	20772.6	0	112080	58728.2	173518	497620	0	0	0	0	0	0	0	0	0	0	0	0	0	0	0	0
Otu00034	Bacteria(100)	Bacteroidetes(100)	Bacteroidia(100)	Bacteroidales(100)	Muribaculaceae(100)	CAG-873(100)	0	0	0	0	0	0	0	0	3.31946e+07	3.32451e+07	0	0	0	0	0	0	0	59945	0	0	0	0	0	0	0	0	4.5527e+07	3.25557e+07	2.38041e+07	1.16575e+07
Otu00010	Bacteria(100)	Firmicutes(100)	Clostridia(100)	Lachnospirales(100)	Lachnospiraceae(100)	Lachnospiraceae_UCG-004(100)	4.45949e+06	2.51568e+06	408675	255084	2.24104e+06	2.4183e+06	267742	270318	1.14249e+06	824728	7.95206e+07	8.12212e+07	7.83435e+07	1.16194e+08	2.29097e+07	2.39211e+07	2.64562e+07	2.89535e+07	1.83214e+07	1.63426e+07	1.13769e+07	8.66883e+06	6.50695e+07	6.5696e+07	5.60625e+07	5.38961e+07	3.46064e+07	3.20086e+07	4.78447e+07	2.55733e+07
Otu00012	Bacteria(100)	Bacteroidetes(100)	Bacteroidia(100)	Bacteroidales(100)	Tannerellaceae(100)	Parabacteroides(100)	1.10288e+07	5.99892e+06	891654	742064	5.8403e+06	2.97637e+06	178495	585688	498542	540339	2.71793e+07	2.73674e+07	7.72157e+07	1.09394e+08	1.24593e+07	1.2525e+07	2.67549e+07	2.54167e+07	4.24284e+07	3.34792e+07	8.4889e+07	8.46684e+07	2.91028e+07	2.37642e+07	4.02404e+07	3.10157e+07	2.5382e+07	2.78502e+07	2.45135e+07	1.80051e+07
Otu00027	Bacteria(100)	Bacteroidetes(100)	Bacteroidia(100)	Bacteroidales(100)	Bacteroidaceae(100)	Bacteroides(100)	3.1648e+06	3.35424e+06	0	23189.5	3.99992e+07	4.10181e+07	0	0	0	0	1.401e+06	1.52693e+06	2.25574e+06	2.90278e+06	21371	0	42671.3	59945	8.24783e+07	3.3369e+07	9.41655e+07	6.30384e+07	0	0	0	0	0	0	0	0
Otu00009	Bacteria(100)	Bacteroidetes(100)	Bacteroidia(100)	Bacteroidales(100)	Bacteroidaceae(100)	Bacteroides(100)	8.67922e+06	9.35316e+06	1.90963e+07	1.75313e+07	2.65869e+07	2.92056e+07	1.73586e+07	2.33374e+07	1.42084e+07	1.84568e+07	4.39913e+07	3.72337e+07	5.21423e+07	7.58041e+07	1.70541e+07	1.68254e+07	4.82185e+07	6.07243e+07	5.99141e+07	2.24739e+07	1.31359e+08	8.70249e+07	2.26782e+07	1.65388e+07	3.62538e+07	3.17275e+07	1.10098e+07	9.84879e+06	2.77452e+07	1.75168e+07
Otu00020	Bacteria(100)	Actinobacteria(100)	Actinobacteria(100)	Bifidobacteriales(100)	Bifidobacteriaceae(100)	Bifidobacterium(100)	4.50744e+06	5.09586e+06	2.4149e+06	3.03782e+06	4.2444e+06	3.90648e+06	2.67742e+06	3.91961e+06	2.40962e+06	2.53106e+06	3.30635e+06	5.8141e+06	4.98865e+07	1.2059e+08	2.11573e+06	2.47274e+06	4.77065e+07	5.5629e+07	3.00213e+07	2.53851e+07	6.25728e+07	5.08347e+07	1.05978e+07	9.56413e+06	1.09758e+08	1.08707e+08	3.6005e+06	2.51691e+06	2.94005e+07	2.80757e+07
Otu00030	Bacteria(100)	Actinobacteria(100)	Coriobacteriia(100)	Coriobacteriales(100)	Eggerthellaceae(100)	Senegalimassilia(100)	3.2607e+06	5.48288e+06	0	0	2.37687e+06	2.37179e+06	0	0	456997	426584	6.94894e+06	1.16869e+07	3.22744e+07	6.24513e+07	0	0	0	0	2.45571e+07	2.6532e+07	1.15869e+08	7.48213e+07	0	0	0	0	2.35074e+06	2.84521e+06	1.1508e+07	6.59168e+06
Otu00058	Bacteria(100)	Firmicutes(100)	Clostridia(100)	Oscillospirales(100)	Ruminococcaceae(100)	Ruminococcus(100)	6.33919e+07	4.17344e+07	0	0	0	0	0	0	0	0	4.14695e+06	3.75861e+06	9.71703e+06	2.13977e+07	0	0	0	0	0	0	0	0	0	0	0	0	0	0	0	0
Otu00018	Bacteria(100)	Firmicutes(100)	Clostridia(100)	Lachnospirales(100)	Lachnospiraceae(100)	Lachnospiraceae_unclassified(100)	1.3858e+07	1.01917e+07	1.02169e+07	1.08295e+07	3.0322e+07	3.35771e+07	1.06205e+07	8.15458e+06	1.39176e+06	966923	1.79888e+07	1.53868e+07	7.65216e+07	1.09476e+08	7.26614e+06	6.34311e+06	1.64711e+07	1.24686e+07	2.9057e+07	2.7745e+07	8.25261e+07	6.39642e+07	1.11469e+07	1.32394e+07	3.23917e+07	3.66086e+07	2.23171e+06	2.24334e+06	9.37978e+06	5.1879e+06
Otu00052	Bacteria(100)	Firmicutes(100)	Clostridia(100)	Lachnospirales(100)	Lachnospiraceae(100)	Coprococcus(100)	1.1844e+07	1.50941e+07	0	0	0	0	4.27942e+07	5.72623e+07	103863	56877.8	2.40971e+06	1.99676e+06	2.68953e+06	3.4004e+06	0	0	0	0	0	0	0	84163.4	4.17324e+06	2.38059e+06	6.7275e+06	6.5082e+06	0	0	0	0
Otu00021	Bacteria(100)	Firmicutes(100)	Clostridia(100)	Lachnospirales(100)	Lachnospiraceae(100)	Blautia(100)	1.0837e+07	9.9337e+06	1.67185e+06	1.48413e+06	1.22239e+06	1.02313e+06	1.46812e+07	1.45972e+07	3.4067e+06	3.18516e+06	6.86488e+07	3.60004e+07	5.88227e+07	8.19415e+07	1.86782e+07	2.44048e+07	4.90293e+07	4.51986e+07	3.79284e+06	4.5433e+06	1.76779e+07	1.22879e+07	2.71809e+07	2.55183e+07	6.85209e+07	4.20999e+07	1.33903e+06	547155	6.30573e+06	2.25826e+06
Otu00035	Bacteria(100)	Firmicutes(100)	Clostridia(100)	Oscillospirales(100)	Ruminococcaceae(100)	Ruminococcus(99)	0	64504.5	0	0	0	0	5.04695e+07	5.41536e+07	2.16242e+07	2.42015e+07	0	0	0	0	0	0	0	59945	0	0	0	0	2.08662e+06	2.92353e+06	3.23917e+07	2.34905e+07	4.16587e+06	3.77537e+06	3.31051e+06	2.56343e+06
Otu00029	Bacteria(100)	Bacteroidetes(100)	Bacteroidia(100)	Bacteroidales(100)	Bacteroidaceae(100)	Bacteroides(100)	287709	516036	1.65328e+07	1.64877e+07	1.04582e+07	8.23152e+06	5.39947e+06	3.78445e+06	664722	1.10912e+06	840598	587282	260278	1.32699e+06	2.50041e+07	2.8544e+07	2.91445e+07	4.22013e+07	7.58569e+06	5.9548e+06	9.7141e+06	4.79731e+06	6.9737e+06	6.93295e+06	1.33304e+07	9.05047e+06	803417	273578	1.41879e+06	610341
Otu00036	Bacteria(100)	Firmicutes(100)	Clostridia(100)	Oscillospirales(100)	Oscillospiraceae(100)	Oscillibacter(100)	479515	580541	1.15172e+06	1.15947e+06	339552	1.06963e+06	580109	495582	41545.1	0	5.82815e+06	6.69502e+06	5.89962e+06	8.1278e+06	1.16472e+07	1.12886e+07	4.71517e+07	3.32695e+07	1.24071e+07	1.13582e+07	1.90781e+07	1.08571e+07	6.25985e+06	9.81472e+06	2.52904e+07	2.00331e+07	981954	1.53203e+06	4.57166e+06	3.53998e+06
Otu00046	Bacteria(100)	Proteobacteria(100)	Gammaproteobacteria(100)	Burkholderiales(100)	Sutterellaceae(100)	Parasutterella(100)	0	258018	37152.3	92757.9	0	0	1.60645e+06	2.20759e+06	124635	113756	2.52179e+06	3.81734e+06	2.51602e+06	4.9762e+06	341936	591307	896096	1.25885e+06	0	0	0	0	5.93588e+07	3.94259e+07	8.32217e+07	5.56248e+07	4.0766e+06	3.28293e+06	3.6258e+06	2.6855e+06
Otu00056	Bacteria(100)	Verrucomicrobiota(100)	Verrucomicrobiae(100)	Verrucomicrobiales(100)	Akkermansiaceae(100)	Akkermansia(100)	287709	709550	0	0	2.12899e+07	1.27426e+07	1.02635e+06	1.17138e+06	41545.1	0	672479	822195	694073	497620	0	0	0	0	1.61357e+07	2.36428e+07	2.24912e+07	4.29233e+06	494199	877060	124583	101691	238049	273578	551752	122068
Otu00045	Bacteria(100)	Actinobacteria(100)	Actinobacteria(100)	Bifidobacteriales(100)	Bifidobacteriaceae(100)	Bifidobacterium(100)	0	0	0	0	0	46505.7	669356	1.21643e+06	1.14249e+06	1.5357e+06	0	0	0	82936.7	0	0	0	0	0	0	0	0	1.30139e+07	9.52237e+06	3.68767e+07	3.84391e+07	2.98157e+07	3.54009e+07	4.07508e+07	3.19819e+07
Otu00077	Bacteria(100)	Firmicutes(100)	Bacilli(100)	Erysipelotrichales(100)	Erysipelotrichaceae(100)	Catenisphaera(100)	0	0	0	0	0	0	0	0	2.0274e+07	1.41057e+07	0	0	0	0	0	0	0	0	0	0	0	0	0	0	0	0	892685	383009	78821.7	244136
Otu00024	Bacteria(100)	Firmicutes(100)	Clostridia(100)	Lachnospirales(100)	Lachnospiraceae(100)	Dorea(93)	2.30167e+06	1.4191e+06	7.57906e+06	6.72495e+06	1.16127e+07	1.04638e+07	3.43603e+06	3.51413e+06	893221	597217	4.65131e+06	4.87444e+06	1.73518e+07	2.13147e+07	2.07085e+07	2.52649e+07	2.67122e+07	2.60761e+07	8.67854e+06	9.61591e+06	6.65109e+06	4.3765e+06	1.50456e+07	1.94624e+07	5.09546e+07	4.82014e+07	2.69293e+07	2.96011e+07	1.33997e+07	7.93443e+06
Otu00070	Bacteria(100)	Firmicutes(100)	Clostridia(100)	Lachnospirales(100)	Lachnospiraceae(100)	Agathobacter(96)	0	0	1.82046e+06	1.3218e+06	4.2444e+06	4.13901e+06	490861	405476	103863	56877.8	0	0	0	0	427420	537552	2.94432e+06	3.29698e+06	1.69071e+07	1.96067e+07	1.41773e+07	9.76295e+06	384377	334118	2.86542e+06	3.66086e+06	208293	164147	3.6258e+06	1.76999e+06
Otu00043	Bacteria(100)	Bacteroidetes(100)	Bacteroidia(100)	Bacteroidales(100)	Bacteroidaceae(100)	Bacteroides(100)	0	64504.5	37152.3	0	1.11034e+07	1.19055e+07	44623.7	0	3.57288e+06	5.37495e+06	112080	352369	86759.2	0	106855	107510	85342.5	119890	4.27499e+07	1.81732e+07	4.62076e+07	2.65115e+07	109822	167059	124583	101691	9.58149e+06	8.86392e+06	1.30056e+07	6.83582e+06
Otu00044	Bacteria(100)	Firmicutes(100)	Clostridia(100)	Lachnospirales(100)	Lachnospiraceae(100)	Blautia(100)	7.8161e+06	7.61153e+06	705893	486979	203731	418552	5.13173e+06	4.46024e+06	4.63228e+06	3.61174e+06	1.79888e+07	1.35075e+07	3.748e+07	6.8174e+07	448791	430041	3.32836e+06	3.47681e+06	385713	441097	1.2252e+06	1.09412e+06	6.25985e+06	5.8053e+06	2.26742e+07	2.06432e+07	4.64196e+06	4.97911e+06	9.37978e+06	6.04238e+06
Otu00038	Bacteria(100)	Bacteroidetes(100)	Bacteroidia(100)	Bacteroidales(100)	Tannerellaceae(100)	Parabacteroides(100)	1.87011e+06	1.4191e+06	1.15172e+06	1.92473e+06	3.2597e+06	2.51131e+06	981722	1.12632e+06	2.5758e+06	3.29891e+06	7.39726e+06	9.5727e+06	1.04979e+07	1.55092e+07	1.96613e+06	2.25772e+06	1.96288e+06	2.21797e+06	1.70999e+07	1.29241e+07	2.27537e+07	1.45603e+07	3.5143e+06	2.92353e+06	6.97667e+06	4.67777e+06	2.41025e+07	2.28711e+07	2.38041e+07	1.0742e+07
Otu00076	Bacteria(100)	Firmicutes(100)	Clostridia(100)	Christensenellales(100)	Christensenellaceae(100)	Christensenellaceae_R-7_group(100)	143855	0	0	0	0	0	1.78495e+06	1.57685e+06	1.67219e+07	1.5357e+07	0	0	0	0	0	0	0	0	0	0	0	0	0	334118	124583	203381	3.06489e+06	2.35277e+06	630573	549307
Otu00053	Bacteria(100)	Bacteroidetes(100)	Bacteroidia(100)	Bacteroidales(100)	Bacteroidaceae(100)	Bacteroides(100)	1.43855e+06	1.93514e+06	817350	950769	0	0	624732	405476	2.03571e+06	2.01916e+06	1.00311e+07	8.75051e+06	3.64389e+06	5.14208e+06	4.55202e+06	5.37552e+06	2.21891e+06	3.41687e+06	0	0	87514.4	0	933487	835295	4.85875e+06	2.1355e+06	2.26742e+07	2.44578e+07	1.63161e+07	1.05589e+07
Otu00059	Bacteria(100)	Firmicutes(100)	Clostridia(100)	Lachnospirales(100)	Lachnospiraceae(100)	Sellimonas(97)	1.39059e+06	1.4191e+06	0	0	0	0	0	0	0	0	4.17497e+07	4.47509e+07	2.90643e+07	4.76057e+07	0	0	0	0	0	0	0	0	0	0	0	0	0	0	0	0
Otu00079	Bacteria(100)	Firmicutes(100)	Clostridia(100)	Lachnospirales(100)	Lachnospiraceae(100)	Coprococcus(100)	0	0	0	0	0	0	2.98979e+06	4.05476e+06	1.54132e+07	1.6068e+07	0	0	0	0	0	0	0	0	0	0	0	0	109822	0	0	0	0	0	236465	61034.1
Otu00031	Bacteria(100)	Firmicutes(100)	Clostridia(100)	Lachnospirales(100)	Lachnospiraceae(100)	Blautia(100)	3.47169e+07	3.70901e+07	6.65025e+06	6.81771e+06	1.75548e+07	1.47888e+07	6.91668e+06	6.8931e+06	4.65306e+06	3.7255e+06	8.2939e+06	9.80762e+06	1.6571e+07	2.91937e+07	1.15403e+06	1.5589e+06	2.21891e+06	3.0572e+06	2.18571e+06	2.2937e+06	1.59276e+07	1.54019e+07	3.0201e+06	2.79824e+06	3.15196e+07	2.80666e+07	1.16049e+06	984879	551752	549307
Otu00042	Bacteria(100)	Firmicutes(100)	Clostridia(100)	Lachnospirales(100)	Lachnospiraceae(100)	Lachnoclostridium(95)	863127	451532	260066	46379	237687	279034	0	45052.9	0	0	6.78082e+06	6.81248e+06	8.32888e+06	1.46798e+07	1.16899e+07	1.23637e+07	2.30852e+07	2.24194e+07	1.34357e+07	1.57251e+07	2.1266e+07	1.34661e+07	7.85227e+06	7.93531e+06	1.47008e+07	1.5457e+07	1.54732e+06	1.86033e+06	1.26115e+06	732409
Otu00081	Bacteria(100)	Firmicutes(100)	Negativicutes(100)	Veillonellales-Selenomonadales(100)	Veillonellaceae(100)	Allisonella(100)	0	0	0	0	0	0	0	0	332361	284389	0	0	0	0	0	0	0	0	0	0	0	0	0	0	0	0	2.11269e+07	2.17768e+07	1.04045e+07	7.75133e+06
Otu00039	Bacteria(100)	Bacteroidetes(100)	Bacteroidia(100)	Bacteroidales(100)	Rikenellaceae(100)	Alistipes(100)	2.29688e+07	2.62533e+07	1.62727e+07	1.5792e+07	2.03731e+06	1.16264e+06	1.23162e+07	1.59487e+07	5.96173e+06	6.22812e+06	1.56912e+06	2.11422e+06	2.42926e+06	3.81509e+06	6.19759e+06	4.51543e+06	5.46192e+06	5.15527e+06	2.76428e+06	2.18343e+06	3.76312e+06	2.77739e+06	2.58082e+06	3.46648e+06	3.36375e+06	4.27101e+06	892685	930164	1.1035e+06	915512
Otu00032	Bacteria(100)	Actinobacteria(100)	Actinobacteria(100)	Bifidobacteriales(100)	Bifidobacteriaceae(100)	Bifidobacterium(100)	3.35661e+06	2.51568e+06	1.04026e+06	1.04353e+06	2.44478e+06	2.69733e+06	1.02635e+06	856006	1.18404e+06	1.50726e+06	1.84932e+06	2.05549e+06	2.49866e+07	5.57335e+07	1.06855e+06	1.23637e+06	2.26158e+07	2.90733e+07	1.35642e+07	1.06525e+07	2.7567e+07	3.30762e+07	4.22815e+06	2.84e+06	3.99913e+07	4.5049e+07	2.14244e+06	2.24334e+06	1.67102e+07	1.6052e+07
Otu00055	Bacteria(100)	Firmicutes(100)	Clostridia(100)	Peptostreptococcales-Tissierellales(100)	Peptostreptococcaceae(100)	Romboutsia(100)	6.95297e+06	7.28901e+06	631588	556548	271642	232529	2.57033e+07	2.98701e+07	4.40379e+06	5.14744e+06	896638	1.35075e+06	1.30139e+06	3.15159e+06	406049	537552	341370	299725	385713	793974	787630	673307	1.05978e+07	6.18119e+06	9.84209e+06	9.66062e+06	1.04147e+06	930164	709395	610341
Otu00037	Bacteria(100)	Firmicutes(100)	Clostridia(100)	Oscillospirales(100)	Ruminococcaceae(100)	Subdoligranulum(100)	8.0079e+06	8.32108e+06	8.2478e+06	7.55977e+06	4.82164e+06	4.65057e+06	2.78006e+07	2.95547e+07	1.05317e+07	1.14609e+07	1.56912e+06	1.76185e+06	1.19728e+07	2.28076e+07	534275	322531	725411	1.07901e+06	6.29998e+06	5.42549e+06	1.15519e+07	6.39642e+06	3.0201e+06	2.2553e+06	6.60292e+06	7.52511e+06	714148	875448	1.18232e+06	915512
Otu00041	Bacteria(100)	Firmicutes(100)	Clostridia(100)	Lachnospirales(100)	Lachnospiraceae(100)	Coprococcus(99)	3.35661e+06	2.19315e+06	4.53257e+06	5.75099e+06	4.27836e+06	3.95299e+06	1.91882e+06	1.17138e+06	623177	511900	896638	1.05711e+06	780833	2.15635e+06	1.36988e+07	1.42989e+07	1.92021e+07	1.5226e+07	1.395e+07	1.33432e+07	1.85531e+07	1.58227e+07	1.14215e+07	1.02741e+07	4.36042e+06	3.96594e+06	1.04147e+06	1.58675e+06	315287	0
Otu00065	Bacteria(100)	Proteobacteria(100)	Gammaproteobacteria(100)	Burkholderiales(100)	Sutterellaceae(100)	Sutterella(100)	1.34264e+06	1.29009e+06	3.12079e+06	5.33358e+06	0	0	0	0	0	0	2.97011e+06	6.22519e+06	1.45755e+07	1.21917e+07	1.17113e+07	1.20949e+07	1.56177e+07	1.90625e+07	0	0	0	0	0	0	0	203381	0	0	0	0
Otu00051	Bacteria(100)	Firmicutes(100)	Clostridia(100)	Lachnospirales(100)	Lachnospiraceae(100)	Lachnospiraceae_UCG-010(100)	0	0	37152.3	69568.5	33955.2	139517	44623.7	0	62317.7	56877.8	0	0	0	0	1.16686e+07	1.20949e+07	4.99254e+06	9.77104e+06	4.69284e+06	5.40343e+06	87514.4	0	1.59791e+07	1.85853e+07	1.18354e+07	9.15216e+06	1.24678e+07	1.55392e+07	5.67516e+06	3.72308e+06
Otu00057	Bacteria(100)	Bacteroidetes(100)	Bacteroidia(100)	Bacteroidales(100)	Bacteroidaceae(100)	Bacteroides(100)	2.45032e+07	3.5155e+07	0	0	9.88097e+06	9.39416e+06	0	0	0	0	3.81071e+06	4.52207e+06	1.30139e+07	2.25588e+07	0	0	0	0	2.24999e+06	1.08069e+06	2.36289e+07	1.30453e+07	0	0	0	0	0	0	0	0
Otu00067	Bacteria(100)	Firmicutes(100)	Clostridia(100)	Lachnospirales(100)	Lachnospiraceae(100)	Lachnospiraceae_NK4A136_group(95)	5.17876e+06	5.22487e+06	2.67496e+06	2.96825e+06	1.83358e+07	2.22297e+07	4.55162e+06	4.91077e+06	3.19898e+06	2.92921e+06	2.2416e+06	1.35075e+06	2.60278e+06	3.89802e+06	299194	591307	725411	899176	385713	132329	787630	673307	1.15313e+06	960590	3.86209e+06	4.3727e+06	178537	218862	157643	61034.1
Otu00060	Bacteria(100)	Firmicutes(100)	Clostridia(100)	Lachnospirales(100)	Lachnospiraceae(100)	Lachnoclostridium(61)	1.15084e+06	967568	668741	533358	3.53134e+06	3.85998e+06	446237	450529	353134	142195	2.80199e+06	3.1126e+06	2.35117e+07	4.30441e+07	2.24395e+06	2.95653e+06	1.01984e+07	1.27683e+07	514284	1.76439e+06	1.55776e+07	1.25403e+07	658932	626471	3.7375e+06	3.55917e+06	624880	273578	2.52229e+06	1.34275e+06
Otu00061	Bacteria(100)	Firmicutes(100)	Clostridia(100)	Lachnospirales(100)	Lachnospiraceae(100)	Lachnospiraceae_unclassified(100)	2.54143e+06	2.19315e+06	1.18887e+06	1.18266e+06	645149	325540	133871	225265	62317.7	113756	1.401e+06	1.17456e+06	1.30139e+06	1.99048e+06	1.06428e+07	1.3385e+07	6.44336e+06	7.79286e+06	2.18571e+06	2.44809e+06	2.01283e+06	1.76743e+06	1.30688e+07	7.51766e+06	1.86875e+06	3.55917e+06	7.11173e+06	7.44131e+06	472930	549307
Otu00094	Bacteria(100)	Bacteroidetes(100)	Bacteroidia(100)	Bacteroidales(100)	Rikenellaceae(100)	Alistipes(100)	0	0	0	0	67910.4	93011.5	1.70909e+07	2.23463e+07	0	0	0	0	0	0	0	0	0	0	0	110274	0	84163.4	4.0085e+06	4.21824e+06	6.35375e+06	4.47439e+06	0	0	0	0
Otu00075	Bacteria(100)	Firmicutes(100)	Clostridia(100)	Lachnospirales(100)	Lachnospiraceae(100)	Lachnospiraceae_unclassified(94)	47951.5	0	260066	115947	0	139517	0	0	0	0	2.01744e+06	1.58566e+06	3.99092e+06	8.04486e+06	3.03468e+06	9.99846e+06	2.05249e+07	1.70244e+07	1.67142e+06	2.71274e+06	3.063e+06	1.85159e+06	713843	1.04412e+06	3.48834e+06	3.96594e+06	119025	218862	1.02468e+06	488273
Otu00090	Bacteria(100)	Bacteroidetes(100)	Bacteroidia(100)	Bacteroidales(100)	Bacteroidaceae(100)	Bacteroides(100)	0	0	0	0	1.55175e+07	1.71141e+07	0	0	0	0	0	0	0	0	0	0	0	0	4.56427e+06	3.10973e+06	9.97664e+06	6.05976e+06	0	0	0	0	0	0	0	0
Otu00095	Bacteria(100)	Firmicutes(100)	Clostridia(100)	Oscillospirales(100)	Oscillospiraceae(100)	uncultured(98)	0	0	631588	208705	645149	651080	981722	720847	0	0	56039.9	0	0	0	1.13266e+06	537552	2.26158e+06	2.21797e+06	9.38568e+06	1.00129e+07	4.90081e+06	2.60907e+06	2.96519e+06	2.54765e+06	6.35375e+06	4.06763e+06	0	0	0	0
Otu00048	Bacteria(100)	Firmicutes(100)	Clostridia(100)	Lachnospirales(100)	Lachnospiraceae(100)	Lachnospiraceae_ge(100)	4.26769e+06	5.28937e+06	2.00622e+06	1.27542e+06	713060	1.34867e+06	1.20484e+06	450529	540087	284389	5.54795e+06	4.9919e+06	1.58769e+07	1.65044e+07	3.71855e+06	3.87037e+06	1.34414e+07	1.60653e+07	2.44285e+06	2.16137e+06	3.93815e+07	2.9878e+07	1.26295e+06	1.42e+06	1.69433e+07	1.36266e+07	2.08293e+06	1.47732e+06	9.85271e+06	4.76066e+06
Otu00072	Bacteria(100)	Firmicutes(100)	Clostridia(100)	Lachnospirales(100)	Lachnospiraceae(100)	Lachnospiraceae_ge(86)	911079	1.29009e+06	5.87006e+06	1.01106e+07	169776	139517	0	0	0	0	112080	58728.2	0	82936.7	5.98388e+06	7.74074e+06	1.86473e+07	1.45067e+07	1.02857e+06	1.32329e+06	1.8378e+06	1.09412e+06	54911	41764.8	249167	203381	1.04147e+06	492440	315287	122068
Otu00089	Bacteria(100)	Firmicutes(100)	Bacilli(100)	Erysipelotrichales(100)	Erysipelotrichaceae(100)	Faecalitalea(99)	0	0	0	0	0	0	44623.7	45052.9	0	0	0	0	0	0	0	0	0	0	0	0	0	0	2.33921e+07	1.10259e+07	3.62538e+07	2.50159e+07	0	0	0	0
Otu00085	Bacteria(100)	Firmicutes(100)	Clostridia(100)	Oscillospirales(100)	Ruminococcaceae(100)	CAG-352(100)	191806	129009	0	0	1.43631e+07	1.37657e+07	0	0	0	0	0	0	0	0	0	0	0	0	9.06426e+06	6.28563e+06	6.82612e+06	2.86156e+06	54911	0	0	0	0	0	0	0
Otu00078	Bacteria(100)	Bacteroidetes(100)	Bacteroidia(100)	Bacteroidales(100)	Bacteroidaceae(100)	Bacteroides(100)	0	0	0	0	7.70783e+06	8.23152e+06	0	0	0	0	0	0	0	0	0	0	0	0	7.58569e+06	9.15275e+06	2.58167e+07	2.2135e+07	0	0	0	0	0	0	0	0
Otu00066	Bacteria(100)	Firmicutes(100)	Clostridia(100)	Oscillospirales(100)	Oscillospiraceae(100)	UCG-002(99)	911079	838559	2.11768e+06	1.9943e+06	169776	418552	1.47258e+06	2.47791e+06	747813	568778	504359	646011	607314	912304	3.76129e+06	2.90278e+06	7.46747e+06	5.51494e+06	514284	88219.3	5.51341e+06	4.20817e+06	1.15313e+07	1.67477e+07	1.38288e+07	9.76231e+06	7.11173e+06	6.89416e+06	6.22691e+06	2.3193e+06
Otu00100	Bacteria(100)	Firmicutes(100)	Negativicutes(100)	Acidaminococcales(100)	Acidaminococcaceae(100)	Phascolarctobacterium(100)	3.83612e+06	6.51496e+06	0	0	0	0	0	0	207726	113756	2.80199e+06	3.46497e+06	2.26441e+07	3.23453e+07	0	0	42671.3	0	0	0	0	0	0	0	0	0	29756.2	109431	157643	183102
Otu00074	Bacteria(100)	Desulfobacterota(100)	Desulfovibrionia(100)	Desulfovibrionales(100)	Desulfovibrionaceae(100)	Desulfovibrio(100)	1.63035e+06	903063	334370	649306	0	0	0	0	373906	113756	4.09091e+06	5.69664e+06	1.58769e+07	3.22624e+07	6.34718e+06	5.69805e+06	853425	599450	0	0	0	0	0	0	0	0	624880	164147	2.0336e+07	1.16575e+07
Otu00080	Bacteria(100)	Firmicutes(100)	Clostridia(100)	Lachnospirales(100)	Lachnospiraceae(100)	Lachnospiraceae_unclassified(100)	47951.5	0	148609	69568.5	33955.2	325540	0	0	41545.1	28438.9	2.57783e+06	2.2904e+06	5.55259e+06	7.13256e+06	2.71412e+06	2.95653e+06	4.65117e+06	4.19615e+06	6.74998e+06	8.49111e+06	5.86346e+06	4.03984e+06	1.26295e+06	1.16941e+06	2.2425e+06	1.32198e+06	595124	820733	4.80812e+06	1.64792e+06
Otu00062	Bacteria(100)	Firmicutes(100)	Clostridia(100)	Lachnospirales(100)	Lachnospiraceae(100)	Lachnospiraceae_unclassified(100)	4.50744e+06	5.54739e+06	2.52635e+06	1.5537e+06	3.08992e+06	3.76697e+06	2.58818e+06	1.98233e+06	0	0	2.00623e+07	1.75597e+07	1.60504e+07	2.37199e+07	1.04718e+06	1.02135e+06	1.79219e+06	1.07901e+06	5.46427e+06	5.0285e+06	1.13769e+06	589144	3.67904e+06	3.17412e+06	2.74084e+06	2.74565e+06	0	0	0	0
Otu00101	Bacteria(100)	Firmicutes(100)	Clostridia(100)	Lachnospirales(100)	Lachnospiraceae(100)	Lachnospiraceae_unclassified(100)	383612	516036	37152.3	23189.5	0	93011.5	267742	225265	207726	85316.7	392279	411098	1.74386e+07	2.8779e+07	0	0	1.10945e+06	1.55857e+06	0	66164.5	2.97549e+06	2.77739e+06	54911	250589	9.96667e+06	8.84709e+06	59512.4	164147	1.73408e+06	793443
Otu00064	Bacteria(100)	Firmicutes(100)	Clostridia(100)	Lachnospirales(100)	Lachnospiraceae(100)	Anaerostipes(100)	383612	387027	1.709e+06	1.36818e+06	747015	1.30216e+06	312366	360423	2.03571e+06	1.90541e+06	112080	293641	1.20595e+07	1.76655e+07	1.68831e+06	1.23637e+06	2.09089e+06	2.93731e+06	128571	705755	1.1902e+07	1.00996e+07	494199	584707	3.66275e+07	3.48799e+07	59512.4	164147	1.82078e+07	1.2512e+07
Otu00071	Bacteria(100)	Firmicutes(100)	Clostridia(100)	Lachnospirales(100)	Lachnospiraceae(100)	Lachnospiraceae_ND3007_group(100)	9.30259e+06	6.19243e+06	2.22914e+06	2.71317e+06	882836	1.20915e+06	1.02188e+07	1.29752e+07	7.00036e+06	5.23276e+06	1.401e+06	528554	607314	663494	213710	215021	256028	0	64285.5	110274	87514.4	168327	768754	668236	996667	1.1186e+06	5.50489e+06	5.6357e+06	4.65048e+06	3.53998e+06
Otu00063	Bacteria(100)	Firmicutes(100)	Clostridia(100)	Lachnospirales(100)	Lachnospiraceae(100)	Lachnoclostridium(92)	2.49348e+06	2.19315e+06	4.9784e+06	3.20015e+06	101866	46505.7	535485	540635	768585	568778	952678	1.11584e+06	1.1539e+07	1.71679e+07	7.18065e+06	7.95577e+06	9.81439e+06	1.15094e+07	0	44109.7	612601	1.00996e+06	5.71074e+06	5.17883e+06	1.33304e+07	1.22029e+07	89268.5	164147	6.30573e+06	4.08929e+06
Otu00124	Bacteria(100)	Firmicutes(100)	Clostridia(100)	Lachnospirales(100)	Lachnospiraceae(100)	Roseburia(94)	1.49609e+07	1.50941e+07	0	0	203731	93011.5	223119	0	20772.6	0	504359	411098	694073	912304	0	0	85342.5	0	0	22054.8	0	168327	0	0	124583	0	0	0	0	0
Otu00047	Bacteria(100)	Firmicutes(100)	Clostridia(100)	Lachnospirales(100)	Lachnospiraceae(100)	Dorea(100)	8.53537e+06	7.61153e+06	2.08053e+06	3.43204e+06	4.48209e+06	3.81347e+06	2.36506e+06	3.28886e+06	2.03571e+06	1.90541e+06	1.33935e+07	9.92507e+06	8.41564e+06	1.39334e+07	3.65444e+06	5.05299e+06	5.71795e+06	4.37599e+06	5.65712e+06	6.57234e+06	6.38855e+06	4.96564e+06	7.24825e+06	8.22766e+06	3.86209e+06	4.67777e+06	7.34978e+06	6.23757e+06	6.69984e+06	3.35688e+06
Otu00086	Bacteria(100)	Firmicutes(100)	Clostridia(100)	Oscillospirales(100)	Oscillospiraceae(100)	Flavonifractor(98)	383612	193514	371523	278274	203731	325540	133871	360423	0	0	4.42715e+06	5.403e+06	1.73518e+06	2.40516e+06	5.23589e+06	4.40792e+06	1.23747e+06	2.63758e+06	6.74998e+06	6.46207e+06	5.86346e+06	3.70319e+06	823665	1.67059e+06	2.36708e+06	305072	0	0	0	0
Otu00068	Bacteria(100)	Firmicutes(100)	Clostridia(100)	Lachnospirales(100)	Lachnospiraceae(100)	Lachnospiraceae_unclassified(100)	3.54841e+06	3.48324e+06	1.56039e+06	1.50732e+06	7.19851e+06	7.11538e+06	1.38334e+06	1.5318e+06	1.10095e+06	1.19443e+06	3.58655e+06	1.93803e+06	1.04979e+07	1.5675e+07	854840	913838	2.47493e+06	1.31879e+06	4.69284e+06	6.35179e+06	1.73278e+07	1.48969e+07	658932	793531	6.47834e+06	4.47439e+06	476099	218862	1.26115e+06	732409
Otu00106	Bacteria(100)	Firmicutes(100)	Bacilli(100)	Erysipelotrichales(100)	Erysipelotrichaceae(100)	Faecalitalea(100)	1.34744e+07	1.3804e+07	0	0	67910.4	46505.7	133871	180212	41545.1	0	4.87547e+06	4.40462e+06	3.90416e+06	7.79605e+06	0	0	0	0	0	0	0	84163.4	54911	41764.8	0	101691	0	0	0	0
Otu00091	Bacteria(100)	Proteobacteria(100)	Gammaproteobacteria(100)	Burkholderiales(100)	Sutterellaceae(100)	Sutterella(100)	239758	193514	0	0	0	0	0	0	1.2879e+06	1.36507e+06	7.34122e+06	1.28615e+07	6.5937e+06	8.95716e+06	0	0	42671.3	0	0	0	0	0	0	41764.8	0	0	1.01171e+06	820733	2.19912e+07	1.37327e+07
Otu00108	Bacteria(100)	Bacteroidetes(100)	Bacteroidia(100)	Bacteroidales(100)	Bacteroidales_unclassified(100)	Bacteroidales_unclassified(100)	0	0	0	0	0	0	0	0	2.72121e+06	2.92921e+06	0	0	0	0	0	0	0	0	0	0	0	0	0	0	0	0	2.88635e+06	1.25846e+06	2.19912e+07	1.01927e+07
Otu00113	Bacteria(100)	Firmicutes(100)	Bacilli(100)	Erysipelotrichales(100)	Erysipelatoclostridiaceae(100)	Erysipelotrichaceae_UCG-003(100)	287709	516036	0	0	1.15448e+06	465057	3.21291e+06	1.66696e+06	1.12172e+06	625656	504359	234913	1.6571e+07	2.27247e+07	0	0	0	0	64285.5	88219.3	962658	420817	54911	125294	373750	406763	0	0	0	305171
Otu00117	Bacteria(100)	Firmicutes(100)	Clostridia(100)	Oscillospirales(100)	Oscillospiraceae(100)	Oscillibacter(98)	47951.5	0	0	0	0	0	0	0	0	0	1.35616e+07	1.58566e+07	1.38815e+06	3.31747e+06	0	0	0	0	0	0	0	0	1.9768e+06	2.50589e+06	1.86875e+06	915216	208293	383009	236465	183102
Otu00110	Bacteria(100)	Firmicutes(100)	Negativicutes(100)	Acidaminococcales(100)	Acidaminococcaceae(100)	Phascolarctobacterium(100)	0	0	854502	649306	0	0	0	0	0	0	0	0	0	0	3.71855e+06	4.03164e+06	1.11372e+07	1.21688e+07	0	0	0	0	0	0	0	101691	0	0	0	0
Otu00136	Bacteria(100)	Firmicutes(100)	Clostridia(100)	Lachnospirales(100)	Lachnospiraceae(100)	Anaerostipes(100)	0	0	0	0	33955.2	0	0	0	0	0	0	0	347037	414683	235081	161266	1.10945e+07	1.26484e+07	128571	88219.3	350058	252490	0	41764.8	0	0	0	0	0	0
Otu00132	Bacteria(100)	Firmicutes(100)	Clostridia(100)	Christensenellales(100)	Christensenellaceae(100)	Christensenellaceae_R-7_group(100)	95903	193514	4.9041e+06	5.93651e+06	0	46505.7	1.02635e+06	946112	477769	227511	0	0	0	0	512904	376286	384041	119890	0	110274	87514.4	84163.4	54911	208824	124583	610144	29756.2	54715.5	78821.7	0
Otu00069	Bacteria(100)	Bacteroidetes(100)	Bacteroidia(100)	Bacteroidales(100)	Rikenellaceae(100)	Alistipes(100)	2.44553e+06	3.09622e+06	3.56662e+06	4.68428e+06	1.12052e+06	790598	3.21291e+06	3.15371e+06	5.29701e+06	4.94837e+06	728518	998380	1.38815e+06	1.74167e+06	5.23589e+06	4.46168e+06	5.20589e+06	5.57489e+06	1.73571e+06	1.78644e+06	1.8378e+06	757471	1.26295e+06	1.37824e+06	2.2425e+06	1.42367e+06	3.06489e+06	3.61122e+06	5.04459e+06	3.78411e+06
Otu00105	Bacteria(100)	Proteobacteria(100)	Gammaproteobacteria(100)	Burkholderiales(100)	Sutterellaceae(100)	Sutterella(100)	143855	258018	1.48609e+06	2.17981e+06	0	0	0	0	0	0	336239	528554	1.9087e+06	2.4881e+06	5.40686e+06	5.59054e+06	6.87007e+06	8.15253e+06	0	22054.8	0	0	0	0	0	0	0	0	0	0
Otu00111	Bacteria(100)	Firmicutes(100)	Clostridia(100)	Oscillospirales(100)	Oscillospiraceae(100)	Colidextribacter(100)	0	0	0	69568.5	33955.2	186023	44623.7	0	20772.6	28438.9	0	0	0	0	5.34275e+06	4.62294e+06	4.22445e+06	2.27791e+06	449999	352877	1.92532e+06	1.51494e+06	384377	710001	872084	508453	3.06489e+06	3.28293e+06	1.02468e+06	305171
Otu00138	Bacteria(100)	Bacteroidetes(100)	Bacteroidia(100)	Bacteroidales(100)	Prevotellaceae(100)	Prevotella(100)	47951.5	0	0	0	0	0	0	0	5.19314e+06	5.09056e+06	0	0	0	0	0	0	0	0	0	0	0	0	0	0	0	0	29756.2	54715.5	551752	305171
Otu00099	Bacteria(100)	Firmicutes(100)	Bacilli(100)	Erysipelotrichales(100)	Erysipelatoclostridiaceae(100)	Erysipelotrichaceae_UCG-003(100)	0	0	631588	486979	0	0	7.71991e+06	3.87455e+06	0	0	0	0	86759.2	0	149597	107510	4.48048e+06	3.65665e+06	0	0	0	0	384377	417648	3.08967e+07	2.33889e+07	0	0	0	0
Otu00073	Bacteria(100)	Firmicutes(100)	Clostridia(100)	Lachnospirales(100)	Lachnospiraceae(100)	Coprococcus(100)	2.20577e+06	2.38667e+06	371523	371032	814925	930115	1.33871e+06	720847	706267	426584	1.62516e+06	1.58566e+06	1.06714e+07	1.45139e+07	747985	591307	640069	899176	3.0857e+06	2.42603e+06	2.11785e+07	1.51494e+07	1.70224e+06	2.38059e+06	1.76908e+07	1.40333e+07	1.54732e+06	1.80561e+06	5.75398e+06	3.17377e+06
Otu00088	Bacteria(100)	Firmicutes(100)	Clostridia(100)	Lachnospirales(100)	Lachnospiraceae(100)	Roseburia(91)	1.14604e+07	1.03852e+07	1.56039e+06	1.66964e+06	101866	93011.5	3.30216e+06	4.23498e+06	3.09511e+06	2.33199e+06	3.36239e+06	2.7015e+06	3.73064e+06	4.72739e+06	256452	268776	213356	239780	0	22054.8	87514.4	0	768754	542942	1.74417e+06	1.62705e+06	446343	273578	551752	366205
Otu00119	Bacteria(100)	Desulfobacterota(100)	Desulfovibrionia(100)	Desulfovibrionales(100)	Desulfovibrionaceae(100)	Bilophila(100)	191806	258018	111457	278274	441418	465057	178495	270318	41545.1	0	448319	1.23329e+06	433796	829367	1.21815e+06	1.39763e+06	725411	419615	4.11427e+06	5.24905e+06	2.18786e+06	2.35657e+06	878576	1.58706e+06	1.12125e+06	508453	565367	875448	157643	122068
Otu00082	Bacteria(100)	Firmicutes(100)	Clostridia(100)	Oscillospirales(100)	Oscillospiraceae(100)	Colidextribacter(100)	431564	451532	297218	417411	33955.2	0	133871	270318	20772.6	56877.8	2.35367e+06	1.99676e+06	4.59824e+06	7.21549e+06	1.325e+06	1.98894e+06	9.85706e+06	7.91275e+06	1.15714e+06	816029	962658	336654	4.77726e+06	7.14178e+06	1.28321e+07	8.33864e+06	1.24976e+06	2.13391e+06	551752	244136
Otu00121	Bacteria(100)	Firmicutes(100)	Clostridia(100)	Lachnospirales(100)	Lachnospiraceae(100)	Lachnoclostridium(92)	575418	645045	0	0	135821	46505.7	133871	135159	0	0	1.28331e+07	1.09822e+07	5.98638e+06	1.02842e+07	0	0	0	0	64285.5	66164.5	0	0	54911	208824	124583	203381	0	0	0	0
Otu00130	Bacteria(100)	Firmicutes(100)	Clostridia(100)	Lachnospirales(100)	Lachnospiraceae(100)	Lachnoclostridium(84)	0	0	0	0	33955.2	93011.5	0	0	0	0	3.08219e+06	1.93803e+06	86759.2	663494	21371	0	0	0	4.75713e+06	4.89617e+06	2.10035e+06	1.93576e+06	549110	918825	249167	406763	1.04147e+06	1.4226e+06	551752	122068
Otu00083	Bacteria(100)	Firmicutes(100)	Clostridia(100)	Oscillospirales(100)	Oscillospiraceae(100)	UCG-002(100)	3.64432e+06	2.38667e+06	297218	440600	577239	837103	3.70377e+06	2.92844e+06	1.8903e+06	938484	1.23288e+06	998380	780833	746430	256452	53755.2	554726	299725	5.46427e+06	4.7859e+06	5.77595e+06	2.35657e+06	2.58082e+06	3.17412e+06	2.2425e+06	1.22029e+06	3.6005e+06	4.54139e+06	2.44347e+06	976546
Otu00097	Bacteria(100)	Bacteroidetes(100)	Bacteroidia(100)	Bacteroidales(100)	Rikenellaceae(100)	Alistipes(100)	143855	193514	557284	834821	1.08657e+06	1.06963e+06	2.6328e+06	3.73939e+06	415451	455022	168120	0	347037	414683	320565	268776	1.28014e+06	599450	5.72141e+06	4.5874e+06	1.33897e+07	9.93128e+06	1.15313e+06	877060	1.86875e+06	1.22029e+06	89268.5	164147	394108	244136
Otu00123	Bacteria(100)	Firmicutes(100)	Clostridia(100)	Lachnospirales(100)	Lachnospiraceae(100)	Roseburia(78)	1.82216e+06	1.61261e+06	408675	115947	6.99477e+06	8.37103e+06	937099	1.26148e+06	830903	682534	224160	234913	86759.2	165873	0	0	0	59945	257142	132329	437572	168327	54911	41764.8	124583	203381	0	54715.5	0	0
Otu00104	Bacteria(100)	Bacteroidetes(100)	Bacteroidia(100)	Bacteroidales(100)	Barnesiellaceae(100)	Barnesiella(100)	1.63035e+06	1.80613e+06	4.08675e+06	4.75384e+06	0	0	3.52528e+06	2.79328e+06	1.47485e+06	1.73477e+06	168120	234913	867592	1.32699e+06	1.06855e+06	806328	810754	1.1989e+06	0	0	0	0	549110	626471	1.24583e+06	610144	208293	0	1.02468e+06	976546
Otu00087	Bacteria(100)	Firmicutes(100)	Clostridia(100)	Lachnospirales(100)	Lachnospiraceae(100)	Lachnospiraceae_unclassified(100)	9.73416e+06	9.9982e+06	965959	973958	0	0	1.16022e+06	1.62191e+06	2.63812e+06	2.90077e+06	6.38855e+06	5.403e+06	5.03203e+06	1.07818e+07	577017	430041	554726	779286	0	0	0	0	274555	250589	498334	0	624880	1.14903e+06	867038	915512
Otu00156	Bacteria(100)	Firmicutes(100)	Clostridia(100)	Oscillospirales(100)	Ruminococcaceae(100)	Ruminococcus(100)	0	0	3.12079e+06	4.47557e+06	0	0	490861	495582	0	28438.9	0	0	0	0	534275	483797	384041	299725	0	0	0	0	0	83529.5	0	0	0	0	0	0
Otu00092	Bacteria(100)	Bacteroidetes(100)	Bacteroidia(100)	Bacteroidales(100)	Bacteroidaceae(100)	Bacteroides(100)	1.77421e+06	1.67712e+06	334370	301463	0	0	580109	180212	166181	199072	7.67746e+06	8.28068e+06	8.58916e+06	1.5675e+07	1.43186e+06	1.18261e+06	469384	479560	771426	463151	87514.4	252490	4.94199e+06	2.04647e+06	7.47501e+06	5.59299e+06	1.19025e+06	1.14903e+06	1.1035e+06	1.34275e+06
Otu00137	Bacteria(100)	Firmicutes(100)	Bacilli(100)	Lactobacillales(100)	Streptococcaceae(100)	Streptococcus(100)	0	0	0	0	0	0	0	0	0	0	168120	1.29202e+06	5.72611e+06	1.5675e+07	0	0	170685	59945	899997	1.01452e+06	6.03849e+06	4.54482e+06	0	0	249167	101691	0	0	78821.7	61034.1
Otu00164	Bacteria(100)	Actinobacteria(100)	Coriobacteriia(100)	Coriobacteriales(100)	Coriobacteriales_Incertae_Sedis(100)	uncultured(100)	623370	709550	0	0	0	0	0	0	0	0	168120	58728.2	7.54805e+06	1.5675e+07	0	0	0	0	0	0	0	0	0	0	0	0	0	0	0	0
Otu00141	Bacteria(100)	Firmicutes(100)	Clostridia(100)	Lachnospirales(100)	Lachnospiraceae(100)	Lachnospiraceae_unclassified(100)	95903	64504.5	0	0	0	0	0	0	0	0	9.9751e+06	8.92669e+06	1.56167e+06	3.48334e+06	0	0	0	0	0	0	0	0	494199	1.04412e+06	249167	305072	0	0	0	0
Otu00084	Bacteria(100)	Firmicutes(100)	Clostridia(100)	Lachnospirales(100)	Lachnospiraceae(100)	Lachnospira(100)	2.87709e+06	2.25766e+06	4.94125e+06	4.10454e+06	0	0	5.35485e+06	6.39752e+06	664722	910045	1.56912e+06	880924	1.99546e+06	1.82461e+06	3.22702e+06	3.01029e+06	2.85897e+06	3.11714e+06	0	0	0	0	1.37277e+06	1.42e+06	1.74417e+06	1.93212e+06	684392	164147	551752	671375
Otu00109	Bacteria(100)	Firmicutes(100)	Bacilli(100)	Lactobacillales(100)	Streptococcaceae(100)	Streptococcus(100)	4.07588e+06	3.22523e+06	185761	162326	33955.2	0	178495	225265	20772.6	0	168120	411098	6.42018e+06	1.46798e+07	42742	53755.2	0	0	578570	1.10274e+06	3.93815e+06	2.86156e+06	0	0	124583	203381	0	0	1.0168e+07	5.79824e+06
Otu00096	Bacteria(100)	Firmicutes(100)	Clostridia(100)	Lachnospirales(100)	Lachnospiraceae(100)	Lachnospiraceae_ge(98)	3.83612e+06	3.28973e+06	3.52946e+06	3.82627e+06	577239	697586	2.8113e+06	2.92844e+06	2.32653e+06	2.10448e+06	2.46575e+06	4.05225e+06	3.99092e+06	4.89327e+06	641130	752572	1.74952e+06	2.03813e+06	0	0	0	0	494199	375883	249167	203381	208293	164147	315287	183102
Otu00120	Bacteria(100)	Firmicutes(100)	Clostridia(100)	Lachnospirales(100)	Lachnospiraceae(100)	Tyzzerella(100)	0	0	37152.3	69568.5	5.05933e+06	4.18552e+06	0	0	415451	284389	0	0	0	0	0	0	0	0	707141	1.94083e+06	1.44399e+07	8.41634e+06	0	0	0	0	178537	54715.5	630573	427239
Otu00102	Bacteria(100)	Firmicutes(100)	Clostridia(100)	Lachnospirales(100)	Lachnospiraceae(100)	Blautia(100)	0	0	0	0	0	46505.7	178495	180212	166181	28438.9	0	0	0	0	0	0	85342.5	0	3.27856e+06	3.39644e+06	7.78878e+06	5.0498e+06	6.64423e+06	6.68236e+06	7.22584e+06	5.69468e+06	1.81513e+06	2.13391e+06	2.20701e+06	1.34275e+06
Otu00103	Bacteria(100)	Firmicutes(100)	Clostridia(100)	Oscillospirales(100)	Oscillospiraceae(100)	uncultured(76)	2.25372e+06	2.70919e+06	0	0	0	0	0	0	913993	739412	8.0137e+06	9.27906e+06	7.80833e+06	1.27723e+07	0	0	0	0	0	0	0	0	0	0	0	0	2.55903e+06	1.25846e+06	2.75876e+06	1.15965e+06
Otu00143	Bacteria(100)	Bacteroidetes(100)	Bacteroidia(100)	Bacteroidales(100)	Prevotellaceae(100)	Prevotella(100)	0	0	0	0	5.33097e+06	4.046e+06	0	0	0	0	0	0	0	0	0	0	0	0	257142	132329	8.57641e+06	6.22809e+06	0	0	0	0	0	0	0	0
Otu00093	Bacteria(100)	Firmicutes(100)	Clostridia(100)	Lachnospirales(100)	Lachnospiraceae(100)	Lachnospiraceae_unclassified(99)	1.43855e+06	1.67712e+06	185761	255084	2.00336e+06	2.09276e+06	892475	946112	810130	511900	1.56912e+06	1.99676e+06	4.59824e+06	5.72263e+06	491533	483797	1.53617e+06	1.73841e+06	2.63571e+06	3.35233e+06	7.61375e+06	5.13397e+06	1.4826e+06	2.04647e+06	8.84542e+06	8.03356e+06	476099	328293	788217	915512
Otu00170	Bacteria(100)	Firmicutes(100)	Clostridia(100)	Oscillospirales(100)	Ruminococcaceae(100)	Ruminococcus(99)	0	0	0	0	0	0	0	0	3.15743e+06	3.29891e+06	0	0	0	0	0	0	0	0	0	0	0	0	0	0	0	0	29756.2	109431	0	0
Otu00139	Bacteria(100)	Firmicutes(100)	Clostridia(100)	Lachnospirales(100)	Lachnospiraceae(100)	Lachnoclostridium(95)	2.15782e+06	2.77369e+06	0	0	0	0	133871	360423	0	0	1.90536e+06	1.70312e+06	8.93619e+06	1.25234e+07	0	0	0	0	0	0	0	0	274555	125294	622917	508453	0	0	0	0
Otu00125	Bacteria(100)	Bacteroidetes(100)	Bacteroidia(100)	Bacteroidales(100)	Prevotellaceae(100)	Paraprevotella(100)	6.04189e+06	7.28901e+06	0	0	0	0	0	0	3.09511e+06	2.78701e+06	224160	352369	867592	1.65873e+06	0	0	0	0	0	0	0	0	0	0	0	0	505855	492440	1.8129e+06	854478
Otu00174	Bacteria(100)	Firmicutes(100)	Clostridia(100)	Lachnospirales(100)	Lachnospiraceae(100)	Lachnospiraceae_unclassified(100)	0	0	0	0	0	0	3.65915e+06	6.66783e+06	0	0	0	0	0	0	0	0	0	0	0	0	0	0	494199	208824	498334	406763	0	0	0	0
Otu00122	Bacteria(100)	Firmicutes(100)	Negativicutes(100)	Veillonellales-Selenomonadales(100)	Veillonellaceae(100)	Dialister(100)	0	0	0	0	0	0	0	0	2.03571e+06	2.95765e+06	0	0	0	0	0	0	0	0	0	0	0	0	0	0	0	0	4.3444e+06	3.1735e+06	1.05621e+07	5.73721e+06
Otu00147	Bacteria(100)	Firmicutes(100)	Clostridia(100)	Christensenellales(100)	Christensenellaceae(100)	Christensenellaceae_R-7_group(100)	1.53445e+06	2.12865e+06	0	0	33955.2	46505.7	133871	0	0	0	3.25031e+06	2.7015e+06	4.07768e+06	1.15282e+07	0	0	0	0	192857	264658	437572	84163.4	329466	125294	249167	305072	0	0	0	0
Otu00135	Bacteria(100)	Firmicutes(100)	Clostridia(100)	Lachnospirales(100)	Lachnospiraceae(100)	Marvinbryantia(91)	1.82216e+06	1.74162e+06	111457	23189.5	33955.2	0	0	90105.9	124635	113756	3.97883e+06	2.7015e+06	7.63481e+06	1.11965e+07	42742	215021	1.45082e+06	1.37874e+06	0	0	0	0	329466	83529.5	0	101691	119025	54715.5	394108	305171
Otu00146	Bacteria(100)	Bacteroidetes(100)	Bacteroidia(100)	Bacteroidales(100)	Bacteroidaceae(100)	Bacteroides(100)	191806	64504.5	0	0	2.5806e+06	1.67421e+06	0	0	0	0	0	58728.2	0	0	0	0	0	0	4.24284e+06	2.93329e+06	4.98832e+06	2.27241e+06	0	0	0	0	0	0	0	0
Otu00118	Bacteria(100)	Firmicutes(100)	Clostridia(100)	Oscillospirales(100)	Butyricicoccaceae(100)	Butyricicoccus(100)	2.87709e+06	2.12865e+06	111457	69568.5	1.32425e+06	1.48818e+06	0	315371	0	0	1.45704e+06	2.11422e+06	5.72611e+06	1.06159e+07	448791	376286	1.06678e+06	779286	578570	992467	1.31272e+06	757471	823665	877060	1.61958e+06	1.42367e+06	743904	492440	788217	122068
Otu00166	Bacteria(100)	Firmicutes(100)	Negativicutes(100)	Veillonellales-Selenomonadales(100)	Veillonellaceae(100)	Dialister(100)	0	0	0	0	0	0	5.66722e+06	5.76678e+06	0	0	0	0	0	0	0	0	0	0	0	0	87514.4	84163.4	494199	334118	2.11792e+06	1.01691e+06	0	0	0	0
Otu00154	Bacteria(100)	Actinobacteria(100)	Coriobacteriia(100)	Coriobacteriales(100)	Atopobiaceae(100)	Libanicoccus(100)	0	0	0	0	0	0	0	0	2.59657e+06	2.84389e+06	0	0	0	0	0	0	0	0	0	0	0	0	0	0	0	0	922442	1.14903e+06	3.6258e+06	2.01413e+06
Otu00112	Bacteria(100)	Actinobacteria(100)	Coriobacteriia(100)	Coriobacteriales(100)	Eggerthellaceae(100)	Eggerthella(100)	0	0	185761	115947	916791	790598	89247.5	180212	0	0	280199	528554	433796	912304	2.1371e+06	2.47274e+06	3.115e+06	2.81742e+06	2.44285e+06	2.7348e+06	9.18901e+06	6.14393e+06	274555	375883	2.49167e+06	2.2372e+06	29756.2	54715.5	315287	305171
Otu00182	Bacteria(100)	Firmicutes(100)	Clostridia(100)	Clostridia_UCG-014(100)	Clostridia_UCG-014_fa(100)	Clostridia_UCG-014_ge(100)	0	0	0	0	0	0	758604	991165	2.55503e+06	1.84853e+06	0	0	0	0	0	0	0	0	0	0	0	0	0	83529.5	124583	305072	89268.5	54715.5	157643	61034.1
Otu00129	Bacteria(100)	Firmicutes(100)	Clostridia(100)	Clostridia_UCG-014(100)	Clostridia_UCG-014_fa(100)	Clostridia_UCG-014_ge(100)	2.34962e+06	2.38667e+06	0	0	0	0	3.79302e+06	5.49646e+06	1.99417e+06	1.90541e+06	336239	293641	520555	912304	0	0	0	0	0	0	0	0	878576	751766	996667	610144	446343	109431	236465	183102
Otu00144	Bacteria(100)	Actinobacteria(100)	Coriobacteriia(100)	Coriobacteriales(100)	Eggerthellaceae(100)	uncultured(100)	0	0	445827	301463	0	0	0	0	685495	511900	0	0	0	0	85484	107510	5.03521e+06	4.49588e+06	0	0	0	0	0	0	0	0	297562	109431	6.30573e+06	2.8686e+06
Otu00133	Bacteria(100)	Firmicutes(100)	Clostridia(100)	Lachnospirales(100)	Lachnospiraceae(100)	Lachnospiraceae_unclassified(100)	95903	64504.5	334370	255084	611194	837103	0	0	0	0	56039.9	58728.2	2.16898e+06	3.15159e+06	384678	483797	2.34692e+06	1.55857e+06	964283	1.23507e+06	1.01517e+07	9.08965e+06	0	0	124583	0	0	0	0	0
Otu00198	Bacteria(100)	Firmicutes(100)	Clostridia(100)	Peptostreptococcales-Tissierellales(100)	Anaerovoracaceae(100)	Anaerovoracaceae_unclassified(94)	143855	0	0	0	101866	186023	0	0	0	0	224160	117456	86759.2	0	0	0	0	0	2.05714e+06	2.53631e+06	525086	252490	0	0	0	0	119025	54715.5	0	61034.1
Otu00180	Bacteria(100)	Firmicutes(100)	Clostridia(100)	Lachnospirales(100)	Lachnospiraceae(100)	Lachnospiraceae_unclassified(100)	0	0	0	0	0	0	0	0	0	0	0	58728.2	0	0	2.41492e+06	2.68776e+06	597398	299725	0	0	0	0	658932	668236	249167	203381	535611	711302	0	0
Otu00115	Bacteria(100)	Actinobacteria(100)	Actinobacteria(100)	Bifidobacteriales(100)	Bifidobacteriaceae(100)	Bifidobacterium(100)	239758	387027	185761	185516	271642	186023	267742	450529	186953	170633	336239	528554	3.64389e+06	9.28891e+06	170968	107510	2.85897e+06	3.5967e+06	1.73571e+06	992467	1.8378e+06	1.26245e+06	878576	584707	7.59959e+06	8.94878e+06	178537	437724	2.36465e+06	1.83102e+06
Otu00168	Bacteria(100)	Firmicutes(100)	Clostridia(100)	Oscillospirales(100)	Ruminococcaceae(100)	Ruminococcus(100)	5.37057e+06	5.54739e+06	0	0	0	0	178495	180212	602405	312828	728518	763467	433796	663494	0	0	0	0	0	0	0	0	54911	0	0	0	29756.2	0	0	61034.1
Otu00206	Bacteria(100)	Firmicutes(100)	Clostridia(100)	Peptostreptococcales-Tissierellales(100)	Anaerovoracaceae(100)	Family_XIII_AD3011_group(100)	0	0	0	0	135821	0	89247.5	90105.9	62317.7	28438.9	0	0	0	0	21371	0	170685	119890	1.35e+06	2.38192e+06	0	84163.4	0	41764.8	1.24583e+06	406763	29756.2	54715.5	0	0
Otu00116	Bacteria(100)	Bacteroidetes(100)	Bacteroidia(100)	Bacteroidales(100)	Bacteroidaceae(100)	Bacteroides(100)	0	0	0	0	237687	46505.7	2.23119e+06	1.80212e+06	913993	995362	0	0	0	0	0	0	0	0	578570	330822	1.48774e+06	757471	2.30626e+06	2.42236e+06	8.59626e+06	1.07792e+07	1.57708e+06	1.64147e+06	4.17755e+06	5.49307e+06
Otu00188	Bacteria(100)	Actinobacteria(100)	Actinobacteria(100)	Bifidobacteriales(100)	Bifidobacteriaceae(100)	Bifidobacterium(100)	1.34264e+06	1.61261e+06	0	0	0	0	0	0	20772.6	0	392279	528554	3.55713e+06	8.54248e+06	0	0	0	0	0	0	0	0	0	0	0	0	0	0	0	0
Otu00145	Bacteria(100)	Bacteroidetes(100)	Bacteroidia(100)	Bacteroidales(100)	Rikenellaceae(100)	Alistipes(100)	47951.5	64504.5	557284	371032	475373	651080	0	0	0	0	0	0	0	82936.7	406049	376286	1.1948e+06	539505	2.82856e+06	2.20548e+06	7.70127e+06	4.62899e+06	0	0	0	101691	0	0	0	0
Otu00158	Bacteria(100)	Firmicutes(100)	Clostridia(100)	Lachnospirales(100)	Lachnospiraceae(100)	Lachnospiraceae_unclassified(100)	0	0	74304.5	69568.5	0	0	223119	270318	145408	85316.7	0	0	0	0	85484	0	1.15212e+06	1.25885e+06	0	0	0	0	329466	334118	1.24583e+07	8.33864e+06	476099	656586	1.57643e+06	732409
Otu00160	Bacteria(100)	Bacteroidetes(100)	Bacteroidia(100)	Bacteroidales(100)	Bacteroidaceae(100)	Bacteroides(100)	143855	322523	594436	510169	67910.4	418552	178495	135159	41545.1	28438.9	224160	117456	86759.2	248810	1.00444e+06	483797	4.22445e+06	3.23703e+06	128571	220548	437572	673307	164733	41764.8	249167	203381	59512.4	109431	630573	61034.1
Otu00098	Bacteria(100)	Firmicutes(100)	Clostridia(100)	Lachnospirales(100)	Lachnospiraceae(100)	Hungatella(95)	95903	64504.5	0	23189.5	203731	93011.5	44623.7	0	0	0	2.68991e+06	2.23167e+06	5.20555e+06	6.96668e+06	1.79516e+06	1.82768e+06	4.13911e+06	3.29698e+06	1.22142e+06	2.09521e+06	2.88797e+06	2.10408e+06	1.92188e+06	2.58942e+06	5.85542e+06	4.88115e+06	1.01171e+06	1.4226e+06	1.57643e+06	793443
Otu00159	Bacteria(100)	Actinobacteria(100)	Actinobacteria(100)	Bifidobacteriales(100)	Bifidobacteriaceae(100)	Bifidobacterium(99)	0	0	0	0	203731	186023	178495	45052.9	270043	312828	0	0	0	0	0	0	0	0	1.15714e+06	926303	3.76312e+06	757471	329466	83529.5	6.10459e+06	9.76231e+06	238049	328293	630573	427239
Otu00128	Bacteria(100)	Firmicutes(100)	Clostridia(100)	Clostridiales(100)	Clostridiaceae(100)	Clostridium_sensu_stricto_1(100)	767224	903063	965959	1.69283e+06	169776	0	3.34678e+06	4.28003e+06	519314	369706	168120	117456	260278	331747	1.21815e+06	1.02135e+06	725411	719341	257142	66164.5	87514.4	0	1.31786e+06	1.12765e+06	1.495e+06	1.72874e+06	29756.2	218862	0	183102
Otu00127	Bacteria(100)	Bacteroidetes(100)	Bacteroidia(100)	Bacteroidales(100)	Bacteroidaceae(100)	Bacteroides(100)	383612	322523	0	0	475373	604575	2.67742e+06	4.18992e+06	62317.7	0	56039.9	234913	867592	912304	0	0	0	0	1.02857e+06	419042	875144	504980	4.11832e+06	2.38059e+06	9.59292e+06	8.7454e+06	59512.4	0	0	0
Otu00149	Bacteria(100)	Firmicutes(100)	Clostridia(100)	Lachnospirales(100)	Lachnospiraceae(100)	Eisenbergiella(98)	95903	0	111457	92757.9	237687	232529	0	0	0	0	224160	234913	954351	746430	1.30363e+06	1.0751e+06	3.96843e+06	3.0572e+06	771426	727809	3.23803e+06	1.43078e+06	0	125294	498334	508453	0	0	315287	0
Otu00155	Bacteria(100)	Firmicutes(100)	Clostridia(100)	Lachnospirales(100)	Lachnospiraceae(100)	Lachnospiraceae_unclassified(94)	0	0	0	46379	0	0	44623.7	0	0	0	0	0	0	0	854840	1.29012e+06	3.96843e+06	2.51769e+06	0	88219.3	0	168327	274555	542942	124583	610144	1.66635e+06	2.57163e+06	945860	305171
Otu00189	Bacteria(100)	Firmicutes(100)	Clostridia(100)	Lachnospirales(100)	Lachnospiraceae(100)	Blautia(99)	0	0	0	69568.5	814925	604575	0	0	0	0	112080	58728.2	0	0	0	0	256028	119890	1.41428e+06	2.00699e+06	1.66277e+06	2.10408e+06	0	0	0	0	0	0	0	0
Otu00114	Bacteria(100)	Firmicutes(100)	Clostridia(100)	Lachnospirales(100)	Lachnospiraceae(100)	Lachnospiraceae_unclassified(98)	671321	451532	1.85761e+06	533358	1.49403e+06	2.4183e+06	446237	270318	0	113756	728518	1.23329e+06	7.80833e+06	3.98096e+06	406049	591307	512055	839231	1.54285e+06	1.34534e+06	5.77595e+06	5.55478e+06	658932	501177	1.86875e+06	3.35579e+06	178537	54715.5	315287	305171
Otu00177	Bacteria(100)	Bacteroidetes(100)	Bacteroidia(100)	Bacteroidales(100)	Rikenellaceae(100)	Alistipes(100)	0	0	0	23189.5	441418	372046	401614	630741	166181	113756	0	0	0	0	0	0	85342.5	59945	1.99285e+06	1.98493e+06	2.01283e+06	1.68327e+06	109822	41764.8	249167	406763	208293	218862	236465	183102
Otu00153	Bacteria(100)	Actinobacteria(100)	Coriobacteriia(100)	Coriobacteriales(100)	Coriobacteriales_Incertae_Sedis(100)	uncultured(100)	287709	387027	0	0	169776	232529	1.38334e+06	1.30654e+06	0	0	56039.9	58728.2	3.38361e+06	7.38137e+06	0	0	0	0	192857	242603	4.37572e+06	2.86156e+06	54911	250589	2.11792e+06	3.66086e+06	0	0	0	0
Otu00165	Bacteria(100)	Firmicutes(100)	Clostridia(100)	Peptostreptococcales-Tissierellales(100)	Peptostreptococcaceae(100)	Peptostreptococcus(100)	0	0	37152.3	0	0	0	0	0	0	0	0	0	260278	248810	0	0	469384	599450	0	0	0	0	2.25135e+06	3.71706e+06	3.36375e+06	3.35579e+06	29756.2	54715.5	3.07404e+06	2.6855e+06
Otu00167	Bacteria(100)	Actinobacteria(100)	Coriobacteriia(100)	Coriobacteriales(100)	Eggerthellaceae(100)	Enterorhabdus(100)	1.39059e+06	1.87063e+06	0	0	0	0	0	0	332361	284389	672479	411098	4.85851e+06	6.96668e+06	0	0	0	0	0	0	0	0	0	0	0	0	238049	109431	1.73408e+06	1.34275e+06
Otu00131	Bacteria(100)	Bacteroidetes(100)	Bacteroidia(100)	Bacteroidales(100)	Bacteroidaceae(100)	Bacteroides(100)	0	322523	594436	510169	0	139517	847851	540635	41545.1	28438.9	560399	763467	520555	1.82461e+06	1.34637e+06	860083	3.54171e+06	4.13621e+06	0	132329	0	84163.4	1.4826e+06	835295	3.23917e+06	2.94903e+06	862929	984879	945860	1.03758e+06
Otu00195	Bacteria(100)	Firmicutes(100)	Clostridia(100)	Clostridia_UCG-014(100)	Clostridia_UCG-014_fa(100)	Clostridia_UCG-014_ge(100)	0	0	0	0	0	0	2.72205e+06	3.73939e+06	0	0	0	0	0	0	0	0	0	0	0	0	0	0	604021	793531	996667	406763	0	0	0	0
Otu00179	Bacteria(100)	Bacteroidetes(100)	Bacteroidia(100)	Bacteroidales(100)	Marinifilaceae(100)	Butyricimonas(100)	0	0	371523	440600	509328	279034	89247.5	45052.9	20772.6	56877.8	0	0	0	0	213710	215021	256028	179835	2.44285e+06	1.78644e+06	2.01283e+06	1.43078e+06	54911	41764.8	249167	203381	119025	0	0	0
Otu00204	Bacteria(100)	Bacteroidetes(100)	Bacteroidia(100)	Bacteroidales(100)	Tannerellaceae(100)	Parabacteroides(100)	0	0	0	0	237687	93011.5	0	0	0	0	0	0	0	0	0	0	0	0	2.44285e+06	1.78644e+06	2.18786e+06	1.51494e+06	0	0	0	0	0	0	0	0
Otu00151	Bacteria(100)	Firmicutes(100)	Clostridia(100)	Lachnospirales(100)	Lachnospiraceae(100)	Lachnospira(94)	671321	1.03207e+06	0	0	101866	0	2.36506e+06	3.15371e+06	1.62026e+06	1.166e+06	672479	411098	780833	580557	0	0	0	0	0	0	262543	84163.4	439288	459412	622917	711835	357074	492440	472930	305171
Otu00161	Bacteria(100)	Firmicutes(100)	Clostridia(100)	Lachnospirales(100)	Lachnospiraceae(100)	Lachnospiraceae_unclassified(88)	335661	193514	148609	162326	0	186023	0	0	20772.6	0	784558	469826	1.30139e+06	2.57104e+06	1.64557e+06	1.77392e+06	1.36548e+06	1.8583e+06	578570	264658	175029	336654	54911	125294	1.495e+06	610144	297562	164147	78821.7	61034.1
Otu00175	Bacteria(100)	Firmicutes(100)	Clostridia(100)	Oscillospirales(100)	Oscillospiraceae(100)	Oscillospira(79)	431564	258018	0	23189.5	203731	186023	44623.7	45052.9	20772.6	0	56039.9	0	1.12787e+06	3.89802e+06	213710	376286	170685	179835	1.15714e+06	1.65411e+06	1.92532e+06	1.00996e+06	0	41764.8	872084	508453	0	0	0	0
Otu00205	Bacteria(100)	Bacteroidetes(100)	Bacteroidia(100)	Bacteroidales(100)	Marinifilaceae(100)	Butyricimonas(100)	2.44553e+06	4.77333e+06	0	0	67910.4	46505.7	0	0	270043	255950	0	176185	173518	331747	0	0	0	59945	0	0	87514.4	0	0	0	0	0	148781	54715.5	157643	0
Otu00107	Bacteria(100)	Firmicutes(100)	Clostridia(100)	Lachnospirales(100)	Lachnospiraceae(100)	Lachnoclostridium(99)	1.96601e+06	1.67712e+06	2.11768e+06	1.62326e+06	2.20709e+06	1.44168e+06	267742	180212	311589	284389	1.6812e+06	1.35075e+06	4.07768e+06	5.6397e+06	619759	967593	896096	839231	1.28571e+06	1.56589e+06	4.11318e+06	3.19821e+06	54911	167059	249167	203381	208293	54715.5	1.33997e+06	1.09861e+06
Otu00171	Bacteria(100)	Firmicutes(100)	Bacilli(100)	Lactobacillales(100)	Lactobacillaceae(100)	Lactobacillus(100)	0	0	0	0	0	0	0	0	706267	767850	0	0	0	0	0	0	0	0	0	0	0	0	0	0	0	0	1.16049e+06	1.96976e+06	5.59634e+06	3.53998e+06
Otu00211	Bacteria(100)	Firmicutes(100)	Clostridia(100)	Oscillospirales(100)	Ruminococcaceae(100)	Ruminococcaceae_unclassified(99)	0	0	0	0	0	0	0	0	124635	170633	0	0	0	0	0	0	0	0	0	0	0	0	0	0	0	0	2.08293e+06	2.24334e+06	1.89172e+06	732409
Otu00162	Bacteria(100)	Firmicutes(100)	Clostridia(100)	Oscillospirales(100)	Oscillospiraceae(100)	Colidextribacter(100)	0	0	0	0	33955.2	0	89247.5	45052.9	0	0	2.07348e+06	1.70312e+06	2.68953e+06	5.6397e+06	0	53755.2	0	0	0	44109.7	1.57526e+06	1.09412e+06	1.09822e+06	1.58706e+06	3.61292e+06	2.33889e+06	0	0	0	0
Otu00209	Bacteria(100)	Firmicutes(100)	Bacilli(100)	Erysipelotrichales(100)	Erysipelotrichaceae(100)	Holdemanella(100)	0	0	1.78331e+06	1.53051e+06	679104	325540	0	0	145408	85316.7	0	0	0	0	106855	107510	0	59945	0	66164.5	0	0	0	0	0	0	0	0	0	0
Otu00230	Bacteria(100)	Firmicutes(100)	Clostridia(100)	Lachnospirales(100)	Lachnospiraceae(100)	Lachnospiraceae_unclassified(100)	0	0	0	0	0	0	2.72205e+06	2.92844e+06	0	0	0	0	0	0	0	0	0	0	0	0	0	0	54911	0	0	0	0	0	0	0
Otu00186	Bacteria(100)	Firmicutes(100)	Clostridia(100)	Oscillospirales(100)	Oscillospiraceae(100)	Oscillospiraceae_unclassified(99)	47951.5	64504.5	0	0	0	0	0	45052.9	20772.6	0	1.06476e+06	998380	3.8174e+06	5.30795e+06	0	0	0	0	0	0	0	0	0	83529.5	2.49167e+06	1.32198e+06	238049	109431	1.18232e+06	610341
Otu00208	Bacteria(100)	Actinobacteria(100)	Coriobacteriia(100)	Coriobacteriales(100)	Coriobacteriaceae(100)	Collinsella(100)	2.49348e+06	4.12829e+06	0	0	0	0	0	0	20772.6	0	952678	587282	867592	663494	0	0	0	0	0	0	0	0	0	0	0	0	0	0	78821.7	0
Otu00233	Bacteria(100)	Firmicutes(100)	Clostridia(100)	Oscillospirales(100)	Oscillospirales_fa(100)	Oscillospirales_ge(100)	3.02095e+06	2.96721e+06	0	0	0	0	0	0	62317.7	0	168120	293641	260278	82936.7	0	0	0	0	0	0	0	0	0	0	0	0	0	0	0	0
Otu00163	Bacteria(100)	Firmicutes(100)	Clostridia(100)	Lachnospirales(100)	Lachnospiraceae(100)	Marvinbryantia(81)	2.97299e+06	2.58018e+06	111457	208705	33955.2	0	89247.5	90105.9	290816	170633	1.34496e+06	352369	954351	746430	149597	161266	2.17623e+06	1.1989e+06	64285.5	88219.3	175029	168327	54911	125294	249167	203381	238049	164147	394108	427239
Otu00210	Bacteria(100)	Actinobacteria(100)	Coriobacteriia(100)	Coriobacteriales(100)	Atopobiaceae(100)	Olsenella(100)	767224	967568	0	0	101866	93011.5	0	0	1.2879e+06	1.19443e+06	112080	58728.2	0	0	0	0	0	0	64285.5	110274	0	0	0	0	0	0	238049	273578	0	0
Otu00157	Bacteria(100)	Firmicutes(100)	Clostridia(100)	Lachnospirales(100)	Lachnospiraceae(100)	Lachnospiraceae_unclassified(100)	95903	0	371523	440600	441418	465057	133871	180212	124635	170633	672479	352369	3.12333e+06	5.05914e+06	277823	376286	213356	239780	257142	66164.5	0	252490	1.04331e+06	1.50353e+06	373750	406763	535611	547155	1.18232e+06	244136
Otu00126	Bacteria(100)	Bacteroidetes(100)	Bacteroidia(100)	Bacteroidales(100)	Marinifilaceae(100)	Odoribacter(100)	1.15084e+06	1.74162e+06	631588	486979	747015	558069	669356	1.03622e+06	332361	398145	840598	1.23329e+06	607314	1.40992e+06	833469	430041	2.56028e+06	1.73841e+06	1.60714e+06	1.25713e+06	2.10035e+06	841634	658932	584707	996667	305072	624880	383009	78821.7	183102
Otu00223	Bacteria(100)	Firmicutes(100)	Clostridia(100)	Oscillospirales(100)	Oscillospirales_fa(100)	Oscillospirales_ge(100)	0	0	0	0	0	0	2.32043e+06	2.70318e+06	186953	255950	0	0	0	0	0	0	0	0	0	0	0	0	109822	41764.8	124583	0	0	0	0	0
Otu00134	Bacteria(100)	Firmicutes(100)	Clostridia(100)	Oscillospirales(100)	Oscillospiraceae(100)	uncultured(82)	1.4865e+06	1.22559e+06	0	231895	407463	232529	133871	45052.9	20772.6	0	2.40971e+06	3.46497e+06	3.03657e+06	4.22977e+06	534275	430041	1.02411e+06	1.13896e+06	578570	705755	2.97549e+06	2.27241e+06	109822	835295	622917	406763	386830	711302	472930	305171
Otu00148	Bacteria(100)	Firmicutes(100)	Clostridia(100)	Oscillospirales(100)	Oscillospiraceae(100)	UCG-002(100)	1.19879e+06	838559	0	0	0	0	1.42796e+06	1.75706e+06	228498	227511	3.08219e+06	2.76023e+06	1.04111e+06	1.07818e+06	0	0	0	0	0	22054.8	0	0	1.59242e+06	2.46412e+06	1.12125e+06	2.03381e+06	297562	383009	0	0
Otu00194	Bacteria(100)	Bacteroidetes(100)	Bacteroidia(100)	Bacteroidales(100)	Bacteroidaceae(100)	Bacteroides(100)	0	0	705893	742064	0	0	133871	45052.9	41545.1	0	0	0	0	0	534275	161266	2.5176e+06	2.45775e+06	0	0	0	0	0	0	0	0	29756.2	0	0	0
Otu00218	Bacteria(100)	Firmicutes(100)	Clostridia(100)	Oscillospirales(100)	Oscillospiraceae(100)	Oscillospiraceae_unclassified(100)	0	0	0	0	0	0	44623.7	0	0	0	0	58728.2	0	0	0	0	0	0	0	0	87514.4	0	164733	208824	373750	305072	1.75561e+06	2.35277e+06	1.49761e+06	427239
Otu00150	Bacteria(100)	Firmicutes(100)	Clostridia(100)	Monoglobales(100)	Monoglobaceae(100)	Monoglobus(100)	1.34264e+06	1.22559e+06	0	0	237687	93011.5	1.8742e+06	2.11749e+06	1.20481e+06	597217	224160	469826	1.64842e+06	2.15635e+06	42742	0	256028	119890	192857	198493	700115	673307	164733	208824	2.61625e+06	1.72874e+06	267806	109431	157643	61034.1
Otu00192	Bacteria(100)	Bacteroidetes(100)	Bacteroidia(100)	Bacteroidales(100)	Tannerellaceae(100)	Parabacteroides(100)	47951.5	0	0	23189.5	0	0	0	0	0	0	56039.9	0	0	82936.7	149597	161266	298699	299725	128571	22054.8	0	84163.4	3.18484e+06	2.13e+06	2.49167e+06	2.84734e+06	0	0	0	0
Otu00152	Bacteria(100)	Firmicutes(100)	Clostridia(100)	Lachnospirales(100)	Lachnospiraceae(100)	CAG-56(95)	2.34962e+06	2.45117e+06	297218	208705	0	0	1.56183e+06	1.26148e+06	373906	255950	3.13823e+06	2.2904e+06	2.08222e+06	2.15635e+06	42742	0	42671.3	0	0	0	0	0	274555	167059	498334	406763	297562	109431	0	0
Otu00199	Bacteria(100)	Firmicutes(100)	Clostridia(100)	Lachnospirales(100)	Lachnospiraceae(100)	Lachnospiraceae_unclassified(100)	95903	64504.5	148609	162326	0	0	0	0	0	0	224160	234913	260278	0	1.19678e+06	1.34388e+06	2.13356e+06	1.37874e+06	0	0	0	0	0	0	0	0	0	0	0	0
Otu00251	Bacteria(100)	Firmicutes(100)	Clostridia(100)	Lachnospirales(100)	Lachnospiraceae(100)	Anaerostipes(99)	47951.5	0	0	0	0	0	0	0	0	0	560399	411098	2.51602e+06	4.39565e+06	0	0	0	0	0	0	0	0	0	0	0	0	0	0	0	0
Otu00178	Bacteria(100)	Firmicutes(100)	Clostridia(100)	Oscillospirales(100)	Oscillospiraceae(100)	UCG-005(100)	2.44553e+06	1.61261e+06	0	0	135821	186023	1.07097e+06	1.03622e+06	249271	170633	728518	469826	607314	497620	0	0	0	0	192857	264658	87514.4	84163.4	604021	751766	1.12125e+06	711835	0	54715.5	236465	0
Otu00197	Bacteria(100)	Firmicutes(100)	Clostridia(100)	Lachnospirales(100)	Lachnospiraceae(100)	Lachnospiraceae_unclassified(97)	1.29469e+06	1.16108e+06	0	0	0	0	1.38334e+06	2.25265e+06	727040	540339	56039.9	58728.2	0	82936.7	0	0	0	0	0	0	0	0	54911	0	0	0	0	0	0	0
Otu00142	Bacteria(100)	Firmicutes(100)	Clostridia(100)	Lachnospirales(100)	Lachnospiraceae(100)	Lachnospiraceae_FCS020_group(92)	2.34962e+06	1.29009e+06	111457	185516	407463	232529	1.60645e+06	1.17138e+06	498542	511900	1.401e+06	1.11584e+06	1.56167e+06	3.48334e+06	64113	53755.2	170685	119890	578570	551371	1.2252e+06	504980	164733	125294	498334	610144	446343	492440	1.18232e+06	427239
Otu00191	Bacteria(100)	Firmicutes(100)	Clostridia(100)	Lachnospirales(100)	Lachnospiraceae(100)	Lachnospiraceae_unclassified(100)	0	0	0	0	679104	883609	44623.7	45052.9	186953	170633	0	0	0	0	0	0	0	0	385713	1.08069e+06	962658	589144	274555	208824	2.36708e+06	1.93212e+06	267806	218862	157643	122068
Otu00246	Bacteria(100)	Firmicutes(100)	Negativicutes(100)	Acidaminococcales(100)	Acidaminococcaceae(100)	Acidaminococcus(100)	1.63035e+06	3.16072e+06	0	0	0	0	0	0	0	0	112080	117456	954351	663494	0	0	0	0	0	0	0	0	0	0	0	0	0	0	0	0
Otu00264	Bacteria(100)	Bacteroidetes(100)	Bacteroidia(100)	Bacteroidales(100)	Rikenellaceae(100)	Rikenellaceae_RC9_gut_group(100)	2.34962e+06	1.99964e+06	0	0	0	0	0	0	0	0	0	58728.2	173518	0	0	0	0	0	0	0	0	0	0	0	0	0	0	0	0	0
Otu00267	Bacteria(100)	Bacteroidetes(100)	Bacteroidia(100)	Bacteroidales(100)	Bacteroidaceae(100)	Bacteroides(100)	0	0	0	0	305597	2.27878e+06	0	0	0	0	0	0	0	0	0	0	0	0	128571	220548	437572	589144	0	0	0	0	0	0	0	0
Otu00184	Bacteria(100)	Firmicutes(100)	Clostridia(100)	Oscillospirales(100)	Ruminococcaceae(100)	UBA1819(98)	191806	258018	408675	440600	407463	511563	133871	90105.9	83090.3	113756	224160	411098	607314	165873	235081	215021	426713	359670	835712	1.05863e+06	1.66277e+06	420817	54911	83529.5	249167	305072	59512.4	218862	157643	122068
Otu00249	Bacteria(100)	Firmicutes(100)	Clostridia(100)	Peptostreptococcales-Tissierellales(100)	Anaerovoracaceae(100)	Mogibacterium(100)	0	0	0	0	0	0	0	0	332361	227511	0	0	0	0	0	0	0	0	0	0	0	0	0	0	0	0	1.4283e+06	1.09431e+06	551752	244136
Otu00263	Bacteria(100)	Firmicutes(100)	Bacilli(100)	Lactobacillales(100)	Lactobacillaceae(100)	Lactobacillus(100)	0	0	0	0	0	0	0	0	20772.6	0	0	0	0	0	0	0	0	0	0	0	0	0	0	0	124583	0	0	0	2.67994e+06	2.92964e+06
Otu00212	Bacteria(100)	Actinobacteria(100)	Coriobacteriia(100)	Coriobacteriales(100)	Atopobiaceae(100)	Atopobiaceae_unclassified(100)	2.25372e+06	2.32216e+06	0	0	0	0	0	0	0	0	896638	1.05711e+06	1.04111e+06	2.15635e+06	0	0	0	0	0	0	0	0	0	0	0	0	0	0	0	0
Otu00220	Bacteria(100)	Firmicutes(100)	Clostridia(100)	Oscillospirales(100)	Ruminococcaceae(100)	Ruminococcus(100)	0	0	0	0	1.5959e+06	1.11614e+06	0	0	0	0	0	0	0	0	0	0	0	0	835712	838084	787630	1.00996e+06	0	0	0	0	0	0	0	0
Otu00140	Bacteria(100)	Actinobacteria(100)	Coriobacteriia(100)	Coriobacteriales(100)	Eggerthellaceae(100)	Adlercreutzia(100)	143855	258018	111457	371032	577239	651080	803227	1.48675e+06	789358	682534	0	58728.2	0	165873	170968	376286	384041	539505	707141	617535	2.01283e+06	925797	1.20804e+06	1.08588e+06	4.36042e+06	4.67777e+06	416587	218862	315287	183102
Otu00185	Bacteria(100)	Firmicutes(100)	Clostridia(100)	Lachnospirales(100)	Lachnospiraceae(100)	Lachnospira(100)	335661	129009	1.33748e+06	1.04353e+06	0	0	223119	135159	623177	540339	56039.9	58728.2	86759.2	82936.7	726614	645062	384041	779286	0	0	0	0	0	0	0	0	29756.2	109431	78821.7	0
Otu00172	Bacteria(100)	Firmicutes(100)	Clostridia(100)	Oscillospirales(100)	Butyricicoccaceae(100)	Butyricicoccus(100)	431564	709550	148609	347842	237687	139517	178495	360423	228498	142195	224160	0	347037	580557	320565	268776	554726	479560	514284	551371	3.76312e+06	1.09412e+06	219644	125294	373750	915216	89268.5	383009	551752	366205
Otu00173	Bacteria(100)	Actinobacteria(100)	Coriobacteriia(100)	Coriobacteriales(100)	Eggerthellaceae(100)	Gordonibacter(100)	47951.5	64504.5	37152.3	115947	203731	93011.5	44623.7	315371	0	0	56039.9	0	86759.2	82936.7	555646	483797	1.66418e+06	1.31879e+06	771426	948358	2.71295e+06	2.01992e+06	164733	208824	996667	1.52536e+06	0	0	0	0
Otu00190	Bacteria(100)	Firmicutes(100)	Clostridia(100)	Lachnospirales(100)	Lachnospiraceae(100)	Lachnospiraceae_unclassified(100)	143855	64504.5	111457	0	169776	139517	0	0	0	0	168120	117456	347037	580557	192339	215021	938768	659396	1.28571e+06	948358	787630	1.00996e+06	0	0	249167	0	267806	383009	630573	610341
Otu00201	Bacteria(100)	Firmicutes(100)	Clostridia(100)	Oscillospirales(100)	Ruminococcaceae(100)	Ruminococcus(100)	959030	516036	0	0	0	0	1.38334e+06	1.93728e+06	810130	654095	0	0	173518	248810	0	0	0	0	0	0	0	0	164733	83529.5	124583	0	0	0	78821.7	0
Otu00216	Bacteria(100)	Actinobacteria(100)	Coriobacteriia(100)	Coriobacteriales(100)	Eggerthellaceae(100)	Slackia(100)	1.10288e+06	1.35459e+06	0	0	0	0	0	0	62317.7	28438.9	2.18556e+06	2.52531e+06	433796	1.16111e+06	0	0	0	0	0	0	0	0	0	0	0	0	0	0	0	0
Otu00255	Bacteria(100)	Proteobacteria(100)	Alphaproteobacteria(100)	Rhodospirillales(100)	uncultured(100)	uncultured_ge(100)	0	0	0	0	1.46007e+06	1.67421e+06	0	0	0	0	0	0	0	0	0	0	0	0	64285.5	132329	787630	0	0	0	0	0	0	0	0	0
Otu00222	Bacteria(100)	Firmicutes(100)	Clostridia(100)	Lachnospirales(100)	Lachnospiraceae(100)	Sellimonas(99)	767224	451532	0	23189.5	0	0	0	0	0	0	1.90536e+06	2.46659e+06	1.12787e+06	2.15635e+06	0	0	0	0	64285.5	22054.8	0	0	0	41764.8	0	0	0	0	0	0
Otu00207	Bacteria(100)	Bacteroidetes(100)	Bacteroidia(100)	Bacteroidia_unclassified(100)	Bacteroidia_unclassified(100)	Bacteroidia_unclassified(100)	0	0	0	0	0	0	937099	1.84717e+06	103863	28438.9	0	0	0	0	0	0	0	0	0	0	0	0	878576	584707	3.7375e+06	2.84734e+06	89268.5	54715.5	157643	122068
Otu00225	Bacteria(100)	Bacteroidetes(100)	Bacteroidia(100)	Bacteroidales(100)	Bacteroidaceae(100)	Bacteroides(100)	0	0	520132	115947	0	0	0	0	124635	0	0	58728.2	0	0	876211	537552	1.02411e+06	539505	257142	176439	262543	168327	54911	41764.8	0	0	29756.2	54715.5	0	61034.1
Otu00294	Bacteria(100)	Firmicutes(100)	Clostridia(100)	Lachnospirales(100)	Lachnospiraceae(100)	Lachnospiraceae_unclassified(100)	0	0	0	0	33955.2	0	0	0	0	0	0	0	0	0	0	0	0	0	707141	882193	437572	673307	0	0	0	0	0	0	0	0
Otu00169	Bacteria(100)	Firmicutes(100)	Clostridia(100)	Clostridiales(100)	Clostridiaceae(100)	Clostridium_sensu_stricto_1(98)	1.87011e+06	1.54811e+06	482979	463790	0	0	1.33871e+06	1.71201e+06	0	28438.9	728518	352369	780833	912304	299194	322531	469384	359670	64285.5	22054.8	0	0	1.04331e+06	501177	249167	203381	0	0	0	0
Otu00187	Bacteria(100)	Bacteroidetes(100)	Bacteroidia(100)	Bacteroidales(100)	Bacteroidaceae(100)	Bacteroides(100)	0	0	148609	0	67910.4	186023	0	45052.9	0	28438.9	392279	58728.2	0	0	833469	806328	1.06678e+06	1.37874e+06	1.35e+06	176439	1.66277e+06	589144	54911	0	124583	203381	565367	109431	157643	793443
Otu00202	Bacteria(100)	Bacteroidetes(100)	Bacteroidia(100)	Bacteroidales(100)	Bacteroidaceae(100)	Bacteroides(100)	0	0	408675	371032	67910.4	93011.5	89247.5	45052.9	103863	0	112080	293641	86759.2	0	833469	698817	682740	1.13896e+06	321428	419042	525086	504980	54911	0	124583	0	29756.2	109431	78821.7	0
Otu00215	Bacteria(100)	Bacteroidetes(100)	Bacteroidia(100)	Bacteroidales(100)	Bacteroidaceae(100)	Bacteroides(100)	0	129009	0	0	577239	511563	0	0	0	0	56039.9	176185	0	248810	0	0	0	0	1.09285e+06	639590	2.53792e+06	3.28237e+06	0	0	0	0	0	0	0	0
Otu00245	Bacteria(100)	Bacteroidetes(100)	Bacteroidia(100)	Bacteroidales(100)	Bacteroidales_unclassified(100)	Bacteroidales_unclassified(100)	431564	387027	0	0	0	0	0	0	810130	625656	56039.9	58728.2	867592	829367	0	0	0	0	0	0	0	0	0	0	0	0	29756.2	109431	315287	122068
Otu00217	Bacteria(100)	Bacteroidetes(100)	Bacteroidia(100)	Bacteroidales(100)	Rikenellaceae(100)	Alistipes(100)	47951.5	0	371523	324653	0	0	89247.5	45052.9	83090.3	0	0	0	0	0	812098	376286	768083	419615	128571	0	87514.4	84163.4	0	41764.8	0	305072	565367	547155	630573	0
Otu00226	Bacteria(100)	Firmicutes(100)	Clostridia(100)	Monoglobales(100)	Monoglobaceae(100)	Monoglobus(100)	0	0	0	0	0	0	356990	901059	0	0	0	0	0	0	0	0	0	0	0	0	0	0	878576	542942	4.485e+06	3.86425e+06	0	0	0	0
Otu00281	Bacteria(100)	Firmicutes(100)	Clostridia(100)	Oscillospirales(100)	Ruminococcaceae(100)	Ruminococcus(100)	0	0	0	0	0	0	0	0	789358	881606	0	0	0	0	0	0	0	0	0	0	0	0	0	0	0	0	29756.2	109431	78821.7	61034.1
Otu00219	Bacteria(100)	Firmicutes(100)	Clostridia(100)	Peptostreptococcales-Tissierellales(100)	Anaerovoracaceae(100)	Family_XIII_AD3011_group(100)	143855	129009	0	0	0	0	0	45052.9	0	0	1.1208e+06	2.17295e+06	260278	82936.7	0	0	0	0	0	44109.7	0	0	823665	1.46177e+06	249167	406763	446343	164147	0	0
Otu00214	Bacteria(100)	Firmicutes(100)	Clostridia(100)	Lachnospirales(100)	Lachnospiraceae(100)	Lachnospiraceae_unclassified(100)	0	64504.5	0	0	33955.2	465057	0	0	0	28438.9	0	117456	0	0	85484	0	256028	719341	64285.5	44109.7	3.15052e+06	1.76743e+06	0	0	0	0	29756.2	0	2.83758e+06	1.22068e+06
Otu00300	Bacteria(100)	Firmicutes(100)	Clostridia(100)	Lachnospirales(100)	Lachnospiraceae(100)	Lachnospiraceae_NK4A136_group(76)	1.72625e+06	1.35459e+06	0	0	0	0	0	0	0	0	0	58728.2	0	82936.7	21371	0	0	0	0	22054.8	0	0	0	0	0	0	0	0	0	0
Otu00243	Bacteria(100)	Firmicutes(100)	Clostridia(100)	Lachnospirales(100)	Lachnospiraceae(100)	GCA-900066755(100)	0	0	0	0	101866	139517	0	0	0	0	112080	117456	433796	497620	0	0	0	0	642855	771919	612601	168327	219644	125294	249167	406763	59512.4	273578	630573	305171
Otu00183	Bacteria(100)	Firmicutes(100)	Clostridia(100)	Lachnospirales(100)	Lachnospiraceae(100)	Blautia(95)	1.63035e+06	774054	74304.5	139137	169776	93011.5	0	45052.9	124635	56877.8	1.1208e+06	1.05711e+06	1.12787e+06	2.15635e+06	170968	215021	682740	239780	257142	286713	612601	589144	164733	125294	498334	406763	59512.4	54715.5	157643	183102
Otu00224	Bacteria(100)	Bacteroidetes(100)	Bacteroidia(100)	Bacteroidales(100)	Bacteroidaceae(100)	Bacteroides(100)	0	0	148609	231895	0	0	89247.5	225265	0	0	0	0	0	0	726614	913838	981439	779286	0	0	87514.4	0	439288	250589	747501	406763	0	0	0	0
Otu00232	Bacteria(100)	Bacteroidetes(100)	Bacteroidia(100)	Bacteroidales(100)	Marinifilaceae(100)	Butyricimonas(100)	0	0	37152.3	92757.9	305597	372046	44623.7	0	20772.6	0	0	0	0	0	170968	53755.2	128014	59945	1.22142e+06	749864	1.48774e+06	1.26245e+06	0	83529.5	124583	101691	0	0	0	0
Otu00253	Bacteria(100)	Bacteroidetes(100)	Bacteroidia(100)	Bacteroidales(100)	Bacteroidaceae(100)	Bacteroides(100)	0	0	111457	486979	0	0	0	45052.9	103863	28438.9	0	0	0	0	64113	0	426713	2.03813e+06	0	0	0	0	0	41764.8	124583	0	148781	0	315287	427239
Otu00290	Bacteria(100)	Bacteroidetes(100)	Bacteroidia(100)	Bacteroidales(100)	Bacteroidaceae(100)	Bacteroides(100)	47951.5	0	0	0	0	46505.7	89247.5	0	0	0	56039.9	58728.2	260278	248810	726614	0	0	0	64285.5	88219.3	175029	0	219644	0	872084	203381	59512.4	0	0	0
Otu00193	Bacteria(100)	Firmicutes(100)	Clostridia(100)	Lachnospirales(100)	Lachnospiraceae(100)	Lachnospiraceae_UCG-010(100)	0	64504.5	37152.3	23189.5	67910.4	46505.7	223119	135159	20772.6	28438.9	280199	704739	867592	1.32699e+06	21371	53755.2	85342.5	0	128571	110274	962658	589144	823665	542942	498334	610144	892685	930164	709395	244136
Otu00247	Bacteria(100)	Firmicutes(100)	Clostridia(100)	Lachnospirales(100)	Lachnospiraceae(100)	UC5-1-2E3(96)	143855	129009	0	0	67910.4	0	0	0	0	0	896638	646011	1.47491e+06	2.4881e+06	0	0	0	0	128571	242603	437572	336654	54911	0	0	0	0	0	0	0
Otu00181	Bacteria(100)	Firmicutes(100)	Clostridia(100)	Oscillospirales(100)	Oscillospiraceae(100)	Oscillibacter(100)	0	0	148609	231895	101866	93011.5	0	0	62317.7	85316.7	56039.9	117456	347037	165873	192339	268776	810754	539505	771426	639590	2.27537e+06	2.35657e+06	439288	542942	872084	610144	416587	820733	236465	244136
Otu00248	Bacteria(100)	Actinobacteria(100)	Coriobacteriia(100)	Coriobacteriales(100)	Eggerthellaceae(100)	Senegalimassilia(100)	143855	64504.5	0	0	0	93011.5	0	0	0	56877.8	280199	234913	347037	1.5758e+06	0	0	0	0	514284	639590	700115	757471	54911	0	0	0	89268.5	54715.5	78821.7	183102
Otu00276	Bacteria(100)	Actinobacteria(100)	Coriobacteriia(100)	Coriobacteriales(100)	Coriobacteriaceae(100)	Collinsella(100)	1.39059e+06	1.80613e+06	0	0	0	0	0	0	0	0	168120	469826	260278	497620	0	0	0	0	0	0	0	0	0	0	0	0	0	0	0	0
Otu00200	Bacteria(100)	Firmicutes(100)	Bacilli(100)	Lactobacillales(100)	Streptococcaceae(100)	Streptococcus(100)	335661	774054	185761	231895	101866	0	89247.5	90105.9	0	28438.9	112080	587282	780833	2.32223e+06	170968	215021	0	239780	578570	463151	1.2252e+06	1.00996e+06	109822	41764.8	498334	406763	0	0	0	183102
Otu00283	Bacteria(100)	Firmicutes(100)	Clostridia(100)	Lachnospirales(100)	Lachnospiraceae(100)	Lachnospiraceae_UCG-010(100)	383612	258018	0	0	67910.4	279034	0	0	0	0	0	0	0	0	0	0	0	0	257142	617535	875144	925797	0	0	0	0	0	0	0	0
Otu00310	Bacteria(100)	Firmicutes(100)	Negativicutes(100)	Veillonellales-Selenomonadales(100)	Veillonellaceae(100)	Veillonella(100)	0	0	0	0	0	0	0	0	0	0	0	0	0	0	0	0	0	0	64285.5	198493	2.4504e+06	757471	0	0	0	0	0	0	315287	122068
Otu00229	Bacteria(100)	Bacteroidetes(100)	Bacteroidia(100)	Bacteroidales(100)	Bacteroidaceae(100)	Bacteroides(100)	0	64504.5	334370	185516	0	0	312366	45052.9	41545.1	85316.7	0	117456	0	165873	106855	0	896096	1.61852e+06	257142	66164.5	87514.4	0	109822	41764.8	747501	508453	148781	0	236465	610341
Otu00237	Bacteria(100)	Firmicutes(100)	Clostridia(100)	Lachnospirales(100)	Lachnospiraceae(100)	Lachnospiraceae_unclassified(99)	143855	64504.5	37152.3	92757.9	135821	279034	44623.7	0	0	0	56039.9	58728.2	0	248810	534275	591307	1.15212e+06	719341	64285.5	110274	437572	168327	0	0	249167	0	0	0	78821.7	0
Otu00256	Bacteria(100)	Firmicutes(100)	Clostridia(100)	Lachnospirales(100)	Lachnospiraceae(100)	Lachnoclostridium(87)	0	0	148609	23189.5	0	0	0	0	0	0	1.51308e+06	939652	0	0	213710	161266	213356	299725	0	0	87514.4	0	164733	292353	747501	610144	0	0	0	0
Otu00258	Bacteria(100)	Firmicutes(100)	Clostridia(100)	Lachnospirales(100)	Lachnospiraceae(100)	Lachnospiraceae_UCG-001(95)	623370	903063	74304.5	23189.5	0	0	624732	1.21643e+06	124635	170633	112080	58728.2	173518	0	21371	0	0	0	0	0	0	0	0	0	0	0	0	0	0	0
Otu00328	Bacteria(100)	Firmicutes(100)	Clostridia(100)	Oscillospirales(100)	Oscillospirales_fa(100)	Oscillospirales_ge(100)	0	0	0	0	0	0	0	0	560859	455022	0	0	0	0	0	0	0	0	0	0	0	0	0	0	0	0	29756.2	164147	0	0
Otu00284	Bacteria(100)	Firmicutes(100)	Clostridia(100)	Lachnospirales(100)	Lachnospiraceae(100)	Lachnospiraceae_unclassified(100)	575418	193514	0	0	0	0	0	0	0	0	112080	117456	1.73518e+06	2.15635e+06	0	0	0	0	0	0	0	0	0	0	249167	508453	0	0	0	0
Otu00203	Bacteria(100)	Bacteroidetes(100)	Bacteroidia(100)	Bacteroidales(100)	Bacteroidaceae(100)	Bacteroides(100)	143855	129009	37152.3	23189.5	0	0	89247.5	0	83090.3	0	672479	1.05711e+06	867592	1.32699e+06	384678	268776	128014	119890	0	66164.5	0	0	1.37277e+06	668236	1.12125e+06	813526	238049	218862	315287	61034.1
Otu00234	Bacteria(100)	Bacteroidetes(100)	Bacteroidia(100)	Bacteroidales(100)	Bacteroidaceae(100)	Bacteroides(100)	0	0	445827	463790	0	0	0	0	0	0	0	0	0	0	534275	752572	981439	1.37874e+06	0	0	0	0	0	0	0	0	59512.4	0	0	183102
Otu00261	Bacteria(100)	Bacteroidetes(100)	Bacteroidia(100)	Bacteroidales(100)	Rikenellaceae(100)	Alistipes(100)	0	0	0	0	373507	372046	44623.7	90105.9	0	0	0	0	0	0	0	0	0	59945	771426	551371	1.31272e+06	841634	0	0	0	101691	0	0	0	0
Otu00280	Bacteria(100)	Bacteroidetes(100)	Bacteroidia(100)	Bacteroidales(100)	Tannerellaceae(100)	Tannerellaceae_unclassified(98)	0	0	0	0	0	0	223119	225265	0	0	0	0	0	0	0	0	0	0	0	0	0	0	1.15313e+06	1.04412e+06	1.37042e+06	711835	0	0	0	0
Otu00213	Bacteria(100)	Firmicutes(100)	Clostridia(100)	Oscillospirales(100)	Ruminococcaceae(100)	Incertae_Sedis(100)	1.15084e+06	1.4191e+06	111457	162326	67910.4	46505.7	223119	450529	62317.7	56877.8	1.23288e+06	939652	780833	746430	0	0	0	239780	64285.5	110274	87514.4	0	109822	125294	0	305072	29756.2	0	0	0
Otu00269	Bacteria(100)	Firmicutes(100)	Clostridia(100)	Lachnospirales(100)	Lachnospiraceae(100)	Marvinbryantia(93)	1.05493e+06	1.54811e+06	0	0	0	0	0	0	0	0	168120	939652	520555	829367	0	0	0	0	0	0	0	0	0	0	0	0	0	0	0	0
Otu00298	Bacteria(100)	Bacteroidetes(100)	Bacteroidia(100)	Bacteroidales(100)	Bacteroidaceae(100)	Bacteroides(100)	0	0	37152.3	162326	0	0	0	45052.9	62317.7	56877.8	0	0	0	0	21371	0	810754	1.43868e+06	0	44109.7	0	0	54911	0	0	101691	0	0	0	0
Otu00227	Bacteria(100)	Firmicutes(100)	Clostridia(100)	Lachnospirales(100)	Lachnospiraceae(100)	Blautia(83)	143855	258018	0	0	0	46505.7	0	0	0	0	1.17684e+06	1.05711e+06	1.56167e+06	1.90754e+06	192339	161266	512055	959121	0	0	0	0	0	0	0	0	29756.2	0	78821.7	0
Otu00228	Bacteria(100)	Firmicutes(100)	Clostridia(100)	Lachnospirales(100)	Lachnospiraceae(100)	Lachnospiraceae_unclassified(100)	0	0	0	0	67910.4	0	0	0	41545.1	0	0	117456	173518	746430	64113	53755.2	384041	239780	128571	507261	1.2252e+06	1.09412e+06	54911	41764.8	498334	305072	327318	547155	709395	244136
Otu00238	Bacteria(100)	Bacteroidetes(100)	Bacteroidia(100)	Bacteroidales(100)	Bacteroidaceae(100)	Bacteroides(100)	47951.5	64504.5	0	0	0	93011.5	0	0	166181	28438.9	224160	411098	173518	497620	0	0	0	0	192857	22054.8	437572	0	0	41764.8	0	101691	624880	1.03959e+06	709395	1.40378e+06
Otu00242	Bacteria(100)	Firmicutes(100)	Clostridia(100)	Oscillospirales(100)	Oscillospiraceae(100)	Colidextribacter(98)	479515	516036	0	0	0	0	133871	180212	20772.6	0	728518	822195	780833	1.90754e+06	0	0	0	59945	321428	352877	87514.4	0	0	0	0	0	29756.2	0	0	0
Otu00252	Bacteria(100)	Firmicutes(100)	Clostridia(100)	Oscillospirales(100)	Oscillospiraceae(100)	Oscillibacter(100)	1.05493e+06	1.4836e+06	0	0	0	46505.7	133871	135159	0	0	784558	704739	433796	580557	0	0	0	0	0	22054.8	0	0	54911	0	249167	101691	0	109431	0	0
Otu00272	Bacteria(100)	Firmicutes(100)	Clostridia(100)	Lachnospirales(100)	Lachnospiraceae(100)	Lachnospiraceae_unclassified(100)	143855	0	0	0	0	0	0	0	0	0	1.00872e+06	1.35075e+06	1.64842e+06	1.24405e+06	0	0	0	0	0	0	0	0	54911	0	0	0	0	0	0	0
Otu00354	Bacteria(100)	Firmicutes(100)	Clostridia(100)	Lachnospirales(100)	Lachnospiraceae(100)	Lachnospiraceae_UCG-003(95)	0	0	0	0	0	0	580109	1.03622e+06	0	0	0	0	0	0	0	0	0	0	0	0	0	0	54911	0	124583	0	0	0	0	0
Otu00361	Bacteria(100)	Firmicutes(100)	Clostridia(100)	Oscillospirales(100)	UCG-010(100)	UCG-010_ge(100)	0	64504.5	0	0	0	0	1.02635e+06	450529	0	0	0	0	86759.2	0	0	0	0	0	0	0	0	0	0	41764.8	0	101691	0	0	0	0
Otu00231	Bacteria(100)	Bacteroidetes(100)	Bacteroidia(100)	Bacteroidales(100)	Bacteroidaceae(100)	Bacteroides(100)	0	0	111457	0	0	0	89247.5	0	20772.6	28438.9	112080	293641	173518	580557	470162	752572	128014	0	0	0	0	0	1.20804e+06	250589	2.11792e+06	1.1186e+06	29756.2	328293	78821.7	0
Otu00268	Bacteria(100)	Firmicutes(100)	Clostridia(100)	Lachnospirales(100)	Lachnospiraceae(100)	Lachnospiraceae_unclassified(100)	0	0	0	0	305597	279034	0	0	0	0	0	58728.2	86759.2	0	0	0	0	0	707141	485206	1.05017e+06	673307	54911	0	249167	0	59512.4	109431	157643	122068
Otu00275	Bacteria(100)	Firmicutes(100)	Bacilli(100)	Erysipelotrichales(100)	Erysipelotrichaceae(100)	Turicibacter(100)	95903	0	37152.3	92757.9	33955.2	0	803227	991165	0	0	112080	0	86759.2	165873	64113	107510	128014	59945	0	22054.8	0	0	439288	83529.5	373750	203381	0	0	0	0
Otu00314	Bacteria(100)	Firmicutes(100)	Clostridia(100)	Oscillospirales(100)	Oscillospiraceae(100)	UCG-005(100)	0	0	0	0	0	0	624732	991165	103863	85316.7	0	0	0	0	0	0	0	0	0	0	0	0	164733	208824	0	0	0	0	0	0
Otu00176	Bacteria(100)	Firmicutes(100)	Clostridia(100)	Lachnospirales(100)	Lachnospiraceae(100)	GCA-900066575(96)	863127	1.03207e+06	148609	162326	339552	93011.5	178495	315371	207726	255950	728518	352369	780833	1.24405e+06	64113	161266	810754	1.13896e+06	64285.5	176439	612601	336654	164733	41764.8	249167	711835	624880	437724	394108	610341
Otu00221	Bacteria(100)	Firmicutes(100)	Clostridia(100)	Peptostreptococcales-Tissierellales(100)	Anaerovoracaceae(100)	Family_XIII_AD3011_group(100)	191806	0	74304.5	46379	33955.2	93011.5	44623.7	45052.9	41545.1	56877.8	0	58728.2	86759.2	0	384678	322531	298699	1.07901e+06	514284	463151	1.40023e+06	673307	164733	125294	124583	0	208293	437724	0	0
Otu00235	Bacteria(100)	Firmicutes(100)	Clostridia(100)	Peptostreptococcales-Tissierellales(100)	Anaerovoracaceae(100)	Family_XIII_UCG-001(100)	143855	193514	37152.3	0	135821	139517	44623.7	45052.9	0	0	0	58728.2	867592	995240	0	0	298699	419615	0	0	962658	420817	219644	292353	2.11792e+06	2.1355e+06	0	0	0	61034.1
Otu00241	Bacteria(100)	Firmicutes(100)	Clostridia(100)	Oscillospirales(100)	Ruminococcaceae(100)	Incertae_Sedis(100)	95903	0	482979	255084	373507	46505.7	669356	946112	0	0	0	0	0	0	64113	53755.2	170685	119890	385713	220548	262543	84163.4	54911	41764.8	124583	203381	0	0	0	0
Otu00274	Bacteria(100)	Firmicutes(100)	Clostridia(100)	Lachnospirales(100)	Lachnospiraceae(100)	Roseburia(84)	1.00698e+06	903063	0	0	0	0	178495	360423	145408	113756	56039.9	411098	173518	497620	0	0	0	0	0	0	0	0	164733	41764.8	0	0	0	0	0	0
Otu00295	Bacteria(100)	Firmicutes(100)	Clostridia(100)	Lachnospirales(100)	Lachnospiraceae(100)	Coprococcus(93)	239758	129009	0	0	0	0	847851	946112	62317.7	56877.8	0	234913	173518	165873	0	0	0	0	0	0	0	0	0	125294	0	203381	0	0	0	0
Otu00409	Bacteria(100)	Bacteroidetes(100)	Bacteroidia(100)	Bacteroidales(100)	Bacteroidaceae(100)	Bacteroides(100)	0	0	0	23189.5	33955.2	0	0	45052.9	0	28438.9	0	0	0	0	448791	107510	0	59945	0	0	0	0	0	0	0	0	0	0	0	61034.1
Otu00250	Bacteria(100)	Firmicutes(100)	Clostridia(100)	Lachnospirales(100)	Lachnospiraceae(100)	Lachnospiraceae_unclassified(55)	143855	0	0	0	67910.4	139517	0	90105.9	0	0	336239	176185	694073	580557	427420	161266	384041	239780	0	286713	0	0	384377	83529.5	373750	406763	0	54715.5	0	122068
Otu00270	Bacteria(100)	Firmicutes(100)	Clostridia(100)	Oscillospirales(100)	Oscillospiraceae(100)	Colidextribacter(100)	191806	193514	37152.3	23189.5	0	46505.7	178495	225265	62317.7	85316.7	224160	352369	173518	165873	0	0	0	0	0	0	0	0	54911	167059	373750	203381	148781	164147	1.57643e+06	183102
Otu00277	Bacteria(100)	Firmicutes(100)	Clostridia(100)	Lachnospirales(100)	Lachnospiraceae(100)	Shuttleworthia(87)	959030	322523	0	0	33955.2	0	133871	90105.9	145408	142195	280199	117456	694073	663494	0	0	0	0	0	0	0	0	0	0	373750	406763	29756.2	0	0	61034.1
Otu00289	Bacteria(100)	Firmicutes(100)	Clostridia(100)	Peptococcales(100)	Peptococcaceae(100)	uncultured(100)	0	0	0	0	0	0	0	0	20772.6	28438.9	560399	704739	173518	0	0	0	0	0	0	0	0	0	219644	835295	747501	0	119025	218862	236465	61034.1
Otu00309	Bacteria(100)	Firmicutes(100)	Clostridia(100)	Oscillospirales(100)	Ruminococcaceae(100)	Incertae_Sedis(100)	479515	1.29009e+06	0	0	0	93011.5	0	45052.9	0	0	168120	117456	173518	82936.7	42742	0	0	0	64285.5	22054.8	262543	252490	0	0	0	0	59512.4	0	0	61034.1
Otu00315	Bacteria(100)	Firmicutes(100)	Negativicutes(100)	Veillonellales-Selenomonadales(100)	Veillonellaceae(100)	Dialister(100)	0	0	0	0	0	0	0	0	0	0	0	0	0	0	106855	0	341370	479560	0	0	1.75029e+06	841634	0	0	0	0	0	0	0	0
Otu00385	Bacteria(100)	Desulfobacterota(100)	Desulfovibrionia(100)	Desulfovibrionales(100)	Desulfovibrionaceae(100)	Desulfovibrio(100)	0	0	0	0	0	0	44623.7	135159	0	0	0	0	0	0	0	0	0	0	0	0	0	0	329466	835295	249167	101691	0	0	0	0
Otu00339	Bacteria(100)	Bacteroidetes(100)	Bacteroidia(100)	Bacteroidales(100)	Bacteroidaceae(100)	Bacteroides(100)	0	0	74304.5	23189.5	67910.4	93011.5	0	0	0	0	0	0	0	0	406049	376286	213356	59945	64285.5	0	0	84163.4	0	0	124583	0	0	0	0	0
Otu00236	Bacteria(100)	Firmicutes(100)	Clostridia(100)	Lachnospirales(100)	Lachnospiraceae(100)	Lachnospiraceae_unclassified(73)	47951.5	64504.5	37152.3	46379	33955.2	139517	44623.7	90105.9	62317.7	56877.8	280199	234913	694073	1.49286e+06	21371	322531	170685	179835	385713	286713	350058	504980	54911	375883	0	0	29756.2	547155	78821.7	0
Otu00260	Bacteria(100)	Actinobacteria(100)	Coriobacteriia(100)	Coriobacteriales(100)	Coriobacteriaceae(100)	Enorma(100)	863127	774054	0	0	0	0	0	0	0	0	504359	998380	1.12787e+06	1.49286e+06	0	0	0	0	0	0	0	0	0	0	0	0	0	0	0	0
Otu00292	Bacteria(100)	Firmicutes(100)	Clostridia(100)	Lachnospirales(100)	Lachnospiraceae(100)	Lachnospiraceae_unclassified(100)	95903	64504.5	0	0	441418	279034	0	0	0	0	224160	469826	0	0	0	0	0	0	385713	396987	350058	420817	0	0	0	0	0	0	0	0
Otu00293	Bacteria(100)	Firmicutes(100)	Clostridia(100)	Oscillospirales(100)	Ruminococcaceae(100)	Faecalibacterium(100)	47951.5	0	37152.3	69568.5	33955.2	46505.7	133871	135159	373906	284389	56039.9	0	0	0	21371	0	0	0	128571	22054.8	175029	168327	0	83529.5	249167	101691	59512.4	109431	78821.7	305171
Otu00307	Bacteria(100)	Firmicutes(100)	Bacilli(100)	Erysipelotrichales(100)	Erysipelotrichaceae(100)	Faecalicoccus(100)	479515	387027	0	0	33955.2	0	44623.7	45052.9	0	0	168120	117456	867592	1.49286e+06	0	0	0	0	0	0	0	0	0	83529.5	249167	0	0	0	0	0
Otu00375	Bacteria(100)	Bacteroidetes(100)	Bacteroidia(100)	Bacteroidales(100)	Bacteroidaceae(100)	Bacteroides(100)	0	0	0	0	271642	837103	0	0	0	0	0	0	0	0	0	0	0	0	192857	66164.5	0	168327	0	0	0	0	0	0	0	0
Otu00196	Bacteria(100)	Firmicutes(100)	Clostridia(100)	Lachnospirales(100)	Lachnospiraceae(100)	Lachnospiraceae_unclassified(100)	95903	64504.5	37152.3	69568.5	135821	325540	89247.5	180212	20772.6	56877.8	224160	117456	780833	1.32699e+06	149597	322531	725411	779286	128571	220548	1.48774e+06	1.09412e+06	164733	0	622917	203381	238049	218862	709395	671375
Otu00239	Bacteria(100)	Firmicutes(100)	Clostridia(100)	Lachnospirales(100)	Lachnospiraceae(100)	Lachnospiraceae_unclassified(100)	671321	387027	0	0	339552	46505.7	0	0	20772.6	0	280199	293641	1.47491e+06	1.16111e+06	0	0	0	0	64285.5	220548	875144	673307	0	0	0	101691	29756.2	0	472930	244136
Otu00262	Bacteria(100)	Firmicutes(100)	Clostridia(100)	Eubacteriales(100)	Anaerofustaceae(100)	Anaerofustis(100)	95903	64504.5	0	23189.5	0	0	0	0	0	0	112080	117456	607314	1.40992e+06	85484	53755.2	469384	359670	257142	110274	175029	252490	54911	167059	498334	711835	0	0	0	0
Otu00287	Bacteria(100)	Bacteroidetes(100)	Bacteroidia(100)	Bacteroidales(100)	Bacteroidaceae(100)	Bacteroides(100)	0	0	631588	92757.9	33955.2	46505.7	0	90105.9	0	28438.9	0	0	0	0	235081	53755.2	469384	899176	64285.5	22054.8	0	0	54911	0	124583	101691	0	0	0	61034.1
Otu00288	Bacteria(100)	Firmicutes(100)	Clostridia(100)	Peptostreptococcales-Tissierellales(100)	Peptostreptococcaceae(100)	Intestinibacter(100)	0	64504.5	0	69568.5	0	0	758604	720847	62317.7	28438.9	0	0	0	0	106855	0	85342.5	119890	0	0	262543	252490	494199	125294	0	203381	0	0	0	0
Otu00348	Bacteria(100)	Bacteroidetes(100)	Bacteroidia(100)	Bacteroidales(100)	Bacteroidaceae(100)	Bacteroides(100)	0	64504.5	37152.3	46379	0	0	0	0	20772.6	0	0	0	0	82936.7	363307	0	384041	119890	0	0	87514.4	0	54911	0	124583	0	59512.4	0	0	61034.1
Otu00257	Bacteria(100)	Firmicutes(100)	Clostridia(100)	Oscillospirales(100)	Ruminococcaceae(100)	Ruminococcaceae_unclassified(97)	479515	193514	148609	115947	305597	186023	89247.5	45052.9	103863	85316.7	56039.9	234913	260278	331747	85484	0	0	59945	321428	352877	175029	0	164733	0	0	101691	0	0	78821.7	0
Otu00279	Bacteria(100)	Firmicutes(100)	Clostridia(100)	Lachnospirales(100)	Lachnospiraceae(100)	Blautia(96)	383612	258018	0	0	475373	46505.7	0	0	0	0	0	176185	0	0	0	0	0	0	514284	220548	875144	1.34661e+06	0	0	0	0	0	0	0	0
Otu00304	Bacteria(100)	Actinobacteria(100)	Coriobacteriia(100)	Coriobacteriales(100)	Coriobacteriales_unclassified(99)	Coriobacteriales_unclassified(99)	0	0	0	0	0	0	0	0	332361	455022	0	0	0	0	0	0	0	0	0	0	0	0	0	0	0	0	238049	328293	472930	427239
Otu00312	Bacteria(100)	Bacteroidetes(100)	Bacteroidia(100)	Bacteroidales(100)	Bacteroidaceae(100)	Bacteroides(100)	0	0	0	0	0	0	0	45052.9	0	0	56039.9	0	0	0	341936	322531	0	59945	0	0	0	0	713843	208824	622917	406763	0	0	78821.7	0
Otu00316	Bacteria(100)	Bacteroidetes(100)	Bacteroidia(100)	Bacteroidales(100)	Bacteroidaceae(100)	Bacteroides(100)	0	0	297218	92757.9	0	0	0	0	0	0	0	0	0	0	213710	107510	682740	659396	0	0	0	0	0	0	0	0	0	0	0	0
Otu00401	Bacteria(100)	Firmicutes(100)	Clostridia(100)	Oscillospirales(100)	Ruminococcaceae(100)	Faecalibacterium(97)	95903	1.03207e+06	37152.3	23189.5	33955.2	0	44623.7	180212	20772.6	28438.9	56039.9	0	0	0	0	0	0	0	0	0	0	0	0	0	124583	0	0	0	0	0
Otu00244	Bacteria(100)	Bacteroidetes(100)	Bacteroidia(100)	Bacteroidales(100)	Rikenellaceae(100)	Alistipes(100)	95903	0	148609	162326	271642	93011.5	223119	315371	20772.6	56877.8	56039.9	58728.2	86759.2	82936.7	85484	53755.2	298699	59945	128571	330822	350058	252490	164733	125294	622917	915216	148781	109431	78821.7	61034.1
Otu00254	Bacteria(100)	Firmicutes(100)	Clostridia(100)	Oscillospirales(100)	Oscillospiraceae(100)	UCG-003(98)	527467	709550	0	0	0	0	178495	450529	311589	255950	224160	234913	347037	82936.7	0	0	0	0	0	0	0	0	219644	292353	373750	508453	29756.2	0	78821.7	61034.1
Otu00259	Bacteria(100)	Firmicutes(100)	Clostridia(100)	Peptostreptococcales-Tissierellales(100)	Anaerovoracaceae(100)	Anaerovoracaceae_unclassified(51)	95903	64504.5	37152.3	0	0	0	0	0	0	0	224160	58728.2	607314	414683	128226	161266	256028	299725	192857	132329	437572	504980	658932	626471	124583	0	0	0	0	0
Otu00266	Bacteria(100)	Actinobacteria(100)	Coriobacteriia(100)	Coriobacteriales(100)	Coriobacteriales_unclassified(100)	Coriobacteriales_unclassified(100)	335661	516036	0	0	169776	232529	0	0	20772.6	28438.9	224160	293641	520555	497620	0	0	0	0	385713	330822	437572	420817	0	0	0	0	29756.2	54715.5	0	61034.1
Otu00286	Bacteria(100)	Firmicutes(100)	Clostridia(100)	Lachnospirales(100)	Lachnospiraceae(100)	Lachnospiraceae_FCS020_group(65)	47951.5	0	0	0	0	0	0	0	62317.7	28438.9	168120	176185	173518	165873	21371	0	0	0	385713	308768	175029	168327	713843	626471	0	203381	29756.2	0	0	0
Otu00297	Bacteria(100)	Firmicutes(100)	Bacilli(100)	Lactobacillales(100)	Streptococcaceae(100)	Lactococcus(100)	431564	387027	0	0	0	0	0	0	311589	341267	56039.9	0	260278	414683	0	0	0	0	0	0	0	0	0	0	0	0	148781	54715.5	236465	122068
Otu00323	Bacteria(100)	Firmicutes(100)	Clostridia(100)	Lachnospirales(100)	Lachnospiraceae(100)	Anaerostipes(100)	0	0	0	0	0	0	0	45052.9	20772.6	0	0	0	0	165873	64113	0	0	0	0	0	0	0	0	0	872084	813526	0	0	867038	915512
Otu00330	Bacteria(100)	Bacteroidetes(100)	Bacteroidia(100)	Bacteroidales(100)	Bacteroidaceae(100)	Bacteroides(100)	0	0	37152.3	69568.5	0	0	0	0	0	0	224160	58728.2	0	165873	320565	107510	0	0	0	0	0	168327	549110	83529.5	124583	203381	29756.2	0	78821.7	0
Otu00271	Bacteria(100)	Bacteroidetes(100)	Bacteroidia(100)	Bacteroidales(100)	Bacteroidaceae(100)	Bacteroides(100)	0	0	408675	231895	0	0	0	45052.9	62317.7	85316.7	0	0	0	0	235081	591307	170685	839231	0	0	0	0	0	0	0	0	119025	164147	236465	61034.1
Otu00285	Bacteria(100)	Bacteroidetes(100)	Bacteroidia(100)	Bacteroidales(100)	Marinifilaceae(100)	Butyricimonas(100)	0	0	0	0	67910.4	139517	446237	630741	145408	227511	0	0	0	0	0	0	0	0	0	22054.8	0	0	274555	375883	373750	610144	59512.4	54715.5	0	0
Otu00296	Bacteria(100)	Firmicutes(100)	Clostridia(100)	Oscillospirales(100)	Ruminococcaceae(100)	Fournierella(94)	671321	774054	0	0	0	0	0	0	270043	170633	0	58728.2	520555	746430	0	0	0	0	0	0	0	0	0	0	0	0	29756.2	0	157643	0
Otu00319	Bacteria(100)	Firmicutes(100)	Clostridia(100)	Christensenellales(100)	Christensenellaceae(100)	Christensenellaceae_R-7_group(100)	575418	903063	0	0	33955.2	0	178495	315371	0	0	112080	234913	173518	165873	0	0	0	0	0	0	0	0	54911	41764.8	0	0	0	54715.5	0	0
Otu00340	Bacteria(100)	Firmicutes(100)	Bacilli(100)	Erysipelotrichales(100)	Erysipelatoclostridiaceae(100)	Erysipelatoclostridium(100)	0	0	185761	324653	0	0	401614	630741	0	0	0	0	0	0	0	0	0	0	0	0	0	0	0	0	0	0	0	0	0	0
Otu00350	Bacteria(100)	Bacteroidetes(100)	Bacteroidia(100)	Bacteroidales(100)	Bacteroidaceae(100)	Bacteroides(100)	47951.5	64504.5	0	0	0	0	0	0	0	0	504359	469826	86759.2	1.16111e+06	21371	53755.2	0	59945	0	0	0	84163.4	109822	0	0	0	0	0	0	0
Otu00380	Bacteria(100)	Bacteroidetes(100)	Bacteroidia(100)	Bacteroidales(100)	Bacteroidaceae(100)	Bacteroides(100)	0	0	0	0	475373	186023	0	0	0	0	0	0	0	0	0	0	0	0	128571	154384	87514.4	504980	0	0	0	0	0	0	0	0
Otu00384	Bacteria(100)	Firmicutes(100)	Clostridia(100)	Lachnospirales(100)	Lachnospiraceae(100)	Lachnospiraceae_unclassified(100)	143855	0	37152.3	92757.9	0	0	0	0	228498	398145	0	0	0	0	0	0	0	0	0	0	0	0	0	0	0	0	0	0	0	0
Otu00442	Bacteria(100)	Firmicutes(100)	Clostridia(100)	Lachnospirales(100)	Lachnospiraceae(100)	Lachnospiraceae_unclassified(92)	47951.5	0	0	23189.5	0	0	0	0	0	0	56039.9	58728.2	260278	1.16111e+06	0	0	0	0	0	0	0	0	0	0	249167	0	0	0	0	0
Otu00273	Bacteria(100)	Firmicutes(100)	Clostridia(100)	Lachnospirales(100)	Lachnospiraceae(100)	Lachnospiraceae_unclassified(100)	191806	193514	0	69568.5	0	46505.7	133871	45052.9	186953	227511	56039.9	58728.2	173518	414683	64113	0	0	0	64285.5	44109.7	0	0	54911	125294	872084	1.32198e+06	29756.2	0	472930	0
Otu00306	Bacteria(100)	Firmicutes(100)	Clostridia(100)	Lachnospirales(100)	Lachnospiraceae(100)	Lachnospira(92)	47951.5	193514	0	0	0	0	267742	405476	270043	142195	56039.9	234913	86759.2	0	0	0	0	0	0	0	0	0	219644	83529.5	124583	101691	119025	54715.5	0	61034.1
Otu00321	Bacteria(100)	Bacteroidetes(100)	Bacteroidia(100)	Bacteroidales(100)	Rikenellaceae(100)	Alistipes(100)	383612	193514	148609	69568.5	0	0	0	0	20772.6	0	0	58728.2	0	82936.7	170968	53755.2	554726	359670	0	0	0	0	0	0	0	0	0	0	0	61034.1
Otu00325	Bacteria(100)	Bacteroidetes(100)	Bacteroidia(100)	Bacteroidia_unclassified(100)	Bacteroidia_unclassified(100)	Bacteroidia_unclassified(100)	143855	129009	0	0	0	0	0	0	0	0	504359	587282	954351	1.07818e+06	0	0	0	0	0	0	0	0	0	0	0	0	0	0	0	0
Otu00326	Bacteria(100)	Bacteroidetes(100)	Bacteroidia(100)	Bacteroidales(100)	Bacteroidaceae(100)	Bacteroides(100)	0	0	0	0	0	0	89247.5	135159	20772.6	28438.9	56039.9	0	0	0	277823	537552	85342.5	59945	0	0	0	0	54911	41764.8	622917	305072	89268.5	0	78821.7	0
Otu00333	Bacteria(100)	Actinobacteria(100)	Coriobacteriia(100)	Coriobacteriales(100)	Atopobiaceae(100)	Atopobiaceae_unclassified(100)	623370	645045	0	0	0	0	0	0	0	0	336239	469826	433796	165873	0	0	0	0	0	0	0	0	0	0	0	0	29756.2	0	0	0
Otu00335	Bacteria(100)	Firmicutes(100)	Clostridia(100)	Lachnospirales(100)	Lachnospiraceae(100)	Lachnospiraceae_unclassified(100)	0	0	0	23189.5	0	0	0	0	0	0	168120	234913	260278	165873	277823	322531	213356	419615	0	0	0	0	0	0	0	0	0	0	0	0
Otu00337	Bacteria(100)	Bacteroidetes(100)	Bacteroidia(100)	Bacteroidales(100)	Bacteroidaceae(100)	Bacteroides(100)	0	0	0	46379	0	0	0	0	0	0	168120	58728.2	0	414683	128226	0	554726	0	0	0	87514.4	0	274555	0	124583	305072	59512.4	0	0	61034.1
Otu00382	Bacteria(100)	Firmicutes(100)	Clostridia(100)	Lachnospirales(100)	Lachnospiraceae(100)	Lachnospiraceae_unclassified(97)	0	64504.5	0	0	0	0	0	0	0	0	728518	587282	86759.2	165873	0	0	0	0	0	0	0	0	54911	41764.8	0	203381	0	54715.5	0	61034.1
Otu00415	Bacteria(100)	Bacteroidetes(100)	Bacteroidia(100)	Bacteroidales(100)	Bacteroidaceae(100)	Bacteroides(100)	0	0	0	0	271642	604575	0	0	0	0	0	0	0	0	0	0	0	0	0	110274	175029	0	0	0	0	0	0	0	0	0
Otu00426	Bacteria(100)	Bacteroidetes(100)	Bacteroidia(100)	Bacteroidales(100)	Bacteroidaceae(100)	Bacteroides(100)	0	0	0	23189.5	0	0	0	0	0	0	56039.9	0	0	0	277823	53755.2	42671.3	0	0	0	0	0	109822	0	124583	203381	29756.2	54715.5	78821.7	61034.1
Otu00436	Bacteria(100)	Bacteroidetes(100)	Bacteroidia(100)	Bacteroidales(100)	Bacteroidaceae(100)	Bacteroides(100)	0	0	37152.3	46379	0	0	0	0	0	28438.9	0	0	0	0	21371	215021	554726	59945	0	0	0	0	0	0	0	0	0	0	0	61034.1
Otu00278	Bacteria(100)	Firmicutes(100)	Clostridia(100)	Oscillospirales(100)	Oscillospiraceae(100)	uncultured(100)	0	0	74304.5	23189.5	0	0	44623.7	0	0	28438.9	0	0	0	0	106855	53755.2	170685	299725	192857	198493	1.05017e+06	925797	274555	250589	249167	305072	59512.4	0	0	61034.1
Otu00299	Bacteria(100)	Firmicutes(100)	Clostridia(100)	Lachnospirales(100)	Lachnospiraceae(100)	Lachnospiraceae_UCG-010(96)	0	0	0	0	0	0	0	0	0	0	0	0	0	0	235081	161266	0	59945	192857	242603	87514.4	0	0	250589	124583	101691	357074	547155	78821.7	0
Otu00320	Bacteria(100)	Proteobacteria(100)	Gammaproteobacteria(100)	Burkholderiales(100)	Oxalobacteraceae(100)	Oxalobacter(99)	143855	258018	0	0	0	0	133871	540635	249271	113756	112080	117456	173518	82936.7	0	0	0	0	0	0	0	0	54911	41764.8	249167	0	0	0	157643	0
Otu00331	Bacteria(100)	Bacteroidetes(100)	Bacteroidia(100)	Bacteroidales(100)	Barnesiellaceae(100)	Coprobacter(100)	575418	387027	74304.5	23189.5	0	0	89247.5	135159	20772.6	0	0	58728.2	173518	82936.7	64113	53755.2	128014	179835	0	0	0	0	109822	0	124583	101691	0	0	78821.7	0
Otu00332	Bacteria(100)	Firmicutes(100)	Clostridia(100)	Christensenellales(100)	Christensenellaceae(100)	Christensenellaceae_R-7_group(92)	239758	129009	0	0	0	0	401614	540635	0	0	112080	58728.2	86759.2	497620	0	0	0	0	0	0	0	0	0	125294	124583	305072	0	0	0	0
Otu00365	Bacteria(100)	Firmicutes(100)	Clostridia(100)	Oscillospirales(100)	uncultured(100)	uncultured_ge(100)	431564	516036	0	0	0	0	223119	540635	0	0	0	117456	0	82936.7	0	0	0	0	0	0	0	0	0	0	0	0	0	0	0	0
Otu00386	Bacteria(100)	Bacteroidetes(100)	Bacteroidia(100)	Bacteroidales(100)	Bacteroidaceae(100)	Bacteroides(100)	0	0	37152.3	0	0	0	0	0	0	0	0	0	0	0	256452	376286	170685	359670	0	0	0	0	54911	41764.8	124583	0	0	0	0	0
Otu00394	Bacteria(100)	Bacteroidetes(100)	Bacteroidia(100)	Bacteroidales(100)	Bacteroidales_unclassified(94)	Bacteroidales_unclassified(94)	0	0	111457	0	0	0	0	0	0	0	0	0	0	0	256452	107510	341370	59945	64285.5	0	87514.4	0	0	41764.8	0	101691	0	54715.5	0	0
Otu00397	Bacteria(100)	Firmicutes(100)	Negativicutes(100)	Veillonellales-Selenomonadales(100)	Veillonellaceae(100)	Dialister(100)	0	0	37152.3	92757.9	0	0	0	0	0	0	0	0	0	0	106855	107510	512055	359670	0	0	0	0	0	0	0	0	0	0	78821.7	0
Otu00406	Bacteria(100)	Firmicutes(100)	Clostridia(100)	Lachnospirales(100)	Lachnospiraceae(100)	Marvinbryantia(90)	0	0	0	0	0	0	0	0	62317.7	113756	0	0	0	0	0	0	128014	119890	0	0	0	0	0	0	0	0	0	54715.5	945860	244136
Otu00416	Bacteria(100)	Firmicutes(100)	Bacilli(100)	Erysipelotrichales(100)	Erysipelatoclostridiaceae(100)	Erysipelatoclostridium(100)	0	0	0	0	33955.2	0	0	0	0	0	0	0	0	0	21371	0	512055	179835	0	22054.8	525086	252490	0	0	0	0	0	0	0	0
Otu00428	Bacteria(100)	Firmicutes(100)	Clostridia(100)	Oscillospirales(100)	Ruminococcaceae(100)	uncultured(100)	0	0	0	0	0	0	490861	540635	0	28438.9	0	0	0	0	0	0	0	0	0	0	0	0	0	0	124583	0	0	0	0	0
Otu00429	Bacteria(100)	Bacteroidetes(100)	Bacteroidia(100)	Bacteroidales(100)	Bacteroidaceae(100)	Bacteroides(100)	0	0	0	69568.5	0	0	0	0	0	28438.9	0	0	86759.2	0	256452	0	128014	239780	0	22054.8	0	0	0	0	0	0	0	0	0	0
Otu00439	Bacteria(100)	Firmicutes(100)	Clostridia(100)	Oscillospirales(100)	Oscillospiraceae(100)	Oscillospiraceae_unclassified(100)	0	0	0	0	33955.2	0	89247.5	90105.9	0	0	0	0	0	0	0	0	0	0	64285.5	0	0	0	0	83529.5	373750	1.22029e+06	0	0	0	0
Otu00456	Bacteria(100)	Firmicutes(100)	Bacilli(100)	RF39(100)	RF39_fa(100)	RF39_ge(100)	575418	258018	0	0	0	0	0	0	0	0	56039.9	117456	0	165873	0	0	0	0	0	0	0	0	0	0	0	0	0	0	0	0
Otu00458	Bacteria(100)	Firmicutes(100)	Clostridia(100)	Clostridia_UCG-014(100)	Clostridia_UCG-014_fa(100)	Clostridia_UCG-014_ge(100)	575418	64504.5	0	0	0	0	0	0	0	0	168120	58728.2	0	331747	0	0	0	0	0	0	0	0	0	0	0	0	0	0	0	0
Otu00485	Bacteria(100)	Firmicutes(100)	Negativicutes(100)	Veillonellales-Selenomonadales(100)	Veillonellaceae(100)	Negativicoccus(100)	0	0	0	0	0	0	0	0	0	0	0	0	0	0	0	0	0	0	0	0	1.05017e+06	504980	0	0	0	0	0	0	0	0
Otu00497	Bacteria(100)	Firmicutes(100)	Bacilli(100)	Lactobacillales(100)	Lactobacillaceae(65)	Lactobacillus(65)	0	0	0	0	0	0	0	0	0	0	0	0	0	0	0	0	0	0	0	0	0	0	0	0	0	0	119025	54715.5	0	732409
Otu00240	Bacteria(100)	Bacteroidetes(100)	Bacteroidia(100)	Bacteroidales(100)	Barnesiellaceae(100)	Coprobacter(100)	47951.5	129009	148609	231895	271642	279034	267742	405476	228498	170633	0	0	0	0	85484	376286	128014	419615	449999	154384	350058	168327	0	41764.8	124583	101691	29756.2	54715.5	0	61034.1
Otu00265	Bacteria(100)	Bacteroidetes(100)	Bacteroidia(100)	Bacteroidales(100)	Bacteroidaceae(100)	Bacteroides(100)	0	64504.5	111457	92757.9	0	0	267742	495582	103863	199072	0	0	0	331747	0	161266	384041	479560	0	0	0	0	54911	83529.5	249167	305072	59512.4	218862	630573	0
Otu00301	Bacteria(100)	Firmicutes(100)	Clostridia(100)	Oscillospirales(100)	Oscillospiraceae(100)	NK4A214_group(100)	95903	322523	0	0	0	0	267742	450529	83090.3	0	56039.9	117456	0	0	0	0	0	0	0	0	0	0	109822	459412	1.12125e+06	813526	0	0	78821.7	0
Otu00308	Bacteria(100)	Firmicutes(100)	Clostridia(100)	Monoglobales(100)	Monoglobaceae(100)	Monoglobus(100)	191806	322523	0	0	33955.2	46505.7	89247.5	495582	124635	142195	0	58728.2	173518	497620	21371	0	0	59945	0	0	262543	0	164733	0	373750	101691	0	0	0	0
Otu00318	Bacteria(100)	Firmicutes(100)	Clostridia(100)	Lachnospirales(100)	Lachnospiraceae(100)	Lachnospiraceae_unclassified(99)	0	0	37152.3	69568.5	33955.2	46505.7	44623.7	0	0	0	0	0	0	414683	235081	215021	170685	59945	0	22054.8	87514.4	0	109822	125294	249167	203381	89268.5	218862	78821.7	0
Otu00329	Bacteria(100)	Firmicutes(100)	Clostridia(100)	Lachnospirales(100)	Lachnospiraceae(100)	Lachnoclostridium(77)	191806	258018	37152.3	0	0	0	0	0	0	0	448319	352369	520555	912304	0	0	0	59945	128571	0	0	252490	0	0	0	0	0	0	78821.7	0
Otu00346	Bacteria(100)	Bacteroidetes(100)	Bacteroidia(100)	Bacteroidales(100)	Bacteroidaceae(100)	Bacteroides(100)	0	0	0	0	0	46505.7	44623.7	45052.9	0	28438.9	112080	0	0	0	128226	215021	0	0	64285.5	44109.7	87514.4	84163.4	164733	0	0	0	327318	164147	236465	0
Otu00347	Bacteria(100)	Firmicutes(100)	Clostridia(100)	Lachnospirales(100)	Lachnospiraceae(100)	Lachnospiraceae_unclassified(93)	287709	258018	74304.5	46379	0	0	0	0	20772.6	0	168120	117456	433796	912304	0	53755.2	85342.5	0	0	0	0	84163.4	54911	0	0	0	0	0	0	0
Otu00351	Bacteria(100)	Firmicutes(100)	Clostridia(100)	Lachnospirales(100)	Lachnospiraceae(100)	Lachnospiraceae_unclassified(100)	0	64504.5	0	23189.5	373507	279034	0	0	0	0	56039.9	58728.2	0	0	0	0	0	0	128571	220548	437572	168327	0	0	0	0	0	0	0	0
Otu00355	Bacteria(100)	Firmicutes(100)	Clostridia(100)	Oscillospirales(100)	Ruminococcaceae(100)	Subdoligranulum(98)	0	0	0	0	0	0	133871	135159	0	0	0	117456	0	82936.7	0	0	0	0	0	0	0	0	329466	125294	1.37042e+06	915216	0	0	0	0
Otu00359	Bacteria(100)	Bacteroidetes(100)	Bacteroidia(100)	Bacteroidales(100)	Bacteroidaceae(100)	Bacteroides(100)	0	0	111457	92757.9	0	0	0	90105.9	20772.6	0	0	0	0	0	106855	0	469384	479560	0	0	0	0	0	0	124583	101691	0	109431	0	0
Otu00360	Bacteria(100)	Bacteroidetes(100)	Bacteroidia(100)	Bacteroidales(100)	Bacteroidaceae(100)	Bacteroides(100)	0	0	37152.3	23189.5	67910.4	93011.5	89247.5	0	0	0	0	0	0	0	235081	53755.2	128014	59945	0	22054.8	175029	168327	164733	125294	124583	0	29756.2	0	0	61034.1
Otu00392	Bacteria(100)	Bacteroidetes(100)	Bacteroidia(100)	Bacteroidales(100)	Bacteroidaceae(100)	Bacteroides(100)	0	0	0	0	0	0	0	0	0	0	56039.9	176185	0	0	235081	107510	0	119890	0	0	0	0	0	41764.8	124583	101691	29756.2	0	0	549307
Otu00482	Bacteria(100)	Firmicutes(100)	Clostridia(100)	Clostridiales(100)	Clostridiaceae(100)	Clostridium_sensu_stricto_1(100)	0	0	0	0	0	0	0	0	0	0	0	58728.2	347037	912304	0	0	0	0	0	0	0	0	0	0	0	203381	0	0	0	0
Otu00495	Bacteria(100)	Firmicutes(100)	Clostridia(100)	Lachnospirales(100)	Lachnospiraceae(100)	Roseburia(77)	527467	0	0	0	0	46505.7	0	0	0	0	0	0	86759.2	165873	21371	0	0	0	0	0	0	0	0	0	0	101691	0	0	0	0
Otu00282	Bacteria(100)	Actinobacteria(100)	Coriobacteriia(100)	Coriobacteriales(100)	Eggerthellaceae(100)	Eggerthellaceae_unclassified(95)	0	64504.5	0	46379	33955.2	0	178495	450529	62317.7	28438.9	112080	411098	173518	248810	42742	53755.2	170685	59945	64285.5	88219.3	350058	168327	54911	167059	373750	406763	89268.5	54715.5	157643	0
Otu00302	Bacteria(100)	Firmicutes(100)	Clostridia(100)	Oscillospirales(100)	Ruminococcaceae(100)	Candidatus_Soleaferrea(100)	0	0	37152.3	0	0	0	0	45052.9	0	0	168120	117456	86759.2	580557	42742	0	128014	0	385713	220548	350058	252490	54911	83529.5	124583	101691	178537	164147	315287	0
Otu00311	Bacteria(100)	Firmicutes(100)	Clostridia(100)	Oscillospirales(100)	Oscillospiraceae(100)	UCG-005(91)	47951.5	64504.5	0	0	101866	186023	0	90105.9	20772.6	28438.9	224160	176185	0	165873	0	0	0	0	128571	220548	437572	0	494199	208824	0	0	0	0	0	0
Otu00322	Bacteria(100)	Firmicutes(100)	Clostridia(100)	Christensenellales(100)	Christensenellaceae(100)	uncultured(90)	47951.5	193514	0	0	135821	186023	89247.5	45052.9	62317.7	28438.9	112080	58728.2	0	82936.7	0	0	0	0	192857	220548	175029	168327	0	41764.8	0	203381	119025	54715.5	0	0
Otu00338	Bacteria(100)	Firmicutes(100)	Clostridia(100)	Oscillospirales(100)	Oscillospirales_fa(100)	Oscillospirales_ge(100)	479515	580541	0	0	0	0	89247.5	0	145408	199072	56039.9	58728.2	260278	82936.7	0	0	0	0	0	0	0	0	0	0	0	0	29756.2	54715.5	0	0
Otu00353	Bacteria(100)	Firmicutes(100)	Clostridia(100)	Oscillospirales(100)	Ruminococcaceae(100)	uncultured(100)	0	0	37152.3	115947	0	46505.7	446237	360423	0	0	0	0	0	0	85484	0	0	0	128571	0	87514.4	84163.4	164733	125294	0	0	0	0	0	0
Otu00368	Bacteria(100)	Bacteroidetes(100)	Bacteroidia(100)	Bacteroidales(100)	Rikenellaceae(100)	Alistipes(100)	0	0	0	0	0	0	0	0	207726	284389	0	0	0	0	0	0	0	0	0	0	0	0	0	0	0	0	178537	54715.5	394108	244136
Otu00369	Bacteria(100)	Firmicutes(100)	Clostridia(100)	Oscillospirales(100)	Oscillospiraceae(100)	Oscillospira(89)	0	0	0	0	0	0	0	0	0	0	56039.9	58728.2	86759.2	248810	0	0	0	0	0	0	87514.4	84163.4	0	41764.8	249167	305072	178537	0	788217	366205
Otu00370	Bacteria(100)	Bacteroidetes(100)	Bacteroidia(100)	Bacteroidales(100)	Bacteroidaceae(100)	Bacteroides(100)	47951.5	129009	0	46379	0	0	44623.7	0	0	0	56039.9	176185	86759.2	82936.7	42742	0	0	59945	0	0	0	0	329466	83529.5	1.24583e+06	101691	29756.2	0	0	61034.1
Otu00371	Bacteria(100)	Bacteroidetes(100)	Bacteroidia(100)	Bacteroidales(100)	Bacteroidaceae(100)	Bacteroides(100)	0	0	148609	231895	0	0	0	0	20772.6	0	0	58728.2	173518	0	106855	215021	170685	59945	0	66164.5	0	0	0	0	124583	0	0	0	0	0
Otu00374	Bacteria(100)	Firmicutes(100)	Clostridia(100)	Lachnospirales(100)	Lachnospiraceae(100)	Lachnospiraceae_unclassified(100)	0	0	0	0	67910.4	0	89247.5	180212	0	28438.9	0	0	0	0	0	0	0	0	128571	44109.7	875144	589144	0	41764.8	249167	101691	0	0	0	0
Otu00377	Bacteria(100)	Actinobacteria(100)	Actinobacteria(100)	Bifidobacteriales(100)	Bifidobacteriaceae(100)	Bifidobacterium(95)	0	64504.5	0	0	0	0	44623.7	0	0	28438.9	0	0	86759.2	165873	21371	0	0	119890	0	110274	87514.4	252490	0	41764.8	124583	1.01691e+06	29756.2	54715.5	0	122068
Otu00379	Bacteria(100)	Actinobacteria(100)	Coriobacteriia(100)	Coriobacteriales(100)	Eggerthellaceae(95)	Eggerthellaceae_unclassified(95)	0	0	260066	231895	0	0	0	0	0	0	0	0	0	0	85484	53755.2	298699	299725	0	0	0	0	0	0	0	0	0	0	0	0
Otu00383	Bacteria(100)	Verrucomicrobiota(100)	Lentisphaeria(100)	Victivallales(100)	vadinBE97(100)	vadinBE97_ge(100)	0	64504.5	0	0	0	0	0	0	0	0	224160	587282	867592	663494	0	0	0	0	0	0	0	0	0	0	0	0	0	0	0	0
Otu00387	Bacteria(100)	Actinobacteria(100)	Coriobacteriia(100)	Coriobacteriales(100)	Eggerthellaceae(100)	Slackia(100)	0	0	0	0	0	0	0	0	0	0	0	0	0	0	0	0	426713	239780	0	0	875144	757471	0	0	0	0	0	0	0	0
Otu00395	Bacteria(100)	Bacteroidetes(100)	Bacteroidia(100)	Bacteroidales(100)	Bacteroidaceae(100)	Bacteroides(100)	0	64504.5	37152.3	23189.5	0	0	44623.7	0	0	0	0	58728.2	0	82936.7	21371	107510	0	59945	0	44109.7	0	0	54911	0	747501	1.01691e+06	0	0	78821.7	61034.1
Otu00445	Bacteria(100)	Firmicutes(100)	Clostridia(100)	Clostridia_UCG-014(100)	Clostridia_UCG-014_fa(100)	Clostridia_UCG-014_ge(100)	0	0	0	0	0	0	312366	450529	0	0	0	0	0	0	0	0	0	0	0	0	0	0	109822	41764.8	0	203381	0	0	0	0
Otu00472	Bacteria(100)	Firmicutes(100)	Bacilli(100)	Lactobacillales(100)	Streptococcaceae(100)	Streptococcus(100)	0	0	0	0	0	0	0	0	0	0	0	0	780833	829367	0	0	0	0	0	0	0	0	0	0	0	0	0	0	0	0
Otu00484	Bacteria(100)	Firmicutes(100)	Clostridia(100)	Oscillospirales(100)	UCG-010(100)	UCG-010_ge(100)	0	0	0	0	0	0	446237	360423	0	0	0	0	0	0	0	0	0	0	0	0	0	0	0	0	0	0	0	0	0	0
Otu00489	Bacteria(100)	Firmicutes(100)	Clostridia(100)	Oscillospirales(100)	Oscillospiraceae(100)	UCG-005(100)	47951.5	64504.5	0	0	0	0	0	0	0	0	0	58728.2	173518	829367	0	0	0	0	0	0	0	0	0	0	249167	0	0	0	0	0
Otu00502	Bacteria(100)	Bacteroidetes(100)	Bacteroidia(100)	Bacteroidales(100)	Bacteroidaceae(100)	Bacteroides(100)	0	0	0	0	169776	465057	0	0	0	0	0	0	0	0	0	0	0	0	64285.5	0	0	0	0	0	0	0	0	0	0	0
Otu00507	Bacteria(100)	Firmicutes(100)	Clostridia(100)	Peptostreptococcales-Tissierellales(100)	Anaerovoracaceae(100)	Family_XIII_AD3011_group(100)	0	0	0	0	0	0	0	0	0	0	0	0	0	0	0	0	0	0	257142	220548	87514.4	84163.4	0	0	0	0	0	0	0	0
Otu00291	Bacteria(100)	Firmicutes(100)	Clostridia(100)	Lachnospirales(100)	Lachnospiraceae(100)	Lachnospiraceae_UCG-004(99)	0	0	0	0	33955.2	46505.7	0	0	0	28438.9	392279	234913	347037	580557	192339	107510	85342.5	119890	192857	198493	175029	84163.4	54911	167059	249167	0	29756.2	54715.5	236465	0
Otu00313	Bacteria(100)	Bacteroidetes(100)	Bacteroidia(100)	Bacteroidales(100)	Bacteroidaceae(100)	Bacteroides(100)	0	0	0	0	0	46505.7	44623.7	0	0	0	56039.9	0	0	0	85484	53755.2	85342.5	119890	321428	110274	87514.4	84163.4	54911	0	249167	203381	267806	437724	315287	183102
Otu00327	Bacteria(100)	Bacteroidetes(100)	Bacteroidia(100)	Bacteroidales(100)	Rikenellaceae(100)	Alistipes(100)	95903	0	0	0	0	0	89247.5	135159	186953	28438.9	168120	58728.2	0	165873	0	0	0	0	0	0	0	0	109822	83529.5	124583	203381	208293	218862	394108	61034.1
Otu00343	Bacteria(100)	Firmicutes(100)	Clostridia(100)	Lachnospirales(100)	Lachnospiraceae(100)	Lachnospiraceae_unclassified(100)	0	64504.5	74304.5	23189.5	0	0	0	0	0	0	0	0	86759.2	0	192339	161266	256028	419615	64285.5	88219.3	262543	252490	0	0	0	0	0	0	0	0
Otu00345	Bacteria(100)	Firmicutes(100)	Clostridia(100)	Oscillospirales(100)	Ruminococcaceae(100)	uncultured(100)	431564	387027	0	0	169776	186023	44623.7	0	41545.1	28438.9	224160	58728.2	0	165873	0	0	0	0	0	66164.5	0	84163.4	0	0	124583	101691	0	0	0	0
Otu00357	Bacteria(100)	Actinobacteria(100)	Coriobacteriia(100)	Coriobacteriales(100)	Coriobacteriales_Incertae_Sedis(100)	uncultured(100)	239758	580541	0	23189.5	0	0	0	0	83090.3	0	0	0	607314	580557	0	0	42671.3	59945	0	0	0	0	0	0	0	0	0	54715.5	78821.7	61034.1
Otu00362	Bacteria(100)	Bacteroidetes(100)	Bacteroidia(100)	Bacteroidales(100)	Tannerellaceae(100)	Parabacteroides(100)	0	0	0	0	67910.4	0	0	0	0	0	0	0	0	0	0	53755.2	256028	59945	385713	198493	525086	504980	0	0	0	0	0	0	0	0
Otu00373	Bacteria(100)	Firmicutes(100)	Clostridia(100)	Lachnospirales(100)	Lachnospiraceae(100)	Anaerostipes(100)	0	0	0	23189.5	0	0	0	0	20772.6	28438.9	0	0	86759.2	497620	21371	0	42671.3	0	64285.5	22054.8	87514.4	0	0	41764.8	1.12125e+06	508453	0	54715.5	78821.7	183102
Otu00400	Bacteria(100)	Firmicutes(100)	Clostridia(100)	Lachnospirales(100)	Lachnospiraceae(100)	Lachnospiraceae_unclassified(80)	47951.5	0	0	0	0	0	0	0	0	0	56039.9	0	694073	746430	0	0	0	0	0	0	87514.4	0	54911	41764.8	249167	610144	0	0	0	0
Otu00402	Bacteria(100)	Bacteroidetes(100)	Bacteroidia(100)	Bacteroidales(100)	Bacteroidaceae(100)	Bacteroides(100)	0	0	0	23189.5	0	0	44623.7	0	20772.6	28438.9	56039.9	0	0	0	21371	53755.2	85342.5	0	0	0	0	0	0	0	0	101691	59512.4	492440	394108	244136
Otu00465	Bacteria(100)	Firmicutes(100)	Clostridia(100)	Oscillospirales(100)	Oscillospirales_fa(100)	Oscillospirales_ge(100)	0	0	0	0	305597	279034	0	0	0	0	0	0	0	0	0	0	0	0	0	44109.7	87514.4	168327	0	0	0	0	0	0	0	0
Otu00468	Bacteria(100)	Firmicutes(100)	Clostridia(100)	Oscillospirales(100)	Oscillospiraceae(100)	uncultured(100)	0	64504.5	0	0	0	0	0	0	0	0	280199	58728.2	347037	746430	0	0	0	0	0	0	0	0	0	0	0	0	0	0	0	0
Otu00519	Bacteria(100)	Firmicutes(100)	Negativicutes(100)	Veillonellales-Selenomonadales(100)	Veillonellaceae(100)	Allisonella(94)	0	0	0	0	0	0	0	0	0	0	0	0	0	0	0	0	0	0	0	0	0	0	0	0	0	0	267806	218862	78821.7	61034.1
Otu00577	Bacteria(100)	Firmicutes(100)	Clostridia(100)	Lachnospirales(100)	Lachnospiraceae(100)	Tuzzerella(92)	0	0	0	0	0	0	0	0	0	0	0	0	0	0	192339	161266	0	0	0	0	0	0	0	0	0	0	0	0	0	0
Otu00305	Bacteria(100)	Bacteroidetes(100)	Bacteroidia(100)	Bacteroidales(100)	Bacteroidaceae(100)	Bacteroides(100)	0	0	37152.3	46379	169776	46505.7	89247.5	0	145408	85316.7	56039.9	58728.2	0	580557	21371	53755.2	42671.3	119890	257142	22054.8	87514.4	168327	0	0	124583	101691	59512.4	54715.5	78821.7	488273
Otu00317	Bacteria(100)	Bacteroidetes(100)	Bacteroidia(100)	Bacteroidales(100)	Bacteroidaceae(100)	Bacteroides(100)	0	64504.5	297218	69568.5	67910.4	186023	44623.7	0	20772.6	0	0	58728.2	0	0	64113	161266	170685	419615	64285.5	110274	87514.4	168327	0	41764.8	124583	101691	29756.2	0	0	0
Otu00324	Bacteria(100)	Firmicutes(100)	Clostridia(100)	Lachnospirales(100)	Lachnospiraceae(100)	Lachnospiraceae_unclassified(100)	383612	387027	74304.5	115947	67910.4	0	89247.5	0	0	0	224160	58728.2	86759.2	331747	21371	0	0	0	0	0	0	0	0	41764.8	373750	813526	0	0	0	0
Otu00334	Bacteria(100)	Firmicutes(100)	Clostridia(100)	Lachnospirales(100)	Lachnospiraceae(100)	Blautia(87)	191806	0	111457	23189.5	0	0	0	0	166181	199072	56039.9	0	173518	331747	0	0	170685	179835	0	22054.8	0	84163.4	0	0	249167	0	29756.2	54715.5	78821.7	0
Otu00336	Bacteria(100)	Bacteroidetes(100)	Bacteroidia(100)	Bacteroidales(100)	Bacteroidaceae(100)	Bacteroides(100)	0	64504.5	148609	46379	0	0	0	0	20772.6	28438.9	280199	176185	0	663494	64113	107510	85342.5	59945	64285.5	0	0	0	0	41764.8	249167	305072	0	164147	0	0
Otu00341	Bacteria(100)	Firmicutes(100)	Clostridia(100)	Lachnospirales(100)	Defluviitaleaceae(81)	Defluviitaleaceae_UCG-011(77)	383612	322523	0	0	33955.2	46505.7	89247.5	135159	41545.1	142195	56039.9	176185	86759.2	165873	0	0	0	0	0	0	0	0	54911	83529.5	0	0	59512.4	54715.5	157643	0
Otu00349	Bacteria(100)	Firmicutes(100)	Clostridia(100)	Peptostreptococcales-Tissierellales(100)	Anaerovoracaceae(100)	Family_XIII_AD3011_group(100)	0	0	148609	162326	0	0	89247.5	45052.9	83090.3	28438.9	0	0	0	0	0	0	0	0	0	0	0	0	109822	167059	124583	101691	238049	218862	78821.7	0
Otu00352	Bacteria(100)	Firmicutes(100)	Clostridia(100)	Oscillospirales(100)	Ruminococcaceae(100)	Anaerofilum(100)	47951.5	129009	0	0	0	0	44623.7	135159	20772.6	56877.8	168120	176185	607314	663494	0	0	0	0	0	22054.8	175029	252490	0	41764.8	0	0	29756.2	0	0	0
Otu00358	Bacteria(100)	Firmicutes(100)	Clostridia(100)	Oscillospirales(100)	Oscillospiraceae(100)	NK4A214_group(98)	383612	193514	0	0	0	0	0	180212	83090.3	28438.9	168120	58728.2	433796	165873	0	0	0	0	0	0	0	0	219644	125294	0	0	0	0	0	0
Otu00367	Bacteria(100)	Firmicutes(100)	Clostridia(100)	Oscillospirales(100)	Ruminococcaceae(100)	Ruminococcaceae_unclassified(100)	335661	516036	0	23189.5	135821	0	267742	45052.9	0	28438.9	0	0	0	0	0	53755.2	42671.3	0	0	66164.5	0	0	54911	41764.8	0	203381	0	0	0	0
Otu00376	Bacteria(100)	Firmicutes(100)	Clostridia(100)	Peptostreptococcales-Tissierellales(100)	Peptostreptococcaceae(100)	Terrisporobacter(98)	0	0	0	0	0	0	267742	315371	166181	56877.8	0	0	0	0	0	0	0	0	64285.5	0	0	168327	109822	41764.8	249167	0	0	164147	0	0
Otu00378	Bacteria(100)	Firmicutes(100)	Clostridia(100)	Oscillospirales(100)	Ruminococcaceae(100)	uncultured(100)	143855	0	0	0	33955.2	93011.5	0	225265	0	0	112080	117456	86759.2	165873	0	0	0	0	321428	176439	262543	0	0	0	0	0	0	0	0	0
Otu00389	Bacteria(100)	Firmicutes(100)	Clostridia(100)	Lachnospirales(100)	Lachnospiraceae(100)	Lachnospiraceae_unclassified(57)	239758	322523	0	0	101866	372046	0	0	0	0	0	117456	0	0	0	0	0	0	64285.5	66164.5	175029	252490	0	0	0	0	0	0	0	0
Otu00391	Bacteria(100)	Firmicutes(100)	Bacilli(100)	Erysipelotrichales(100)	Erysipelotrichaceae(100)	Holdemania(100)	191806	64504.5	0	46379	33955.2	0	44623.7	45052.9	41545.1	0	0	0	173518	165873	21371	0	0	0	192857	176439	0	84163.4	54911	83529.5	0	0	0	0	0	0
Otu00399	Bacteria(100)	Bacteroidetes(100)	Bacteroidia(100)	Bacteroidales(100)	Bacteroidaceae(100)	Bacteroides(100)	239758	322523	0	0	67910.4	93011.5	0	0	0	0	0	117456	173518	663494	0	0	0	0	0	44109.7	0	168327	0	0	0	0	0	0	0	0
Otu00404	Bacteria(100)	Firmicutes(100)	Clostridia(100)	Lachnospirales(100)	Lachnospiraceae(100)	Lachnospiraceae_unclassified(100)	143855	64504.5	0	0	33955.2	93011.5	0	0	0	28438.9	0	117456	86759.2	331747	0	0	0	0	128571	176439	87514.4	168327	0	0	0	101691	0	0	0	0
Otu00413	Bacteria(100)	Firmicutes(100)	Clostridia(100)	Lachnospirales(100)	Lachnospiraceae(100)	Lachnospiraceae_unclassified(100)	143855	64504.5	0	0	0	0	0	0	0	0	280199	234913	607314	663494	0	0	0	0	0	0	0	0	0	0	0	0	0	0	0	0
Otu00414	Bacteria(100)	Firmicutes(100)	Clostridia(100)	Oscillospirales(100)	UCG-010(100)	UCG-010_ge(100)	95903	258018	0	0	67910.4	93011.5	312366	360423	0	0	0	0	0	0	0	0	0	0	0	44109.7	0	0	0	0	0	101691	0	0	0	0
Otu00425	Bacteria(100)	Firmicutes(100)	Clostridia(100)	Lachnospirales(100)	Lachnospiraceae(100)	Lachnospiraceae_unclassified(93)	0	0	0	0	0	0	0	0	0	0	56039.9	0	0	82936.7	170968	215021	170685	0	64285.5	0	0	0	164733	125294	0	0	29756.2	0	0	0
Otu00447	Bacteria(100)	Firmicutes(100)	Clostridia(100)	Oscillospirales(100)	Ruminococcaceae(100)	Ruminococcaceae_unclassified(100)	383612	258018	0	0	0	0	89247.5	90105.9	41545.1	0	56039.9	0	0	82936.7	0	0	0	0	0	0	0	0	0	0	249167	0	0	0	0	0
Otu00448	Bacteria(100)	Bacteroidetes(100)	Bacteroidia(100)	Bacteroidales(100)	Rikenellaceae(100)	Alistipes(100)	0	0	0	0	0	0	356990	270318	0	0	0	0	0	0	0	0	0	0	0	0	0	0	109822	83529.5	373750	101691	0	0	0	0
Otu00455	Bacteria(100)	Bacteroidetes(100)	Bacteroidia(100)	Bacteroidales(100)	Bacteroidaceae(100)	Bacteroides(100)	0	0	0	0	0	0	0	0	0	28438.9	0	0	0	0	0	0	0	0	0	0	0	84163.4	0	0	0	101691	238049	164147	236465	244136
Otu00480	Bacteria(100)	Bacteroidetes(100)	Bacteroidia(100)	Bacteroidales(100)	Bacteroidaceae(100)	Bacteroides(100)	0	0	37152.3	0	0	46505.7	89247.5	0	0	28438.9	0	0	0	0	170968	0	42671.3	0	64285.5	22054.8	87514.4	0	0	0	124583	0	0	0	0	61034.1
Otu00483	Bacteria(100)	Bacteroidetes(100)	Bacteroidia(100)	Bacteroidales(100)	Bacteroidaceae(100)	Bacteroides(100)	0	0	0	0	0	0	0	0	0	28438.9	0	0	86759.2	0	170968	0	0	59945	0	22054.8	0	0	54911	83529.5	373750	0	0	0	0	0
Otu00499	Bacteria(100)	Firmicutes(100)	Bacilli(100)	Lactobacillales(100)	Lactobacillaceae(83)	Lactobacillus(83)	0	0	0	0	0	0	0	0	0	28438.9	0	0	0	0	0	0	0	0	0	0	0	0	0	0	0	0	148781	54715.5	630573	122068
Otu00503	Bacteria(100)	Firmicutes(100)	Clostridia(100)	Oscillospirales(100)	Oscillospiraceae(100)	NK4A214_group(100)	0	0	0	0	0	0	0	0	166181	199072	0	0	0	0	0	0	0	0	0	0	0	0	0	0	0	0	29756.2	0	0	0
Otu00555	Bacteria(100)	Firmicutes(100)	Clostridia(100)	Oscillospirales(100)	Oscillospirales_fa(100)	Oscillospirales_ge(100)	0	0	0	0	0	0	0	0	103863	227511	0	0	0	0	0	0	0	0	0	0	0	0	0	0	0	0	0	0	0	0
Otu00704	Bacteria(100)	Firmicutes(100)	Clostridia(100)	Peptostreptococcales-Tissierellales(100)	Anaerovoracaceae(100)	Anaerovoracaceae_ge(100)	0	0	0	0	0	0	0	0	0	0	0	0	0	0	0	0	0	0	0	176439	0	0	0	0	0	0	0	0	0	0
Otu00303	Bacteria(100)	Bacteroidetes(100)	Bacteroidia(100)	Bacteroidales(100)	Bacteroidaceae(100)	Bacteroides(100)	0	129009	148609	46379	101866	186023	0	45052.9	0	85316.7	0	0	0	0	128226	215021	170685	179835	192857	22054.8	612601	336654	0	0	0	0	148781	54715.5	0	183102
Otu00388	Bacteria(100)	Firmicutes(100)	Clostridia(100)	Oscillospirales(100)	Ruminococcaceae(100)	Incertae_Sedis(100)	239758	258018	0	0	0	0	0	0	145408	28438.9	56039.9	411098	86759.2	0	0	0	0	0	0	0	0	0	0	0	0	0	148781	109431	0	0
Otu00398	Bacteria(100)	Firmicutes(100)	Clostridia(100)	Lachnospirales(100)	Lachnospiraceae(100)	Lachnospiraceae_ge(97)	47951.5	0	37152.3	23189.5	33955.2	46505.7	0	0	0	0	0	0	86759.2	248810	21371	53755.2	170685	179835	128571	0	612601	252490	0	0	0	0	0	0	0	0
Otu00412	Bacteria(100)	Firmicutes(100)	Clostridia(100)	Oscillospirales(100)	Ruminococcaceae(100)	Ruminococcaceae_unclassified(100)	0	0	0	0	101866	46505.7	0	0	145408	199072	0	0	0	0	0	0	0	0	64285.5	110274	87514.4	84163.4	0	0	0	0	29756.2	0	78821.7	0
Otu00420	Bacteria(100)	Firmicutes(100)	Clostridia(100)	Lachnospirales(100)	Lachnospiraceae(100)	Lachnospiraceae_unclassified(100)	335661	258018	0	0	0	0	0	0	0	0	168120	176185	433796	414683	0	0	0	0	0	0	0	0	0	0	0	0	0	0	0	0
Otu00421	Bacteria(100)	Bacteroidetes(100)	Bacteroidia(100)	Bacteroidales(100)	Rikenellaceae(100)	Alistipes(100)	0	0	74304.5	0	0	0	89247.5	45052.9	145408	56877.8	0	0	0	0	0	0	0	119890	0	0	175029	0	0	0	124583	0	59512.4	109431	157643	61034.1
Otu00424	Bacteria(100)	Firmicutes(100)	Negativicutes(100)	Veillonellales-Selenomonadales(100)	Veillonellaceae(100)	Veillonella(100)	0	0	0	0	0	0	0	0	0	0	56039.9	58728.2	260278	331747	0	0	0	0	0	0	87514.4	84163.4	54911	0	0	0	59512.4	0	551752	305171
Otu00430	Bacteria(100)	Firmicutes(100)	Clostridia(100)	Oscillospirales(100)	Butyricicoccaceae(100)	Butyricicoccaceae_unclassified(72)	0	0	0	0	0	46505.7	44623.7	0	0	0	0	0	0	0	128226	53755.2	213356	419615	0	22054.8	0	0	0	0	0	305072	0	0	0	0
Otu00431	Bacteria(100)	Bacteroidetes(100)	Bacteroidia(100)	Bacteroidales(100)	Bacteroidaceae(100)	Bacteroides(100)	0	0	0	0	0	0	0	0	0	0	0	58728.2	0	0	149597	161266	42671.3	0	192857	44109.7	87514.4	0	0	0	0	0	29756.2	218862	157643	0
Otu00478	Bacteria(100)	Firmicutes(100)	Clostridia(100)	Lachnospirales(100)	Lachnospiraceae(100)	Lachnospiraceae_unclassified(64)	0	0	0	0	0	0	0	0	0	0	0	0	86759.2	0	21371	0	42671.3	59945	0	22054.8	87514.4	0	164733	292353	124583	0	29756.2	54715.5	0	0
Otu00491	Bacteria(100)	Bacteroidetes(100)	Bacteroidia(100)	Bacteroidales(100)	Bacteroidaceae(100)	Bacteroides(100)	0	0	0	0	0	0	0	0	20772.6	0	112080	117456	347037	0	149597	0	0	0	0	0	0	0	0	41764.8	0	0	0	0	0	0
Otu00496	Bacteria(100)	Firmicutes(100)	Clostridia(100)	Oscillospirales(100)	UCG-010(100)	UCG-010_ge(100)	0	0	0	0	0	0	44623.7	90105.9	145408	199072	0	0	0	0	0	0	0	0	0	0	0	0	0	0	0	0	0	0	0	0
Otu00506	Bacteria(100)	Bacteroidetes(100)	Bacteroidia(100)	Bacteroidales(100)	Bacteroidaceae(100)	Bacteroides(100)	0	0	0	0	0	0	0	0	41545.1	28438.9	0	0	0	0	42742	0	170685	419615	0	0	0	0	0	0	0	0	0	0	0	0
Otu00508	Bacteria(100)	Firmicutes(100)	Clostridia(100)	Oscillospirales(100)	Ruminococcaceae(100)	Faecalibacterium(100)	0	0	0	23189.5	0	0	44623.7	45052.9	103863	199072	0	0	0	0	0	0	0	59945	0	0	0	0	0	0	0	0	0	0	0	0
Otu00518	Bacteria(100)	Firmicutes(100)	Bacilli(100)	RF39(100)	RF39_fa(100)	RF39_ge(100)	0	0	0	0	0	0	0	0	145408	142195	0	0	0	0	0	0	0	0	0	0	0	0	0	0	0	0	59512.4	0	78821.7	0
Otu00521	Bacteria(100)	Firmicutes(100)	Clostridia(100)	Lachnospirales(100)	Lachnospiraceae(100)	Lachnospiraceae_UCG-010(100)	0	0	0	0	0	0	0	0	0	0	0	0	86759.2	0	21371	0	0	0	0	22054.8	0	0	54911	0	0	0	208293	164147	78821.7	0
Otu00528	Bacteria(100)	Firmicutes(100)	Clostridia(100)	Lachnospirales(100)	Lachnospiraceae(100)	Lachnospiraceae_unclassified(58)	335661	64504.5	37152.3	69568.5	0	0	0	0	0	0	0	58728.2	0	0	0	0	42671.3	0	0	0	0	0	0	0	0	0	0	0	0	0
Otu00529	Bacteria(100)	Firmicutes(100)	Clostridia(100)	Oscillospirales(100)	Oscillospirales_fa(100)	Oscillospirales_ge(100)	335661	387027	0	0	0	0	0	0	0	0	56039.9	0	0	0	0	0	0	0	0	0	0	0	0	0	0	0	0	0	0	0
Otu00565	Bacteria(100)	Firmicutes(100)	Clostridia(100)	Lachnospirales(100)	Lachnospiraceae(100)	Lachnospiraceae_unclassified(100)	0	64504.5	0	0	33955.2	0	0	0	0	0	56039.9	0	173518	580557	0	0	0	0	0	0	0	0	0	0	0	0	0	0	0	0
Otu00584	Bacteria(100)	Firmicutes(100)	Negativicutes(100)	Veillonellales-Selenomonadales(100)	Veillonellaceae(100)	Negativicoccus(100)	0	0	0	0	0	0	0	0	0	0	0	0	0	0	0	0	0	0	0	0	612601	420817	0	0	0	0	0	0	0	0
Otu00608	Bacteria(100)	Firmicutes(100)	Clostridia(100)	Oscillospirales(100)	UCG-010(100)	UCG-010_ge(100)	0	0	0	0	0	0	0	0	145408	113756	0	0	0	0	0	0	0	0	0	0	0	0	0	0	0	0	0	0	0	0
Otu00637	Bacteria(100)	Firmicutes(100)	Clostridia(100)	Lachnospirales(100)	Lachnospiraceae(100)	Coprococcus(80)	0	0	0	0	0	0	0	45052.9	145408	28438.9	0	0	0	0	0	53755.2	0	0	0	0	0	0	0	0	0	0	0	0	0	0
Otu00654	Bacteria(100)	Firmicutes(100)	Negativicutes(100)	Veillonellales-Selenomonadales(100)	Selenomonadaceae(100)	Megamonas(100)	0	0	0	0	0	0	0	0	0	0	0	0	0	0	0	107510	298699	0	0	0	0	0	0	0	0	0	0	0	0	0
Otu00668	Bacteria(100)	Bacteroidetes(100)	Bacteroidia(100)	Bacteroidales(100)	Bacteroidaceae(100)	Bacteroides(100)	0	0	0	0	0	0	0	0	0	0	0	0	0	0	149597	0	0	0	0	0	0	0	0	0	0	101691	29756.2	0	0	0
Otu00769	Bacteria(100)	Firmicutes(100)	Bacilli(100)	Lactobacillales(100)	Lactobacillales_unclassified(100)	Lactobacillales_unclassified(100)	0	0	0	0	0	0	0	0	0	0	0	0	0	0	0	0	0	0	0	0	0	0	0	0	0	0	0	383009	0	0
Otu00344	Bacteria(100)	Firmicutes(100)	Clostridia(100)	Lachnospirales(100)	Lachnospiraceae(100)	Lachnospiraceae_unclassified(88)	0	0	37152.3	46379	0	46505.7	44623.7	90105.9	83090.3	28438.9	0	0	0	0	128226	53755.2	42671.3	0	64285.5	66164.5	175029	252490	219644	208824	124583	0	0	54715.5	0	61034.1
Otu00356	Bacteria(100)	Firmicutes(100)	Clostridia(100)	Lachnospirales(100)	Lachnospiraceae(100)	Lachnospiraceae_unclassified(100)	0	0	37152.3	46379	101866	93011.5	0	0	0	0	56039.9	117456	347037	497620	106855	107510	256028	59945	64285.5	22054.8	0	84163.4	0	0	0	0	0	0	0	0
Otu00364	Bacteria(100)	Firmicutes(100)	Clostridia(100)	Lachnospirales(100)	Lachnospiraceae(100)	Lachnospiraceae_unclassified(100)	0	0	0	0	169776	279034	0	0	41545.1	28438.9	0	0	0	0	0	0	0	0	192857	66164.5	437572	420817	0	0	0	0	29756.2	0	472930	0
Otu00372	Bacteria(100)	Firmicutes(100)	Clostridia(100)	Oscillospirales(100)	Ruminococcaceae(100)	Ruminococcaceae_unclassified(100)	47951.5	0	0	23189.5	67910.4	93011.5	0	0	0	28438.9	56039.9	176185	347037	82936.7	42742	53755.2	85342.5	0	0	110274	0	0	0	41764.8	124583	0	0	0	157643	366205
Otu00390	Bacteria(100)	Actinobacteria(100)	Actinobacteria(100)	Bifidobacteriales(100)	Bifidobacteriaceae(100)	Bifidobacterium(100)	0	0	0	0	0	0	0	0	20772.6	85316.7	0	0	0	0	0	0	0	0	0	0	0	0	164733	125294	373750	203381	178537	218862	394108	122068
Otu00393	Bacteria(100)	Firmicutes(100)	Clostridia(100)	Christensenellales(100)	Christensenellaceae(100)	Christensenella(100)	47951.5	64504.5	0	23189.5	0	46505.7	0	45052.9	0	0	0	0	86759.2	82936.7	42742	53755.2	42671.3	59945	128571	132329	262543	252490	0	41764.8	124583	101691	0	0	78821.7	61034.1
Otu00405	Bacteria(100)	Firmicutes(100)	Clostridia(100)	Christensenellales(100)	Christensenellaceae(100)	Christensenellaceae_R-7_group(100)	287709	258018	0	0	0	0	133871	180212	0	56877.8	56039.9	0	0	0	0	0	0	0	0	0	0	0	109822	83529.5	0	305072	29756.2	54715.5	0	0
Otu00427	Bacteria(100)	Bacteroidetes(100)	Bacteroidia(100)	Bacteroidales(100)	Marinifilaceae(100)	Sanguibacteroides(100)	239758	258018	0	0	0	0	0	0	0	0	280199	352369	173518	248810	0	0	0	0	0	0	0	0	0	0	0	0	0	0	0	0
Otu00433	Bacteria(100)	Firmicutes(100)	Clostridia(100)	Lachnospirales(100)	Lachnospiraceae(100)	Lachnospiraceae_unclassified(71)	287709	193514	37152.3	0	33955.2	0	0	90105.9	0	0	112080	117456	173518	165873	0	0	0	59945	0	0	0	0	54911	0	0	101691	0	0	0	0
Otu00435	Bacteria(100)	Bacteroidetes(100)	Bacteroidia(100)	Bacteroidales(100)	Bacteroidaceae(100)	Bacteroides(100)	0	0	0	69568.5	0	0	44623.7	90105.9	62317.7	56877.8	0	0	0	0	128226	0	0	59945	0	22054.8	0	0	54911	0	0	305072	0	0	78821.7	0
Otu00440	Bacteria(100)	Firmicutes(100)	Clostridia(100)	Oscillospirales(100)	Oscillospiraceae(100)	Oscillospiraceae_unclassified(53)	0	129009	0	0	0	46505.7	0	0	0	0	112080	0	86759.2	165873	0	53755.2	0	0	128571	88219.3	525086	84163.4	0	0	0	101691	0	0	0	0
Otu00441	Bacteria(100)	Firmicutes(100)	Clostridia(100)	Lachnospirales(100)	Lachnospiraceae(100)	Lachnospiraceae_unclassified(83)	0	0	37152.3	46379	0	0	0	45052.9	0	0	0	0	0	0	64113	0	256028	299725	0	44109.7	87514.4	0	0	0	0	0	59512.4	0	0	0
Otu00463	Bacteria(100)	Actinobacteria(100)	Coriobacteriia(100)	Coriobacteriales(100)	Coriobacteriales_unclassified(100)	Coriobacteriales_unclassified(100)	0	0	0	0	67910.4	46505.7	0	0	0	0	0	0	0	0	0	0	0	0	192857	132329	350058	336654	0	0	0	0	0	0	0	0
Otu00474	Bacteria(100)	Firmicutes(100)	Clostridia(100)	Peptostreptococcales-Tissierellales(100)	Peptostreptococcales-Tissierellales_unclassified(95)	Peptostreptococcales-Tissierellales_unclassified(95)	0	64504.5	0	0	0	0	0	0	0	0	56039.9	352369	173518	0	0	0	0	0	64285.5	22054.8	0	84163.4	0	83529.5	373750	101691	0	0	0	0
Otu00498	Bacteria(100)	Firmicutes(100)	Clostridia(100)	Oscillospirales(100)	Ruminococcaceae(100)	Ruminococcaceae_ge(100)	0	0	0	0	33955.2	139517	267742	0	0	0	0	0	0	0	0	0	0	0	0	66164.5	0	252490	0	41764.8	0	0	0	0	0	0
Otu00500	Bacteria(100)	Firmicutes(100)	Clostridia(100)	Christensenellales(100)	Christensenellaceae(100)	Christensenellaceae_unclassified(100)	287709	0	0	0	0	0	44623.7	90105.9	20772.6	0	112080	117456	0	165873	0	0	0	0	0	0	0	0	0	0	0	0	0	54715.5	0	0
Otu00501	Bacteria(100)	Firmicutes(100)	Clostridia(100)	Lachnospirales(100)	Lachnospiraceae(100)	Agathobacter(63)	0	0	37152.3	23189.5	0	139517	267742	90105.9	0	0	0	0	0	0	0	0	0	119890	0	0	87514.4	0	0	0	0	0	0	0	0	0
Otu00504	Bacteria(100)	Bacteroidetes(100)	Bacteroidia(100)	Bacteroidales(100)	Bacteroidaceae(100)	Bacteroides(100)	0	64504.5	37152.3	0	0	46505.7	0	0	0	0	0	352369	0	0	21371	0	0	0	0	0	0	0	0	83529.5	498334	0	0	0	0	0
Otu00522	Bacteria(100)	Firmicutes(100)	Clostridia(100)	Clostridia_unclassified(100)	Clostridia_unclassified(100)	Clostridia_unclassified(100)	0	0	0	0	0	0	223119	270318	0	0	0	0	0	0	0	0	0	0	0	0	0	0	0	0	124583	305072	0	0	0	0
Otu00526	Bacteria(100)	Bacteroidetes(100)	Bacteroidia(100)	Bacteroidales(100)	Bacteroidaceae(100)	Bacteroides(100)	0	0	0	0	33955.2	0	0	0	20772.6	0	0	0	86759.2	0	128226	53755.2	42671.3	0	0	0	0	0	54911	0	0	0	0	54715.5	0	61034.1
Otu00531	Bacteria(100)	Bacteroidetes(100)	Bacteroidia(100)	Bacteroidales(100)	Bacteroidaceae(100)	Bacteroides(100)	0	0	0	0	0	0	0	0	0	0	0	58728.2	0	0	64113	0	0	0	0	0	0	0	329466	0	0	0	119025	0	0	0
Otu00534	Bacteria(100)	Firmicutes(100)	Clostridia(100)	Oscillospirales(100)	Oscillospiraceae(100)	uncultured(100)	0	0	0	0	0	0	89247.5	135159	0	0	0	0	0	0	0	0	0	0	0	0	0	0	164733	250589	0	0	0	0	0	0
Otu00546	Bacteria(100)	Firmicutes(100)	Bacilli(100)	Erysipelotrichales(100)	Erysipelatoclostridiaceae(100)	Coprobacillus(100)	0	0	0	0	0	0	267742	135159	41545.1	0	0	0	0	0	0	0	0	0	0	0	0	0	54911	0	124583	0	0	0	0	0
Otu00547	Bacteria(100)	Firmicutes(100)	Bacilli(100)	Erysipelotrichales(100)	Erysipelotrichaceae(100)	Erysipelotrichaceae_unclassified(100)	0	0	0	0	203731	0	0	0	0	0	0	0	0	0	0	0	0	0	0	132329	0	84163.4	0	0	0	0	0	0	0	0
Otu00553	Bacteria(100)	Desulfobacterota(100)	Desulfovibrionia(100)	Desulfovibrionales(100)	Desulfovibrionaceae(100)	Desulfovibrio(100)	0	0	0	0	0	0	0	0	20772.6	28438.9	0	0	0	0	0	0	0	0	0	0	0	0	0	0	0	0	0	0	394108	366205
Otu00572	Bacteria(100)	Firmicutes(100)	Clostridia(100)	Lachnospirales(100)	Lachnospiraceae(100)	Lachnospiraceae_unclassified(100)	239758	387027	0	0	0	0	0	0	0	0	0	0	0	82936.7	0	0	0	0	0	0	0	0	0	0	0	0	0	0	0	0
Otu00588	Bacteria(100)	Firmicutes(100)	Clostridia(100)	Lachnospirales(100)	Lachnospiraceae(100)	Lachnospiraceae_unclassified(73)	47951.5	0	0	0	0	0	0	0	0	0	112080	0	0	0	0	0	0	0	0	0	0	0	0	0	0	101691	178537	54715.5	0	0
Otu00618	Bacteria(100)	Actinobacteria(100)	Coriobacteriia(100)	Coriobacteriales(100)	Eggerthellaceae(100)	Senegalimassilia(100)	0	0	0	0	0	0	0	0	0	0	0	0	347037	497620	0	0	0	0	0	0	0	0	0	0	0	0	0	0	0	0
Otu00714	Bacteria(100)	Firmicutes(100)	Bacilli(100)	Erysipelotrichales(100)	Erysipelotrichaceae(100)	Holdemanella(100)	0	0	0	139137	33955.2	46505.7	0	0	0	0	0	0	0	0	0	0	0	0	0	0	0	0	0	0	0	0	0	0	0	0

## Sheet: Relative data
							P781_A_31	P781_A_32	P781_A_33	P781_A_34	P781_A_35	P781_A_36	P781_A_37	P781_A_38	P781_A_39	P781_A_40	P781_A_121	P781_A_122	P781_A_123	P781_A_124	P781_A_125	P781_A_126	P781_A_127	P781_A_128	P781_A_129	P781_A_130	P781_A_131	P781_A_132	P781_A_133	P781_A_134	P781_A_135	P781_A_136	P781_A_137	P781_A_138	P781_A_139	P781_A_140
							Donor A	Donor A	Donor B	Donor B	Donor C	Donor C	Donor D	Donor D	Donor E	Donor E	Donor A	Donor A	Donor A	Donor A	Donor B	Donor B	Donor B	Donor B	Donor C	Donor C	Donor C	Donor C	Donor D	Donor D	Donor D	Donor D	Donor E	Donor E	Donor E	Donor E
							Blank	Blank	Blank	Blank	Blank	Blank	Blank	Blank	Blank	Blank	Blank	Blank	Product	Product	Blank	Blank	Product	Product	Blank	Blank	Product	Product	Blank	Blank	Product	Product	Blank	Blank	Product	Product
							Rp 1	Rp 2	Rp 1	Rp 2	Rp 1	Rp 2	Rp 1	Rp 2	Rp 1	Rp 2	Rp 1	Rp 2	Rp 1	Rp 2	Rp 1	Rp 2	Rp 1	Rp 2	Rp 1	Rp 2	Rp 1	Rp 2	Rp 1	Rp 2	Rp 1	Rp 2	Rp 1	Rp 2	Rp 1	Rp 2
OTU	regnum	phylum	classis	ordo	familia	genus	0h	0h	0h	0h	0h	0h	0h	0h	0h	0h	48h	48h	48h	48h	48h	48h	48h	48h	48h	48h	48h	48h	48h	48h	48h	48h	48h	48h	48h	48h
Otu00002	Bacteria(100)	Proteobacteria(100)	Gammaproteobacteria(100)	Enterobacterales(100)	Enterobacteriaceae(100)	Escherichia-Shigella(100)	0	0	0.000233285	0.000506043	3.2924e-05	0	5.22248e-05	8.82223e-05	6.4834e-05	8.92299e-05	0.159783	0.162223	0.0480575	0.0359596	0.271798	0.289566	0.155581	0.126041	0.00509118	0.0074769	0.000934543	0.000360685	0.132818	0.169058	0.0168026	0.0168164	0.210913	0.30107	0.0624827	0.0594638
Otu00007	Bacteria(100)	Firmicutes(100)	Bacilli(100)	Lactobacillales(100)	Lactobacillaceae(100)	Lactobacillus(100)	0	0	0	0	0	0	0	0	0.0144904	0.0160614	0	0	0	0	1.86546e-05	0	1.69719e-05	2.09336e-05	0	0	0	0	0	0	0	0	0.117183	0.1128	0.351772	0.346248
Otu00001	Bacteria(100)	Bacteroidetes(100)	Bacteroidia(100)	Bacteroidales(100)	Bacteroidaceae(100)	Bacteroides(100)	0.0808093	0.0860542	0.126254	0.137286	0.0306522	0.0290146	0.153332	0.155271	0.0456107	0.0467565	0.112128	0.118853	0.102342	0.096964	0.071727	0.0661414	0.145958	0.145677	0.073637	0.0361687	0.024999	0.017358	0.172808	0.13743	0.231261	0.243366	0.0917307	0.0856031	0.0992454	0.113748
Otu00006	Bacteria(100)	Bacteroidetes(100)	Bacteroidia(100)	Bacteroidales(100)	Bacteroidaceae(100)	Bacteroides(100)	0.000537901	0.000524082	0.164513	0.146663	0.00474105	0.00527963	0.00167119	0.00202911	0.00158843	0.00240921	0.00177913	0.0015186	0.00156626	0.00181548	0.0891132	0.0929727	0.118735	0.126041	0.0100435	0.00470092	0.0100853	0.00685302	0.00173511	0.000903648	0.00270481	0.00293675	0.00212965	0.00162127	0.00197314	0.00251995
Otu00003	Bacteria(100)	Actinobacteria(100)	Actinobacteria(100)	Bifidobacteriales(100)	Bifidobacteriaceae(100)	Bifidobacterium(100)	0.0681066	0.0746816	0.0322867	0.0384295	0.0936358	0.107181	0.00208899	0.00401412	0.0744943	0.118542	0.0234253	0.0262182	0.100775	0.127368	0.0349028	0.0315588	0.0896964	0.129286	0.135055	0.119043	0.143803	0.221145	0.0121044	0.0130653	0.0359411	0.0385973	0.086017	0.077213	0.105649	0.146682
Otu00008	Bacteria(100)	Firmicutes(100)	Clostridia(100)	Oscillospirales(100)	Ruminococcaceae(100)	Faecalibacterium(100)	0.12289	0.132278	0.0367191	0.0396797	0.0144536	0.0175676	0.055985	0.0597706	0.19729	0.175292	0.00588808	0.00728036	0.00595943	0.00907739	0.00138044	0.000979557	0.000610988	0.000753611	0.000231417	0.000587615	0.00284257	0.0018936	0.00156986	0.00109191	0.00573747	0.00485963	0.00361001	0.00287776	0.00429244	0.00409492
Otu00005	Bacteria(100)	Bacteroidetes(100)	Bacteroidia(100)	Bacteroidales(100)	Bacteroidaceae(100)	Bacteroides(100)	0.0266882	0.0251035	0.0260813	0.026731	0.000790175	0.000467224	0.0349384	0.0408028	0.00907676	0.0103061	0.125725	0.124436	0.0988654	0.0970515	0.067194	0.0690801	0.00758643	0.0130417	0.00897899	0.00782136	0.00385499	0.0028404	0.196398	0.15554	0.148519	0.141524	0.0279451	0.0226978	0.0153697	0.0164147
Otu00014	Bacteria(100)	Bacteroidetes(100)	Bacteroidia(100)	Bacteroidales(100)	Prevotellaceae(100)	Prevotellaceae_NK3B31_group(100)	0.0215161	0.0235837	0	0	0.156093	0.114984	0	0	0	0	8.47206e-05	4.46648e-05	0.000725828	0.000896802	0	0	0	0	0.0327224	0.0334333	0.0381605	0.0713706	0	0	0	0	0	0	0	0
Otu00022	Bacteria(100)	Bacteroidetes(100)	Bacteroidia(100)	Bacteroidales(100)	Bacteroidaceae(100)	Bacteroides(100)	4.1377e-05	0	0	0	0.126856	0.140915	0	0	0	0	0	0	0	0	0	0	1.69719e-05	0	0.0253633	0.025693	0.0279195	0.0229937	0	0	0	0	0	0	0	0
Otu00004	Bacteria(100)	Actinobacteria(100)	Coriobacteriia(100)	Coriobacteriales(100)	Coriobacteriaceae(100)	Collinsella(100)	0.0703409	0.0920287	0.043531	0.0342621	0.0310144	0.0360697	0.0634531	0.0713719	0.0835386	0.0797716	0.051256	0.0558757	0.0474462	0.0573735	0.0367683	0.033816	0.0525958	0.0525644	0.0557253	0.0773626	0.0129668	0.0123084	0.0168553	0.0195037	0.077128	0.0702374	0.0593705	0.0598249	0.0501592	0.051309
Otu00023	Bacteria(100)	Firmicutes(100)	Bacilli(100)	Erysipelotrichales(100)	Erysipelotrichaceae(100)	Holdemanella(100)	0	0	0.103812	0.108591	0.037665	0.0249031	0	0	0.00771525	0.0053538	0	0	0	0	0.00554042	0.00255537	0.00125592	0.000732677	0.00212904	0.00166153	0.00210272	0.00207394	0	0	0	0	0.000129857	4.05318e-05	0.000173082	0.000104998
Otu00017	Bacteria(100)	Bacteroidetes(100)	Bacteroidia(100)	Bacteroidales(100)	Bacteroidaceae(100)	Bacteroides(100)	0.000496524	0.000524082	0.0764242	0.081324	9.87719e-05	9.34448e-05	0.00511803	0.00516101	0.0252204	0.0260551	0.000508324	0.000759301	0.00114604	0.000918675	0.0088796	0.00962521	0.0396802	0.0459075	9.25669e-05	4.05252e-05	0.000428332	0.000135257	0.00235479	0.00173199	0.00331954	0.00388071	0.00438915	0.00340467	0.00630019	0.00724486
Otu00016	Bacteria(100)	Bacteroidetes(100)	Bacteroidia(100)	Bacteroidales(100)	Rikenellaceae(100)	Alistipes(100)	0.00215161	0.00157224	0.0169832	0.0175031	0.000263392	0.00018689	0.0987571	0.103264	0.0329357	0.0309628	0.000254162	0.000178659	0.000191007	0.000196859	0.00914077	0.00677172	0.00986066	0.00770358	9.25669e-05	0.000222889	0.000272575	4.50857e-05	0.030447	0.0271471	0.0147535	0.0120617	0.0161022	0.0125243	0.0140197	0.0119348
Otu00033	Bacteria(100)	Firmicutes(100)	Bacilli(100)	Lactobacillales(100)	Enterococcaceae(99)	Enterococcus(99)	0	0	0.000186628	0.000238138	0	0	0	0	0	0	0	4.46648e-05	0.000114604	4.37464e-05	0.0377943	0.0394378	0.0234721	0.0196776	0	0	0	0	0	3.7652e-05	0.000163928	0.000384575	0.000441513	0.000486381	0.00100388	0.00108498
Otu00040	Bacteria(100)	Firmicutes(100)	Negativicutes(100)	Veillonellales-Selenomonadales(100)	Selenomonadaceae(100)	Megamonas(100)	0	0	0.000186628	0.000327439	0	0	0	0	0	0	0	0	0	0	0.00397344	0.00753833	0.033791	0.0411765	0	0	0	0	0	0	0	0.000104884	0	0	0	0
Otu00015	Bacteria(100)	Firmicutes(100)	Clostridia(100)	Lachnospirales(100)	Lachnospiraceae(100)	Fusicatenibacter(100)	0.0140268	0.0137309	0.0414781	0.0388165	0.0478385	0.0581694	0.00261124	0.00185267	0.00359829	0.00365843	0.0173254	0.0109429	0.0214692	0.019839	0.0119949	0.0109029	0.00417508	0.00420766	0.0307785	0.0400997	0.021144	0.0218215	0.000495745	0.000527128	0.00102455	0.00146838	0.000545398	0.000364786	0.000865411	0.000454991
Otu00025	Bacteria(100)	Firmicutes(100)	Negativicutes(100)	Acidaminococcales(100)	Acidaminococcaceae(100)	Phascolarctobacterium(100)	0	0	0	0	0.0169229	0.0145307	0.00114895	0.00149978	9.7251e-05	0	0	4.46648e-05	0.000152806	2.18732e-05	0.000783494	0.000468484	3.39438e-05	0	0.0482273	0.0395526	0.0428332	0.0223174	0.0230108	0.0295945	0.0154092	0.0323393	0.000103885	0	3.46164e-05	6.99986e-05
Otu00013	Bacteria(100)	Firmicutes(100)	Clostridia(100)	Lachnospirales(100)	Lachnospiraceae(100)	Blautia(99)	0.0275571	0.023112	0.0155368	0.0121748	0.0220591	0.0185021	0.00161897	0.00216145	0.00508947	0.00463996	0.0221968	0.0176426	0.0337701	0.0308412	0.0141962	0.0157581	0.0327897	0.0294536	0.0197167	0.0266251	0.00821619	0.00996393	0.00123936	0.00143078	0.00106553	0.00118869	0.00106482	0.00109436	0.00138466	0.000699986
Otu00011	Bacteria(100)	Firmicutes(100)	Clostridia(100)	Lachnospirales(100)	Lachnospiraceae(100)	Agathobacter(82)	0.0401357	0.0381531	0.0630803	0.0549205	0.029467	0.0344344	0.0897222	0.0815174	0.0319632	0.0289997	0.00546448	0.00540444	0.00313252	0.00266853	0.00559639	0.00557922	0.00298705	0.00299351	0.00902527	0.0112255	0.00747634	0.00671776	0.00289184	0.00335103	0.00651613	0.00520924	0.000519427	0.000648508	0.000207699	0.000139997
Otu00019	Bacteria(100)	Firmicutes(100)	Clostridia(100)	Oscillospirales(100)	Ruminococcaceae(100)	Subdoligranulum(100)	0.0300397	0.0307636	0.00601876	0.00428648	0.0300267	0.0302761	0.0144663	0.0175121	0.0389328	0.0294013	0.00360063	0.00553843	0.0201704	0.0218951	0.000261165	0.000255537	0.000186691	0.000188403	0.0295751	0.0373035	0.0310346	0.0226781	0.000950178	0.00124252	0.00704889	0.00737685	0.000960939	0.000526913	0.00180006	0.00129497
Otu00050	Bacteria(100)	Firmicutes(100)	Negativicutes(100)	Veillonellales-Selenomonadales(100)	Veillonellaceae(100)	Megasphaera(100)	4.1377e-05	0.000209633	0	0	0	0	0	0	0	0	0.00432075	0.0105409	0.041334	0.0402686	0	0	0	0	0	0	0	0	0	0	0	0	0	0	0	0
Otu00028	Bacteria(100)	Bacteroidetes(100)	Bacteroidia(100)	Bacteroidales(100)	Bacteroidaceae(100)	Bacteroides(100)	0.00124131	0.00172947	0.00242617	0.00264928	9.87719e-05	0.00018689	0.00412576	0.00388178	0.000194502	0.00071384	0.00402423	0.00477913	0.000687627	0.000656197	0.0325523	0.0303237	0.00736579	0.00789198	0.000185134	0.000222889	7.78786e-05	4.50857e-05	0.0150789	0.0126887	0.00782755	0.00713212	0.0232443	0.0190094	0.0082041	0.00577488
Otu00049	Bacteria(100)	Proteobacteria(100)	Gammaproteobacteria(100)	Burkholderiales(100)	Sutterellaceae(100)	Sutterella(100)	0	0	0	0	0.00283146	0.00238284	0	0	0	0	0	0	0	2.18732e-05	0	4.25894e-05	1.69719e-05	2.09336e-05	0.0336943	0.0345477	0.0156147	0.0145627	0	0	0	3.49614e-05	0	0	0	0
Otu00026	Bacteria(100)	Actinobacteria(100)	Actinobacteria(100)	Bifidobacteriales(100)	Bifidobacteriaceae(100)	Bifidobacterium(100)	0.00041377	0.000104816	0.000186628	0.000208371	0.00967965	0.0115872	0.00438688	0.00502867	0.00794217	0.0111984	0.000127081	8.93296e-05	0.000611224	0.000481211	0.000167892	0	0.000373381	0.000397739	0.0165695	0.0170611	0.0350843	0.0486023	0.00318103	0.00380285	0.0367608	0.0578261	0.00397361	0.00413424	0.00765024	0.00895982
Otu00054	Bacteria(100)	Bacteroidetes(100)	Bacteroidia(100)	Bacteroidales(100)	Prevotellaceae(100)	Prevotella(100)	0.0676514	0.0629422	0	0	0	0	0	0	3.2417e-05	0	8.47206e-05	4.46648e-05	7.64029e-05	0.000131239	0	0	0	0	0	0	0	0	0	0	0	0	0	0	0	0
Otu00034	Bacteria(100)	Bacteroidetes(100)	Bacteroidia(100)	Bacteroidales(100)	Muribaculaceae(100)	CAG-873(100)	0	0	0	0	0	0	0	0	0.0518024	0.0521549	0	0	0	0	0	0	0	2.09336e-05	0	0	0	0	0	0	0	0	0.0397361	0.0241164	0.0104542	0.00668487
Otu00010	Bacteria(100)	Firmicutes(100)	Clostridia(100)	Lachnospirales(100)	Lachnospiraceae(100)	Lachnospiraceae_UCG-004(100)	0.00384806	0.00204392	0.000513227	0.000327439	0.00217298	0.00242957	0.000313349	0.000264667	0.00178294	0.00129383	0.0601093	0.0617714	0.0344959	0.0306444	0.0199978	0.0189523	0.0105226	0.0101109	0.0131908	0.0150146	0.00506211	0.00464382	0.0489548	0.0592266	0.0184419	0.0185295	0.0302047	0.0237111	0.0210122	0.0146647
Otu00012	Bacteria(100)	Bacteroidetes(100)	Bacteroidia(100)	Bacteroidales(100)	Tannerellaceae(100)	Parabacteroides(100)	0.00951672	0.00487396	0.00111977	0.000952551	0.00566292	0.00299024	0.000208899	0.000573445	0.000778008	0.000847684	0.0205448	0.0208138	0.0339993	0.0288508	0.0108756	0.00992334	0.0106414	0.00887586	0.0305471	0.0307586	0.0377711	0.0453562	0.0218954	0.021424	0.0132372	0.0106632	0.0221535	0.0206307	0.0107657	0.0103248
Otu00027	Bacteria(100)	Bacteroidetes(100)	Bacteroidia(100)	Bacteroidales(100)	Bacteroidaceae(100)	Bacteroides(100)	0.00273088	0.00272522	0	2.97672e-05	0.0387844	0.0412092	0	0	0	0	0.00105901	0.00116128	0.000993238	0.000765563	1.86546e-05	0	1.69719e-05	2.09336e-05	0.0593817	0.0306573	0.0418987	0.0337692	0	0	0	0	0	0	0	0
Otu00009	Bacteria(100)	Bacteroidetes(100)	Bacteroidia(100)	Bacteroidales(100)	Bacteroidaceae(100)	Bacteroides(100)	0.00748924	0.00759918	0.0239817	0.022504	0.0257795	0.0293417	0.0203154	0.0228496	0.0221732	0.0289551	0.0332528	0.0283175	0.0229591	0.0199921	0.0148864	0.0133305	0.0191782	0.0212058	0.0431362	0.0206476	0.0584479	0.0466186	0.0170619	0.0149102	0.0119257	0.0109079	0.00960939	0.00729572	0.012185	0.0100448
Otu00020	Bacteria(100)	Actinobacteria(100)	Actinobacteria(100)	Bifidobacteriales(100)	Bifidobacteriaceae(100)	Bifidobacterium(100)	0.00388944	0.00414024	0.00303271	0.00389951	0.0041155	0.00392468	0.00313349	0.00383767	0.00376037	0.00397073	0.00249926	0.00442181	0.0219658	0.0318037	0.00184681	0.00195911	0.0189746	0.0194264	0.0216144	0.0233223	0.0278416	0.0272317	0.00797323	0.00862231	0.0361051	0.0373737	0.00314253	0.00186446	0.0129119	0.0160997
Otu00030	Bacteria(100)	Actinobacteria(100)	Coriobacteriia(100)	Coriobacteriales(100)	Eggerthellaceae(100)	Senegalimassilia(100)	0.00281364	0.00445469	0	0	0.00230468	0.00238284	0	0	0.000713174	0.000669225	0.00525268	0.00888829	0.0142109	0.0164705	0	0	0	0	0.0176803	0.0243759	0.0515556	0.0400812	0	0	0	0	0.00205173	0.00210765	0.005054	0.00377992
Otu00058	Bacteria(100)	Firmicutes(100)	Clostridia(100)	Oscillospirales(100)	Ruminococcaceae(100)	Ruminococcus(100)	0.0547004	0.0339081	0	0	0	0	0	0	0	0	0.00313466	0.00285855	0.00427857	0.00564329	0	0	0	0	0	0	0	0	0	0	0	0	0	0	0	0
Otu00018	Bacteria(100)	Firmicutes(100)	Clostridia(100)	Lachnospirales(100)	Lachnospiraceae(100)	Lachnospiraceae_unclassified(100)	0.011958	0.00828049	0.0128307	0.0139013	0.0294011	0.0337336	0.0124295	0.00798412	0.00217194	0.00151691	0.0135977	0.0117022	0.0336937	0.0288727	0.00634257	0.00502555	0.00655114	0.0043542	0.0209201	0.0254904	0.0367198	0.0342651	0.00838635	0.0119357	0.0106553	0.0125861	0.00194785	0.0016618	0.00411936	0.00297494
Otu00052	Bacteria(100)	Firmicutes(100)	Clostridia(100)	Lachnospirales(100)	Lachnospiraceae(100)	Coprococcus(100)	0.0102201	0.0122635	0	0	0	0	0.0500836	0.0560653	0.000162085	8.92299e-05	0.00182149	0.0015186	0.00118425	0.000896802	0	0	0	0	0	0	0	4.50857e-05	0.00313972	0.00214617	0.00221302	0.00223753	0	0	0	0
Otu00021	Bacteria(100)	Firmicutes(100)	Clostridia(100)	Lachnospirales(100)	Lachnospiraceae(100)	Blautia(100)	0.00935121	0.00807086	0.00209957	0.0019051	0.00118526	0.00102789	0.017182	0.014292	0.00531639	0.00499688	0.0518914	0.0273795	0.0259006	0.0216107	0.0163041	0.0193356	0.0195007	0.015784	0.00273072	0.0041741	0.00786574	0.00658251	0.0204495	0.0230054	0.0225401	0.014474	0.00116871	0.000405318	0.00276932	0.00129497
Otu00035	Bacteria(100)	Firmicutes(100)	Clostridia(100)	Oscillospirales(100)	Ruminococcaceae(100)	Ruminococcus(99)	0	5.24082e-05	0	0	0	0	0.0590662	0.0530216	0.0337461	0.0379673	0	0	0	0	0	0	0	2.09336e-05	0	0	0	0	0.00156986	0.00263564	0.0106553	0.00807608	0.00363599	0.00279669	0.00145389	0.00146997
Otu00029	Bacteria(100)	Bacteroidetes(100)	Bacteroidia(100)	Bacteroidales(100)	Bacteroidaceae(100)	Bacteroides(100)	0.000248262	0.000419265	0.0207624	0.0211645	0.0101406	0.00826987	0.0063192	0.00370534	0.00103734	0.00173998	0.000635405	0.000446648	0.000114604	0.000349972	0.0218259	0.022615	0.0115918	0.0147373	0.00546145	0.0054709	0.00432226	0.00256988	0.00524663	0.00625024	0.00438507	0.00311156	0.000701226	0.000202659	0.000623096	0.000349993
Otu00036	Bacteria(100)	Firmicutes(100)	Clostridia(100)	Oscillospirales(100)	Oscillospiraceae(100)	Oscillibacter(100)	0.00041377	0.000471673	0.00144637	0.00148836	0.00032924	0.00107462	0.000678922	0.000485223	6.4834e-05	0	0.00440547	0.00509179	0.0025977	0.00214358	0.0101668	0.00894378	0.0187539	0.0116182	0.0089327	0.0104352	0.00848877	0.00581605	0.00470958	0.00884822	0.00831933	0.00688739	0.000857054	0.00113489	0.00200775	0.00202996
Otu00046	Bacteria(100)	Proteobacteria(100)	Gammaproteobacteria(100)	Burkholderiales(100)	Sutterellaceae(100)	Parasutterella(100)	0	0.000209633	4.6657e-05	0.000119069	0	0	0.00188009	0.00216145	0.000194502	0.00017846	0.00190621	0.00290321	0.00110784	0.00131239	0.000298474	0.000468484	0.000356409	0.000439606	0	0	0	0	0.0446583	0.0355435	0.0273759	0.0191239	0.00355807	0.00243191	0.00159236	0.00153997
Otu00056	Bacteria(100)	Verrucomicrobiota(100)	Verrucomicrobiae(100)	Verrucomicrobiales(100)	Akkermansiaceae(100)	Akkermansia(100)	0.000248262	0.00057649	0	0	0.0206433	0.0128019	0.00120117	0.00114689	6.4834e-05	0	0.000508324	0.000625307	0.000305612	0.000131239	0	0	0	0	0.0116171	0.0217215	0.0100074	0.00229937	0.000371809	0.000790692	4.09819e-05	3.49614e-05	0.000207771	0.000202659	0.000242315	6.99986e-05
Otu00045	Bacteria(100)	Actinobacteria(100)	Actinobacteria(100)	Bifidobacteriales(100)	Bifidobacteriaceae(100)	Bifidobacterium(100)	0	0	0	0	0	4.67224e-05	0.000783372	0.001191	0.00178294	0.00240921	0	0	0	2.18732e-05	0	0	0	0	0	0	0	0	0.00979096	0.00858466	0.0121307	0.0132154	0.0260233	0.0262241	0.0178967	0.0183396
Otu00077	Bacteria(100)	Firmicutes(100)	Bacilli(100)	Erysipelotrichales(100)	Erysipelotrichaceae(100)	Catenisphaera(100)	0	0	0	0	0	0	0	0	0.031639	0.022129	0	0	0	0	0	0	0	0	0	0	0	0	0	0	0	0	0.00077914	0.000283722	3.46164e-05	0.000139997
Otu00024	Bacteria(100)	Firmicutes(100)	Clostridia(100)	Lachnospirales(100)	Lachnospiraceae(100)	Dorea(93)	0.0019861	0.00115298	0.00951803	0.00863249	0.01126	0.0105125	0.00402131	0.00344067	0.00139393	0.000936914	0.00351591	0.00370718	0.00764029	0.00562142	0.0180763	0.020017	0.0106244	0.00910613	0.00624826	0.0088345	0.00295939	0.00234445	0.0113195	0.0175458	0.0167616	0.0165717	0.0235041	0.0219277	0.0058848	0.00454991
Otu00070	Bacteria(100)	Firmicutes(100)	Clostridia(100)	Lachnospirales(100)	Lachnospiraceae(100)	Agathobacter(96)	0	0	0.00228619	0.00169673	0.0041155	0.0041583	0.000574473	0.000397	0.000162085	8.92299e-05	0	0	0	0	0.000373093	0.000425894	0.00117106	0.00115135	0.0121725	0.0180135	0.00630817	0.00522994	0.000289184	0.000301216	0.000942584	0.00125861	0.000181799	0.000121595	0.00159236	0.00101498
Otu00043	Bacteria(100)	Bacteroidetes(100)	Bacteroidia(100)	Bacteroidales(100)	Bacteroidaceae(100)	Bacteroides(100)	0	5.24082e-05	4.6657e-05	0	0.0107661	0.0119609	5.22248e-05	0	0.00557573	0.00843223	8.47206e-05	0.000267989	3.82015e-05	0	9.32731e-05	8.51789e-05	3.39438e-05	4.18673e-05	0.0307785	0.0166964	0.0205599	0.014202	8.26241e-05	0.000150608	4.09819e-05	3.49614e-05	0.00836277	0.00656615	0.00571171	0.00391992
Otu00044	Bacteria(100)	Firmicutes(100)	Clostridia(100)	Lachnospirales(100)	Lachnospiraceae(100)	Blautia(100)	0.00674446	0.00618416	0.000886483	0.000625112	0.000197544	0.000420502	0.00600585	0.004367	0.00722899	0.0056661	0.0135977	0.0102729	0.016503	0.0179798	0.000391747	0.000340716	0.00132381	0.00121415	0.000277701	0.000405252	0.00054515	0.000586114	0.00470958	0.00523363	0.00745871	0.00709716	0.00405153	0.00368839	0.00411936	0.00346493
Otu00038	Bacteria(100)	Bacteroidetes(100)	Bacteroidia(100)	Bacteroidales(100)	Tannerellaceae(100)	Parabacteroides(100)	0.0016137	0.00115298	0.00144637	0.00247068	0.0031607	0.00252301	0.00114895	0.00110278	0.00401971	0.00517534	0.00559156	0.00728036	0.00462238	0.00409029	0.00171623	0.00178876	0.000780706	0.000774545	0.0123114	0.0118739	0.0101242	0.00779982	0.00264397	0.00263564	0.00229499	0.00160822	0.0210368	0.0169423	0.0104542	0.00615988
Otu00076	Bacteria(100)	Firmicutes(100)	Clostridia(100)	Christensenellales(100)	Christensenellaceae(100)	Christensenellaceae_R-7_group(100)	0.000124131	0	0	0	0	0	0.00208899	0.00154389	0.0260957	0.0240921	0	0	0	0	0	0	0	0	0	0	0	0	0	0.000301216	4.09819e-05	6.99227e-05	0.00267505	0.00174287	0.000276932	0.000314994
Otu00053	Bacteria(100)	Bacteroidetes(100)	Bacteroidia(100)	Bacteroidales(100)	Bacteroidaceae(100)	Bacteroides(100)	0.00124131	0.00157224	0.00102645	0.00122046	0	0	0.000731147	0.000397	0.00317687	0.00316766	0.0075825	0.00665505	0.00160446	0.00135614	0.00397344	0.00425894	0.000882538	0.00119322	0	0	3.89393e-05	0	0.000702305	0.00075304	0.0015983	0.000734189	0.0197902	0.0181177	0.00716561	0.00605488
Otu00059	Bacteria(100)	Firmicutes(100)	Clostridia(100)	Lachnospirales(100)	Lachnospiraceae(100)	Sellimonas(97)	0.00119993	0.00115298	0	0	0	0	0	0	0	0	0.0315584	0.0340346	0.0127975	0.0125552	0	0	0	0	0	0	0	0	0	0	0	0	0	0	0	0
Otu00079	Bacteria(100)	Firmicutes(100)	Clostridia(100)	Lachnospirales(100)	Lachnospiraceae(100)	Coprococcus(100)	0	0	0	0	0	0	0.00349906	0.00397	0.0240534	0.0252075	0	0	0	0	0	0	0	0	0	0	0	0	8.26241e-05	0	0	0	0	0	0.000103849	3.49993e-05
Otu00031	Bacteria(100)	Firmicutes(100)	Clostridia(100)	Lachnospirales(100)	Lachnospiraceae(100)	Blautia(100)	0.029957	0.0301347	0.00835161	0.00875156	0.0170217	0.0148577	0.00809484	0.00674901	0.00726141	0.00584456	0.00626933	0.00745902	0.00729648	0.00769937	0.00100735	0.00123509	0.000882538	0.00106762	0.00157364	0.00210731	0.00708695	0.00825068	0.00227216	0.00252269	0.0103684	0.00964934	0.00101288	0.000729572	0.000242315	0.000314994
Otu00042	Bacteria(100)	Firmicutes(100)	Clostridia(100)	Lachnospirales(100)	Lachnospiraceae(100)	Lachnoclostridium(95)	0.000744786	0.000366857	0.000326599	5.95344e-05	0.000230468	0.000280335	0	4.41112e-05	0	0	0.0051256	0.00518112	0.00366734	0.00387156	0.0102041	0.00979557	0.00918179	0.00782918	0.00967324	0.0144472	0.00946225	0.00721371	0.00590763	0.00715388	0.00483587	0.00531413	0.00135051	0.00137808	0.000553863	0.000419992
Otu00081	Bacteria(100)	Firmicutes(100)	Negativicutes(100)	Veillonellales-Selenomonadales(100)	Veillonellaceae(100)	Allisonella(100)	0	0	0	0	0	0	0	0	0.000518672	0.00044615	0	0	0	0	0	0	0	0	0	0	0	0	0	0	0	0	0.0184396	0.0161316	0.00456937	0.00444491
Otu00039	Bacteria(100)	Bacteroidetes(100)	Bacteroidia(100)	Bacteroidales(100)	Rikenellaceae(100)	Alistipes(100)	0.0198196	0.0213301	0.0204358	0.0202715	0.00197544	0.00116806	0.014414	0.0156154	0.00930368	0.00977068	0.00118609	0.00160793	0.00106964	0.00100617	0.00540984	0.00357751	0.0021724	0.00180029	0.00199019	0.002006	0.00167439	0.00148783	0.00194167	0.00312512	0.00110651	0.00146838	0.00077914	0.00068904	0.00048463	0.00052499
Otu00032	Bacteria(100)	Actinobacteria(100)	Actinobacteria(100)	Bifidobacteriales(100)	Bifidobacteriaceae(100)	Bifidobacterium(100)	0.00289639	0.00204392	0.0013064	0.00133952	0.00237053	0.0027099	0.00120117	0.000838112	0.00184777	0.00236459	0.00139789	0.00156327	0.011002	0.0146988	0.000932731	0.000979557	0.0089951	0.0101528	0.00976581	0.00978684	0.0122659	0.0177187	0.00318103	0.00256034	0.0131552	0.0154879	0.00186994	0.0016618	0.00733869	0.00920482
Otu00055	Bacteria(100)	Firmicutes(100)	Clostridia(100)	Peptostreptococcales-Tissierellales(100)	Peptostreptococcaceae(100)	Romboutsia(100)	0.00599967	0.00592212	0.000793169	0.000714413	0.000263392	0.000233612	0.0300815	0.0292457	0.00687241	0.00807531	0.000677765	0.00102729	0.000573022	0.000831182	0.000354438	0.000425894	0.000135775	0.000104668	0.000277701	0.000729454	0.000350454	0.000360685	0.00797323	0.0055725	0.00323757	0.00332133	0.000908996	0.00068904	0.000311548	0.000349993
Otu00037	Bacteria(100)	Firmicutes(100)	Clostridia(100)	Oscillospirales(100)	Ruminococcaceae(100)	Subdoligranulum(100)	0.00690996	0.00676065	0.0103579	0.00970411	0.0046752	0.00467224	0.032536	0.0289369	0.0164354	0.0179798	0.00118609	0.00133994	0.0052718	0.00601514	0.000466366	0.000255537	0.000288522	0.000376806	0.00453578	0.0049846	0.00513999	0.00342651	0.00227216	0.00203321	0.00217204	0.00258714	0.000623312	0.000648508	0.000519247	0.00052499
Otu00041	Bacteria(100)	Firmicutes(100)	Clostridia(100)	Lachnospirales(100)	Lachnospiraceae(100)	Coprococcus(99)	0.00289639	0.00178188	0.00569216	0.00738227	0.00414842	0.00397141	0.00224567	0.00114689	0.00097251	0.00080307	0.000677765	0.000803966	0.000343813	0.000568704	0.0119576	0.0113288	0.00763734	0.00531714	0.0100435	0.0122589	0.00825513	0.0084761	0.00859291	0.0092624	0.00143437	0.00136349	0.000908996	0.00117542	0.000138466	0
Otu00065	Bacteria(100)	Proteobacteria(100)	Gammaproteobacteria(100)	Burkholderiales(100)	Sutterellaceae(100)	Sutterella(100)	0.00115856	0.00104816	0.00391919	0.00684646	0	0	0	0	0	0	0.0022451	0.00473447	0.00641785	0.00321536	0.0102227	0.00958262	0.00621171	0.0066569	0	0	0	0	0	0	0	6.99227e-05	0	0	0	0
Otu00051	Bacteria(100)	Firmicutes(100)	Clostridia(100)	Lachnospirales(100)	Lachnospiraceae(100)	Lachnospiraceae_UCG-010(100)	0	0	4.6657e-05	8.93017e-05	3.2924e-05	0.000140167	5.22248e-05	0	9.7251e-05	8.92299e-05	0	0	0	0	0.0101854	0.00958262	0.00198571	0.00341218	0.00337869	0.00496434	3.89393e-05	0	0.0120218	0.0167551	0.00389328	0.00314652	0.010882	0.011511	0.00249238	0.00213496
Otu00057	Bacteria(100)	Bacteroidetes(100)	Bacteroidia(100)	Bacteroidales(100)	Bacteroidaceae(100)	Bacteroides(100)	0.0211437	0.0285624	0	0	0.00958088	0.00943793	0	0	0	0	0.0028805	0.00343919	0.00573022	0.00594952	0	0	0	0	0.00161992	0.000992868	0.0105136	0.00698828	0	0	0	0	0	0	0	0
Otu00067	Bacteria(100)	Firmicutes(100)	Clostridia(100)	Lachnospirales(100)	Lachnospiraceae(100)	Lachnospiraceae_NK4A136_group(95)	0.00446872	0.00424506	0.00335931	0.0038102	0.0177789	0.0223333	0.00532693	0.00480812	0.00499222	0.00459534	0.00169441	0.00102729	0.00114604	0.00102804	0.000261165	0.000468484	0.000288522	0.000314005	0.000277701	0.000121576	0.000350454	0.000360685	0.000867553	0.000865996	0.00127044	0.00150334	0.000155828	0.000162127	6.92329e-05	3.49993e-05
Otu00060	Bacteria(100)	Firmicutes(100)	Clostridia(100)	Lachnospirales(100)	Lachnospiraceae(100)	Lachnoclostridium(61)	0.000993049	0.000786122	0.000839826	0.000684646	0.00342409	0.00387796	0.000522248	0.000441112	0.000551089	0.000223075	0.00211802	0.00236723	0.0103526	0.0113522	0.00195874	0.00234242	0.00405628	0.00445887	0.000370268	0.00162101	0.00693119	0.00671776	0.000495745	0.00056478	0.00122946	0.00122365	0.000545398	0.000202659	0.00110773	0.000769985
Otu00061	Bacteria(100)	Firmicutes(100)	Clostridia(100)	Lachnospirales(100)	Lachnospiraceae(100)	Lachnospiraceae_unclassified(100)	0.00219298	0.00178188	0.00149302	0.00151813	0.000625556	0.000327057	0.000156674	0.000220556	9.7251e-05	0.00017846	0.00105901	0.000893296	0.000573022	0.000524957	0.00929	0.0106048	0.00256275	0.00272137	0.00157364	0.00224915	0.000895604	0.000946799	0.00983227	0.00677736	0.000614729	0.00122365	0.00620715	0.00551232	0.000207699	0.000314994
Otu00094	Bacteria(100)	Bacteroidetes(100)	Bacteroidia(100)	Bacteroidales(100)	Rikenellaceae(100)	Alistipes(100)	0	0	0	0	6.5848e-05	9.34448e-05	0.0200021	0.0218791	0	0	0	0	0	0	0	0	0	0	0	0.000101313	0	4.50857e-05	0.00301578	0.00380285	0.00209008	0.0015383	0	0	0	0
Otu00075	Bacteria(100)	Firmicutes(100)	Clostridia(100)	Lachnospirales(100)	Lachnospiraceae(100)	Lachnospiraceae_unclassified(94)	4.1377e-05	0	0.000326599	0.000148836	0	0.000140167	0	0	0	0	0.00152497	0.00120595	0.00175727	0.0021217	0.00264896	0.00792164	0.00816347	0.00594515	0.00120337	0.0024923	0.00136288	0.000991885	0.000537057	0.000941301	0.00114749	0.00136349	0.000103885	0.000162127	0.000450014	0.000279994
Otu00090	Bacteria(100)	Bacteroidetes(100)	Bacteroidia(100)	Bacteroidales(100)	Bacteroidaceae(100)	Bacteroides(100)	0	0	0	0	0.0150463	0.0171939	0	0	0	0	0	0	0	0	0	0	0	0	0.00328612	0.00285703	0.00443908	0.00324617	0	0	0	0	0	0	0	0
Otu00095	Bacteria(100)	Firmicutes(100)	Clostridia(100)	Oscillospirales(100)	Oscillospiraceae(100)	uncultured(98)	0	0	0.000793169	0.000267905	0.000625556	0.000654114	0.00114895	0.000705779	0	0	4.23603e-05	0	0	0	0.000988695	0.000425894	0.00089951	0.000774545	0.00675738	0.00919922	0.0021806	0.00139766	0.00223085	0.00229677	0.00209008	0.00139845	0	0	0	0
Otu00048	Bacteria(100)	Firmicutes(100)	Clostridia(100)	Lachnospirales(100)	Lachnospiraceae(100)	Lachnospiraceae_ge(100)	0.00368256	0.00429747	0.00251948	0.0016372	0.000691404	0.00135495	0.00141007	0.000441112	0.000842842	0.00044615	0.00419367	0.00379651	0.00699087	0.00435277	0.00324591	0.00306644	0.00534614	0.00561022	0.00175877	0.00198574	0.0175227	0.0160054	0.000950178	0.00128017	0.00557354	0.00468482	0.00181799	0.00109436	0.00432706	0.00272995
Otu00072	Bacteria(100)	Firmicutes(100)	Clostridia(100)	Lachnospirales(100)	Lachnospiraceae(100)	Lachnospiraceae_ge(86)	0.000786164	0.00104816	0.00737181	0.0129785	0.00016462	0.000140167	0	0	0	0	8.47206e-05	4.46648e-05	0	2.18732e-05	0.0052233	0.00613288	0.00741671	0.00506594	0.000740535	0.00121576	0.000817725	0.000586114	4.13121e-05	3.7652e-05	8.19639e-05	6.99227e-05	0.000908996	0.000364786	0.000138466	6.99986e-05
Otu00089	Bacteria(100)	Firmicutes(100)	Bacilli(100)	Erysipelotrichales(100)	Erysipelotrichaceae(100)	Faecalitalea(99)	0	0	0	0	0	0	5.22248e-05	4.41112e-05	0	0	0	0	0	0	0	0	0	0	0	0	0	0	0.0175989	0.00994013	0.0119257	0.0086005	0	0	0	0
Otu00085	Bacteria(100)	Firmicutes(100)	Clostridia(100)	Oscillospirales(100)	Ruminococcaceae(100)	CAG-352(100)	0.000165508	0.000104816	0	0	0.0139268	0.0138298	0	0	0	0	0	0	0	0	0	0	0	0	0.00652597	0.00577484	0.00303726	0.00153291	4.13121e-05	0	0	0	0	0	0	0
Otu00078	Bacteria(100)	Bacteroidetes(100)	Bacteroidia(100)	Bacteroidales(100)	Bacteroidaceae(100)	Bacteroides(100)	0	0	0	0	0.00747374	0.00826987	0	0	0	0	0	0	0	0	0	0	0	0	0.00546145	0.00840898	0.0114871	0.0118575	0	0	0	0	0	0	0	0
Otu00066	Bacteria(100)	Firmicutes(100)	Clostridia(100)	Oscillospirales(100)	Oscillospiraceae(100)	UCG-002(99)	0.000786164	0.000681306	0.00265945	0.00255998	0.00016462	0.000420502	0.00172342	0.00242611	0.00116701	0.000892299	0.000381243	0.000491313	0.00026741	0.000240605	0.00328321	0.00229983	0.00297008	0.00192589	0.000370268	8.10504e-05	0.00245318	0.00225428	0.00867553	0.0150985	0.00454899	0.00335629	0.00620715	0.005107	0.0027347	0.00132997
Otu00100	Bacteria(100)	Firmicutes(100)	Negativicutes(100)	Acidaminococcales(100)	Acidaminococcaceae(100)	Phascolarctobacterium(100)	0.00331016	0.00529322	0	0	0	0	0	0	0.00032417	0.00017846	0.00211802	0.00263522	0.00997058	0.00853056	0	0	1.69719e-05	0	0	0	0	0	0	0	0	0	2.59713e-05	8.10636e-05	6.92329e-05	0.000104998
Otu00074	Bacteria(100)	Desulfobacterota(100)	Desulfovibrionia(100)	Desulfovibrionales(100)	Desulfovibrionaceae(100)	Desulfovibrio(100)	0.00140682	0.000733714	0.000419913	0.000833482	0	0	0	0	0.000583506	0.00017846	0.0030923	0.00433248	0.00699087	0.00850868	0.00554042	0.00451448	0.000339438	0.000209336	0	0	0	0	0	0	0	0	0.000545398	0.000121595	0.00893104	0.00668487
Otu00080	Bacteria(100)	Firmicutes(100)	Clostridia(100)	Lachnospirales(100)	Lachnospiraceae(100)	Lachnospiraceae_unclassified(100)	4.1377e-05	0	0.000186628	8.93017e-05	3.2924e-05	0.000327057	0	0	6.4834e-05	4.4615e-05	0.00194857	0.00174193	0.00244489	0.0018811	0.00236914	0.00234242	0.00184993	0.00146535	0.00485976	0.0078011	0.00260893	0.00216411	0.000950178	0.00105426	0.000737675	0.000454498	0.000519427	0.000607977	0.0021116	0.000944981
Otu00062	Bacteria(100)	Firmicutes(100)	Clostridia(100)	Lachnospirales(100)	Lachnospiraceae(100)	Lachnospiraceae_unclassified(100)	0.00388944	0.0045071	0.00317268	0.0019944	0.00299608	0.00378452	0.00302904	0.00194089	0	0	0.015165	0.0133548	0.00706727	0.00625574	0.000914077	0.000809199	0.000712819	0.000376806	0.00393409	0.00461987	0.000506211	0.0003156	0.00276791	0.00286155	0.000901602	0.000943957	0	0	0	0
Otu00101	Bacteria(100)	Firmicutes(100)	Clostridia(100)	Lachnospirales(100)	Lachnospiraceae(100)	Lachnospiraceae_unclassified(100)	0.000331016	0.000419265	4.6657e-05	2.97672e-05	0	9.34448e-05	0.000313349	0.000220556	0.00032417	0.000133845	0.000296522	0.000312654	0.0076785	0.00759001	0	0	0.000441269	0.000544275	0	6.07878e-05	0.00132394	0.00148783	4.13121e-05	0.000225912	0.00327855	0.00304164	5.19427e-05	0.000121595	0.000761562	0.000454991
Otu00064	Bacteria(100)	Firmicutes(100)	Clostridia(100)	Lachnospirales(100)	Lachnospiraceae(100)	Anaerostipes(100)	0.000331016	0.000314449	0.00214622	0.00175627	0.000724328	0.00130823	0.000365573	0.000352889	0.00317687	0.0029892	8.47206e-05	0.000223324	0.00531	0.004659	0.00147372	0.000979557	0.000831622	0.00102575	9.25669e-05	0.000648403	0.00529574	0.00541028	0.000371809	0.000527128	0.0120487	0.0119917	5.19427e-05	0.000121595	0.0079964	0.00717486
Otu00071	Bacteria(100)	Firmicutes(100)	Clostridia(100)	Lachnospirales(100)	Lachnospiraceae(100)	Lachnospiraceae_ND3007_group(100)	0.00802714	0.00503118	0.00279942	0.00348276	0.000856023	0.00121478	0.0119595	0.012704	0.0109245	0.00820915	0.00105901	0.000401983	0.00026741	0.000174986	0.000186546	0.000170358	0.000101831	0	4.62834e-05	0.000101313	3.89393e-05	9.01713e-05	0.000578369	0.000602432	0.000327855	0.000384575	0.0048047	0.00417477	0.00204237	0.00202996
Otu00063	Bacteria(100)	Firmicutes(100)	Clostridia(100)	Lachnospirales(100)	Lachnospiraceae(100)	Lachnoclostridium(92)	0.00215161	0.00178188	0.00625204	0.00410788	9.87719e-05	4.67224e-05	0.000626697	0.000529334	0.00119943	0.000892299	0.000720125	0.000848631	0.0050808	0.00452776	0.00626796	0.00630324	0.00390353	0.00401926	0	4.05252e-05	0.000272575	0.000541028	0.00429646	0.00466885	0.00438507	0.00419536	7.7914e-05	0.000121595	0.00276932	0.00234495
Otu00124	Bacteria(100)	Firmicutes(100)	Clostridia(100)	Lachnospirales(100)	Lachnospiraceae(100)	Roseburia(94)	0.0129096	0.0122635	0	0	0.000197544	9.34448e-05	0.000261124	0	3.2417e-05	0	0.000381243	0.000312654	0.000305612	0.000240605	0	0	3.39438e-05	0	0	2.02626e-05	0	9.01713e-05	0	0	4.09819e-05	0	0	0	0	0
Otu00047	Bacteria(100)	Firmicutes(100)	Clostridia(100)	Lachnospirales(100)	Lachnospiraceae(100)	Dorea(100)	0.00736511	0.00618416	0.00261279	0.00440555	0.00434597	0.00383124	0.00276791	0.00322011	0.00317687	0.0029892	0.0101241	0.00754835	0.00370554	0.0036747	0.00318994	0.00400341	0.00227423	0.00152816	0.00407294	0.00603826	0.00284257	0.00266005	0.00545319	0.00741745	0.00127044	0.00160822	0.00641492	0.00462062	0.0029424	0.00192496
Otu00086	Bacteria(100)	Firmicutes(100)	Clostridia(100)	Oscillospirales(100)	Oscillospiraceae(100)	Flavonifractor(98)	0.000331016	0.000157224	0.00046657	0.000357207	0.000197544	0.000327057	0.000156674	0.000352889	0	0	0.00334647	0.00410916	0.000764029	0.000634323	0.00457038	0.00349233	0.000492184	0.00092108	0.00485976	0.00593694	0.00260893	0.00198377	0.000619681	0.00150608	0.000778657	0.000104884	0	0	0	0
Otu00068	Bacteria(100)	Firmicutes(100)	Clostridia(100)	Lachnospirales(100)	Lachnospiraceae(100)	Lachnospiraceae_unclassified(100)	0.0030619	0.00283004	0.0019596	0.00193487	0.00697988	0.00714853	0.00161897	0.00149978	0.0017181	0.00187383	0.00271106	0.00147394	0.00462238	0.00413404	0.000746185	0.00072402	0.000984369	0.00046054	0.00337869	0.00583563	0.00770998	0.00798016	0.000495745	0.000715388	0.00213106	0.0015383	0.000415541	0.000162127	0.000553863	0.000419992
Otu00106	Bacteria(100)	Firmicutes(100)	Bacilli(100)	Erysipelotrichales(100)	Erysipelotrichaceae(100)	Faecalitalea(100)	0.0116269	0.0112153	0	0	6.5848e-05	4.67224e-05	0.000156674	0.000176445	6.4834e-05	0	0.00368535	0.00334986	0.00171907	0.00205608	0	0	0	0	0	0	0	4.50857e-05	4.13121e-05	3.7652e-05	0	3.49614e-05	0	0	0	0
Otu00091	Bacteria(100)	Proteobacteria(100)	Gammaproteobacteria(100)	Burkholderiales(100)	Sutterellaceae(100)	Sutterella(100)	0.000206885	0.000157224	0	0	0	0	0	0	0.00200985	0.00214152	0.0055492	0.00978159	0.00290331	0.00236231	0	0	1.69719e-05	0	0	0	0	0	0	3.7652e-05	0	0	0.000883025	0.000607977	0.00965799	0.00787484
Otu00108	Bacteria(100)	Bacteroidetes(100)	Bacteroidia(100)	Bacteroidales(100)	Bacteroidales_unclassified(100)	Bacteroidales_unclassified(100)	0	0	0	0	0	0	0	0	0.00424663	0.00459534	0	0	0	0	0	0	0	0	0	0	0	0	0	0	0	0	0.00251922	0.000932231	0.00965799	0.00584488
Otu00113	Bacteria(100)	Firmicutes(100)	Bacilli(100)	Erysipelotrichales(100)	Erysipelatoclostridiaceae(100)	Erysipelotrichaceae_UCG-003(100)	0.000248262	0.000419265	0	0	0.00111942	0.000467224	0.00376018	0.00163211	0.00175052	0.000981529	0.000381243	0.000178659	0.00729648	0.00599326	0	0	0	0	4.62834e-05	8.10504e-05	0.000428332	0.000225428	4.13121e-05	0.000112956	0.000122946	0.000139845	0	0	0	0.000174997
Otu00117	Bacteria(100)	Firmicutes(100)	Clostridia(100)	Oscillospirales(100)	Oscillospiraceae(100)	Oscillibacter(98)	4.1377e-05	0	0	0	0	0	0	0	0	0	0.0102512	0.0120595	0.000611224	0.000874929	0	0	0	0	0	0	0	0	0.00148723	0.00225912	0.000614729	0.000314652	0.000181799	0.000283722	0.000103849	0.000104998
Otu00110	Bacteria(100)	Firmicutes(100)	Negativicutes(100)	Acidaminococcales(100)	Acidaminococcaceae(100)	Phascolarctobacterium(100)	0	0	0.00107311	0.000833482	0	0	0	0	0	0	0	0	0	0	0.00324591	0.00319421	0.00442966	0.00424953	0	0	0	0	0	0	0	3.49614e-05	0	0	0	0
Otu00136	Bacteria(100)	Firmicutes(100)	Clostridia(100)	Lachnospirales(100)	Lachnospiraceae(100)	Anaerostipes(100)	0	0	0	0	3.2924e-05	0	0	0	0	0	0	0	0.000152806	0.000109366	0.000205201	0.000127768	0.00441269	0.004417	9.25669e-05	8.10504e-05	0.000155757	0.000135257	0	3.7652e-05	0	0	0	0	0	0
Otu00132	Bacteria(100)	Firmicutes(100)	Clostridia(100)	Christensenellales(100)	Christensenellaceae(100)	Christensenellaceae_R-7_group(100)	8.27541e-05	0.000157224	0.00615873	0.00762041	0	4.67224e-05	0.00120117	0.000926334	0.000745591	0.00035692	0	0	0	0	0.000447711	0.000298126	0.000152747	4.18673e-05	0	0.000101313	3.89393e-05	4.50857e-05	4.13121e-05	0.00018826	4.09819e-05	0.000209768	2.59713e-05	4.05318e-05	3.46164e-05	0
Otu00069	Bacteria(100)	Bacteroidetes(100)	Bacteroidia(100)	Bacteroidales(100)	Rikenellaceae(100)	Alistipes(100)	0.00211023	0.00251559	0.00447907	0.00601298	0.00108649	0.000794281	0.00376018	0.00308778	0.00826634	0.00776301	0.000550684	0.000759301	0.000611224	0.000459338	0.00457038	0.00353492	0.00207057	0.00194683	0.00124965	0.00164127	0.000817725	0.000405771	0.000950178	0.00124252	0.000737675	0.000489459	0.00267505	0.0026751	0.00221545	0.00216996
Otu00105	Bacteria(100)	Proteobacteria(100)	Gammaproteobacteria(100)	Burkholderiales(100)	Sutterellaceae(100)	Sutterella(100)	0.000124131	0.000209633	0.00186628	0.00279812	0	0	0	0	0	0	0.000254162	0.000401983	0.000840432	0.000656197	0.00471962	0.0044293	0.00273247	0.00284698	0	2.02626e-05	0	0	0	0	0	0	0	0	0	0
Otu00111	Bacteria(100)	Firmicutes(100)	Clostridia(100)	Oscillospirales(100)	Oscillospiraceae(100)	Colidextribacter(100)	0	0	0	8.93017e-05	3.2924e-05	0.00018689	5.22248e-05	0	3.2417e-05	4.4615e-05	0	0	0	0	0.00466366	0.00366269	0.00168022	0.000795478	0.000323984	0.000324202	0.000856664	0.000811542	0.000289184	0.000640084	0.000286873	0.000174807	0.00267505	0.00243191	0.000450014	0.000174997
Otu00138	Bacteria(100)	Bacteroidetes(100)	Bacteroidia(100)	Bacteroidales(100)	Prevotellaceae(100)	Prevotella(100)	4.1377e-05	0	0	0	0	0	0	0	0.00810425	0.00798608	0	0	0	0	0	0	0	0	0	0	0	0	0	0	0	0	2.59713e-05	4.05318e-05	0.000242315	0.000174997
Otu00099	Bacteria(100)	Firmicutes(100)	Bacilli(100)	Erysipelotrichales(100)	Erysipelatoclostridiaceae(100)	Erysipelotrichaceae_UCG-003(100)	0	0	0.000793169	0.000625112	0	0	0.00903489	0.00379356	0	0	0	0	3.82015e-05	0	0.000130582	8.51789e-05	0.00178205	0.00127695	0	0	0	0	0.000289184	0.00037652	0.0101635	0.00804111	0	0	0	0
Otu00073	Bacteria(100)	Firmicutes(100)	Clostridia(100)	Lachnospirales(100)	Lachnospiraceae(100)	Coprococcus(100)	0.00190334	0.0019391	0.00046657	0.000476276	0.000790175	0.000934448	0.00156674	0.000705779	0.00110218	0.000669225	0.00122845	0.00120595	0.00469878	0.00382781	0.000652912	0.000468484	0.000254578	0.000314005	0.00222161	0.00222889	0.00942331	0.00811542	0.00128067	0.00214617	0.00581943	0.00482467	0.00135051	0.00133755	0.002527	0.00181996
Otu00088	Bacteria(100)	Firmicutes(100)	Clostridia(100)	Lachnospirales(100)	Lachnospiraceae(100)	Roseburia(91)	0.00988911	0.00843771	0.0019596	0.00214324	9.87719e-05	9.34448e-05	0.00386463	0.00414645	0.00483013	0.00365843	0.00254162	0.00205458	0.00164266	0.00124677	0.000223856	0.000212947	8.48594e-05	8.37346e-05	0	2.02626e-05	3.89393e-05	0	0.000578369	0.000489476	0.000573747	0.000559382	0.00038957	0.000202659	0.000242315	0.000209996
Otu00119	Bacteria(100)	Desulfobacterota(100)	Desulfovibrionia(100)	Desulfovibrionales(100)	Desulfovibrionaceae(100)	Bilophila(100)	0.000165508	0.000209633	0.000139971	0.000357207	0.000428012	0.000467224	0.000208899	0.000264667	6.4834e-05	0	0.000338883	0.000937961	0.000191007	0.000218732	0.00106331	0.00110733	0.000288522	0.000146535	0.00296214	0.0048225	0.000973482	0.0012624	0.000660993	0.00143078	0.000368837	0.000174807	0.000493455	0.000648508	6.92329e-05	6.99986e-05
Otu00082	Bacteria(100)	Firmicutes(100)	Clostridia(100)	Oscillospirales(100)	Oscillospiraceae(100)	Colidextribacter(100)	0.000372393	0.000366857	0.000373256	0.00053581	3.2924e-05	0	0.000156674	0.000264667	3.2417e-05	8.92299e-05	0.00177913	0.0015186	0.00202468	0.00190297	0.00115659	0.00157581	0.0039205	0.00276324	0.000833102	0.000749716	0.000428332	0.000180343	0.00359415	0.0064385	0.00422114	0.00286683	0.0010908	0.00158074	0.000242315	0.000139997
Otu00121	Bacteria(100)	Firmicutes(100)	Clostridia(100)	Lachnospirales(100)	Lachnospiraceae(100)	Lachnoclostridium(92)	0.000496524	0.000524082	0	0	0.000131696	4.67224e-05	0.000156674	0.000132333	0	0	0.00970051	0.00835232	0.0026359	0.00271228	0	0	0	0	4.62834e-05	6.07878e-05	0	0	4.13121e-05	0.00018826	4.09819e-05	6.99227e-05	0	0	0	0
Otu00130	Bacteria(100)	Firmicutes(100)	Clostridia(100)	Lachnospirales(100)	Lachnospiraceae(100)	Lachnoclostridium(84)	0	0	0	0	3.2924e-05	9.34448e-05	0	0	0	0	0.00232982	0.00147394	3.82015e-05	0.000174986	1.86546e-05	0	0	0	0.00342497	0.0044983	0.000934543	0.00103697	0.000413121	0.000828344	8.19639e-05	0.000139845	0.000908996	0.00105383	0.000242315	6.99986e-05
Otu00083	Bacteria(100)	Firmicutes(100)	Clostridia(100)	Oscillospirales(100)	Oscillospiraceae(100)	UCG-002(100)	0.00314465	0.0019391	0.000373256	0.000565577	0.000559708	0.000841004	0.00433466	0.00286723	0.00294995	0.00147229	0.000931927	0.000759301	0.000343813	0.000196859	0.000223856	4.25894e-05	0.000220634	0.000104668	0.00393409	0.00439698	0.00256999	0.0012624	0.00194167	0.00286155	0.000737675	0.000419536	0.00314253	0.00336414	0.00107311	0.000559989
Otu00097	Bacteria(100)	Bacteroidetes(100)	Bacteroidia(100)	Bacteroidales(100)	Rikenellaceae(100)	Alistipes(100)	0.000124131	0.000157224	0.000699855	0.00107162	0.00105357	0.00107462	0.00308126	0.00366123	0.00064834	0.00071384	0.000127081	0	0.000152806	0.000109366	0.000279819	0.000212947	0.000509156	0.000209336	0.00411923	0.00421462	0.00595771	0.00532011	0.000867553	0.000790692	0.000614729	0.000419536	7.7914e-05	0.000121595	0.000173082	0.000139997
Otu00123	Bacteria(100)	Firmicutes(100)	Clostridia(100)	Lachnospirales(100)	Lachnospiraceae(100)	Roseburia(78)	0.00157233	0.0013102	0.000513227	0.000148836	0.00678234	0.00841004	0.00109672	0.00123511	0.00129668	0.00107076	0.000169441	0.000178659	3.82015e-05	4.37464e-05	0	0	0	2.09336e-05	0.000185134	0.000121576	0.000194696	9.01713e-05	4.13121e-05	3.7652e-05	4.09819e-05	6.99227e-05	0	4.05318e-05	0	0
Otu00104	Bacteria(100)	Bacteroidetes(100)	Bacteroidia(100)	Bacteroidales(100)	Barnesiellaceae(100)	Barnesiella(100)	0.00140682	0.00146743	0.00513227	0.00610228	0	0	0.00412576	0.00273489	0.00230161	0.00272151	0.000127081	0.000178659	0.000382015	0.000349972	0.000932731	0.000638842	0.000322466	0.000418673	0	0	0	0	0.000413121	0.00056478	0.000409819	0.000209768	0.000181799	0	0.000450014	0.000559989
Otu00087	Bacteria(100)	Firmicutes(100)	Clostridia(100)	Lachnospirales(100)	Lachnospiraceae(100)	Lachnospiraceae_unclassified(100)	0.00839954	0.00812326	0.00121308	0.00125022	0	0	0.00135784	0.001588	0.00411696	0.00455073	0.00482908	0.00410916	0.00221569	0.00284352	0.000503675	0.000340716	0.000220634	0.000272137	0	0	0	0	0.00020656	0.000225912	0.000163928	0	0.000545398	0.000851167	0.000380781	0.00052499
Otu00156	Bacteria(100)	Firmicutes(100)	Clostridia(100)	Oscillospirales(100)	Ruminococcaceae(100)	Ruminococcus(100)	0	0	0.00391919	0.00574507	0	0	0.000574473	0.000485223	0	4.4615e-05	0	0	0	0	0.000466366	0.000383305	0.000152747	0.000104668	0	0	0	0	0	7.5304e-05	0	0	0	0	0	0
Otu00092	Bacteria(100)	Bacteroidetes(100)	Bacteroidia(100)	Bacteroidales(100)	Bacteroidaceae(100)	Bacteroides(100)	0.00153095	0.00136261	0.000419913	0.000386974	0	0	0.000678922	0.000176445	0.000259336	0.000312305	0.00580336	0.00629774	0.00378195	0.00413404	0.00124986	0.000936968	0.000186691	0.000167469	0.000555401	0.000425515	3.89393e-05	0.000135257	0.00371809	0.00184495	0.00245892	0.00192288	0.00103885	0.000851167	0.00048463	0.000769985
Otu00137	Bacteria(100)	Firmicutes(100)	Bacilli(100)	Lactobacillales(100)	Streptococcaceae(100)	Streptococcus(100)	0	0	0	0	0	0	0	0	0	0	0.000127081	0.000982625	0.0025213	0.00413404	0	0	6.78875e-05	2.09336e-05	0.000647968	0.00093208	0.00268681	0.00243463	0	0	8.19639e-05	3.49614e-05	0	0	3.46164e-05	3.49993e-05
Otu00164	Bacteria(100)	Actinobacteria(100)	Coriobacteriia(100)	Coriobacteriales(100)	Coriobacteriales_Incertae_Sedis(100)	uncultured(100)	0.000537901	0.00057649	0	0	0	0	0	0	0	0	0.000127081	4.46648e-05	0.00332353	0.00413404	0	0	0	0	0	0	0	0	0	0	0	0	0	0	0	0
Otu00141	Bacteria(100)	Firmicutes(100)	Clostridia(100)	Lachnospirales(100)	Lachnospiraceae(100)	Lachnospiraceae_unclassified(100)	8.27541e-05	5.24082e-05	0	0	0	0	0	0	0	0	0.00754014	0.00678905	0.000687627	0.000918675	0	0	0	0	0	0	0	0	0.000371809	0.000941301	8.19639e-05	0.000104884	0	0	0	0
Otu00084	Bacteria(100)	Firmicutes(100)	Clostridia(100)	Lachnospirales(100)	Lachnospiraceae(100)	Lachnospira(100)	0.00248262	0.00183429	0.00620538	0.0052688	0	0	0.00626697	0.00626378	0.00103734	0.00142768	0.00118609	0.000669972	0.000878634	0.000481211	0.00281685	0.00238501	0.00113712	0.00108855	0	0	0	0	0.0010328	0.00128017	0.000573747	0.000664266	0.000597341	0.000121595	0.000242315	0.000384992
Otu00109	Bacteria(100)	Firmicutes(100)	Bacilli(100)	Lactobacillales(100)	Streptococcaceae(100)	Streptococcus(100)	0.00351705	0.00262041	0.000233285	0.000208371	3.2924e-05	0	0.000208899	0.000220556	3.2417e-05	0	0.000127081	0.000312654	0.00282691	0.00387156	3.73093e-05	4.25894e-05	0	0	0.000416551	0.00101313	0.00175227	0.00153291	0	0	4.09819e-05	6.99227e-05	0	0	0.00446552	0.00332493
Otu00096	Bacteria(100)	Firmicutes(100)	Clostridia(100)	Lachnospirales(100)	Lachnospiraceae(100)	Lachnospiraceae_ge(98)	0.00331016	0.00267282	0.00443242	0.00491159	0.000559708	0.000700836	0.00329016	0.00286723	0.00363071	0.00330151	0.00186385	0.00308187	0.00175727	0.00129052	0.000559639	0.000596252	0.000695847	0.000711744	0	0	0	0	0.000371809	0.000338868	8.19639e-05	6.99227e-05	0.000181799	0.000121595	0.000138466	0.000104998
Otu00120	Bacteria(100)	Firmicutes(100)	Clostridia(100)	Lachnospirales(100)	Lachnospiraceae(100)	Tyzzerella(100)	0	0	4.6657e-05	8.93017e-05	0.00490567	0.00420502	0	0	0.00064834	0.00044615	0	0	0	0	0	0	0	0	0.000509118	0.00178311	0.00642498	0.00450857	0	0	0	0	0.000155828	4.05318e-05	0.000276932	0.000244995
Otu00102	Bacteria(100)	Firmicutes(100)	Clostridia(100)	Lachnospirales(100)	Lachnospiraceae(100)	Blautia(100)	0	0	0	0	0	4.67224e-05	0.000208899	0.000176445	0.000259336	4.4615e-05	0	0	0	0	0	0	3.39438e-05	0	0.00236046	0.00312044	0.0034656	0.00270514	0.00499876	0.00602432	0.00237695	0.00195784	0.00158425	0.00158074	0.000969261	0.000769985
Otu00103	Bacteria(100)	Firmicutes(100)	Clostridia(100)	Oscillospirales(100)	Oscillospiraceae(100)	uncultured(76)	0.00194472	0.00220114	0	0	0	0	0	0	0.00142635	0.00115999	0.00605753	0.00705704	0.00343813	0.00336848	0	0	0	0	0	0	0	0	0	0	0	0	0.00223353	0.000932231	0.00121158	0.000664987
Otu00143	Bacteria(100)	Bacteroidetes(100)	Bacteroidia(100)	Bacteroidales(100)	Prevotellaceae(100)	Prevotella(100)	0	0	0	0	0.00516906	0.00406485	0	0	0	0	0	0	0	0	0	0	0	0	0.000185134	0.000121576	0.00381605	0.00333634	0	0	0	0	0	0	0	0
Otu00093	Bacteria(100)	Firmicutes(100)	Clostridia(100)	Lachnospirales(100)	Lachnospiraceae(100)	Lachnospiraceae_unclassified(99)	0.00124131	0.00136261	0.000233285	0.000327439	0.00194251	0.00210251	0.0010445	0.000926334	0.00126426	0.00080307	0.00118609	0.0015186	0.00202468	0.00150925	0.000429056	0.000383305	0.000610988	0.000607076	0.00189762	0.00307992	0.00338772	0.00275023	0.00111543	0.00184495	0.00290972	0.00276195	0.000415541	0.000243191	0.000346164	0.00052499
Otu00170	Bacteria(100)	Firmicutes(100)	Clostridia(100)	Oscillospirales(100)	Ruminococcaceae(100)	Ruminococcus(99)	0	0	0	0	0	0	0	0	0.00492739	0.00517534	0	0	0	0	0	0	0	0	0	0	0	0	0	0	0	0	2.59713e-05	8.10636e-05	0	0
Otu00139	Bacteria(100)	Firmicutes(100)	Clostridia(100)	Lachnospirales(100)	Lachnospiraceae(100)	Lachnoclostridium(95)	0.00186197	0.00225355	0	0	0	0	0.000156674	0.000352889	0	0	0.00144025	0.00129528	0.00393475	0.00330286	0	0	0	0	0	0	0	0	0.00020656	0.000112956	0.00020491	0.000174807	0	0	0	0
Otu00125	Bacteria(100)	Bacteroidetes(100)	Bacteroidia(100)	Bacteroidales(100)	Prevotellaceae(100)	Paraprevotella(100)	0.00521351	0.00592212	0	0	0	0	0	0	0.00483013	0.00437227	0.000169441	0.000267989	0.000382015	0.000437464	0	0	0	0	0	0	0	0	0	0	0	0	0.000441513	0.000364786	0.000796178	0.00048999
Otu00174	Bacteria(100)	Firmicutes(100)	Clostridia(100)	Lachnospirales(100)	Lachnospiraceae(100)	Lachnospiraceae_unclassified(100)	0	0	0	0	0	0	0.00428243	0.00652845	0	0	0	0	0	0	0	0	0	0	0	0	0	0	0.000371809	0.00018826	0.000163928	0.000139845	0	0	0	0
Otu00122	Bacteria(100)	Firmicutes(100)	Negativicutes(100)	Veillonellales-Selenomonadales(100)	Veillonellaceae(100)	Dialister(100)	0	0	0	0	0	0	0	0	0.00317687	0.00463996	0	0	0	0	0	0	0	0	0	0	0	0	0	0	0	0	0.00379181	0.00235084	0.0046386	0.00328993
Otu00147	Bacteria(100)	Firmicutes(100)	Clostridia(100)	Christensenellales(100)	Christensenellaceae(100)	Christensenellaceae_R-7_group(100)	0.00132406	0.00172947	0	0	3.2924e-05	4.67224e-05	0.000156674	0	0	0	0.0024569	0.00205458	0.00179547	0.00304038	0	0	0	0	0.00013885	0.000243151	0.000194696	4.50857e-05	0.000247872	0.000112956	8.19639e-05	0.000104884	0	0	0	0
Otu00135	Bacteria(100)	Firmicutes(100)	Clostridia(100)	Lachnospirales(100)	Lachnospiraceae(100)	Marvinbryantia(91)	0.00157233	0.00141502	0.000139971	2.97672e-05	3.2924e-05	0	0	8.82223e-05	0.000194502	0.00017846	0.00300758	0.00205458	0.00336173	0.00295289	3.73093e-05	0.000170358	0.000577044	0.000481474	0	0	0	0	0.000247872	7.5304e-05	0	3.49614e-05	0.000103885	4.05318e-05	0.000173082	0.000174997
Otu00146	Bacteria(100)	Bacteroidetes(100)	Bacteroidia(100)	Bacteroidales(100)	Bacteroidaceae(100)	Bacteroides(100)	0.000165508	5.24082e-05	0	0	0.00250222	0.00168201	0	0	0	0	0	4.46648e-05	0	0	0	0	0	0	0.00305471	0.00269493	0.00221954	0.00121731	0	0	0	0	0	0	0	0
Otu00118	Bacteria(100)	Firmicutes(100)	Clostridia(100)	Oscillospirales(100)	Butyricicoccaceae(100)	Butyricicoccus(100)	0.00248262	0.00172947	0.000139971	8.93017e-05	0.00128404	0.00149512	0	0.000308778	0	0	0.00110137	0.00160793	0.0025213	0.00279977	0.000391747	0.000298126	0.000424297	0.000272137	0.000416551	0.000911817	0.000584089	0.000405771	0.000619681	0.000790692	0.000532765	0.000489459	0.000649283	0.000364786	0.000346164	6.99986e-05
Otu00166	Bacteria(100)	Firmicutes(100)	Negativicutes(100)	Veillonellales-Selenomonadales(100)	Veillonellaceae(100)	Dialister(100)	0	0	0	0	0	0	0.00663255	0.00564623	0	0	0	0	0	0	0	0	0	0	0	0	3.89393e-05	4.50857e-05	0.000371809	0.000301216	0.000696693	0.000349614	0	0	0	0
Otu00154	Bacteria(100)	Actinobacteria(100)	Coriobacteriia(100)	Coriobacteriales(100)	Atopobiaceae(100)	Libanicoccus(100)	0	0	0	0	0	0	0	0	0.00405213	0.0044615	0	0	0	0	0	0	0	0	0	0	0	0	0	0	0	0	0.000805111	0.000851167	0.00159236	0.00115498
Otu00112	Bacteria(100)	Actinobacteria(100)	Coriobacteriia(100)	Coriobacteriales(100)	Eggerthellaceae(100)	Eggerthella(100)	0	0	0.000233285	0.000148836	0.000888947	0.000794281	0.00010445	0.000176445	0	0	0.000211802	0.000401983	0.000191007	0.000240605	0.00186546	0.00195911	0.00123895	0.000983881	0.00175877	0.00251256	0.00408863	0.00329125	0.00020656	0.000338868	0.000819639	0.00076915	2.59713e-05	4.05318e-05	0.000138466	0.000174997
Otu00182	Bacteria(100)	Firmicutes(100)	Clostridia(100)	Clostridia_UCG-014(100)	Clostridia_UCG-014_fa(100)	Clostridia_UCG-014_ge(100)	0	0	0	0	0	0	0.000887821	0.000970446	0.00398729	0.00289997	0	0	0	0	0	0	0	0	0	0	0	0	0	7.5304e-05	4.09819e-05	0.000104884	7.7914e-05	4.05318e-05	6.92329e-05	3.49993e-05
Otu00129	Bacteria(100)	Firmicutes(100)	Clostridia(100)	Clostridia_UCG-014(100)	Clostridia_UCG-014_fa(100)	Clostridia_UCG-014_ge(100)	0.00202747	0.0019391	0	0	0	0	0.00443911	0.00538156	0.00311203	0.0029892	0.000254162	0.000223324	0.000229209	0.000240605	0	0	0	0	0	0	0	0	0.000660993	0.000677736	0.000327855	0.000209768	0.00038957	8.10636e-05	0.000103849	0.000104998
Otu00144	Bacteria(100)	Actinobacteria(100)	Coriobacteriia(100)	Coriobacteriales(100)	Eggerthellaceae(100)	uncultured(100)	0	0	0.000559884	0.000386974	0	0	0	0	0.00106976	0.00080307	0	0	0	0	7.46185e-05	8.51789e-05	0.00200268	0.00157002	0	0	0	0	0	0	0	0	0.000259713	8.10636e-05	0.00276932	0.00164497
Otu00133	Bacteria(100)	Firmicutes(100)	Clostridia(100)	Lachnospirales(100)	Lachnospiraceae(100)	Lachnospiraceae_unclassified(100)	8.27541e-05	5.24082e-05	0.000419913	0.000327439	0.000592632	0.000841004	0	0	0	0	4.23603e-05	4.46648e-05	0.000955037	0.000831182	0.000335783	0.000383305	0.000933453	0.000544275	0.000694252	0.00113471	0.00451696	0.00486925	0	0	4.09819e-05	0	0	0	0	0
Otu00198	Bacteria(100)	Firmicutes(100)	Clostridia(100)	Peptostreptococcales-Tissierellales(100)	Anaerovoracaceae(100)	Anaerovoracaceae_unclassified(94)	0.000124131	0	0	0	9.87719e-05	0.00018689	0	0	0	0	0.000169441	8.93296e-05	3.82015e-05	0	0	0	0	0	0.00148107	0.0023302	0.000233636	0.000135257	0	0	0	0	0.000103885	4.05318e-05	0	3.49993e-05
Otu00180	Bacteria(100)	Firmicutes(100)	Clostridia(100)	Lachnospirales(100)	Lachnospiraceae(100)	Lachnospiraceae_unclassified(100)	0	0	0	0	0	0	0	0	0	0	0	4.46648e-05	0	0	0.00210797	0.00212947	0.000237606	0.000104668	0	0	0	0	0.000495745	0.000602432	8.19639e-05	6.99227e-05	0.000467484	0.000526913	0	0
Otu00115	Bacteria(100)	Actinobacteria(100)	Actinobacteria(100)	Bifidobacteriales(100)	Bifidobacteriaceae(100)	Bifidobacterium(100)	0.000206885	0.000314449	0.000233285	0.000238138	0.000263392	0.00018689	0.000313349	0.000441112	0.000291753	0.00026769	0.000254162	0.000401983	0.00160446	0.0024498	0.000149237	8.51789e-05	0.00113712	0.00125602	0.00124965	0.000911817	0.000817725	0.000676285	0.000660993	0.000527128	0.0024999	0.0030766	0.000155828	0.000324254	0.00103849	0.00104998
Otu00168	Bacteria(100)	Firmicutes(100)	Clostridia(100)	Oscillospirales(100)	Ruminococcaceae(100)	Ruminococcus(100)	0.00463423	0.0045071	0	0	0	0	0.000208899	0.000176445	0.000940093	0.000490765	0.000550684	0.000580642	0.000191007	0.000174986	0	0	0	0	0	0	0	0	4.13121e-05	0	0	0	2.59713e-05	0	0	3.49993e-05
Otu00206	Bacteria(100)	Firmicutes(100)	Clostridia(100)	Peptostreptococcales-Tissierellales(100)	Anaerovoracaceae(100)	Family_XIII_AD3011_group(100)	0	0	0	0	0.000131696	0	0.00010445	8.82223e-05	9.7251e-05	4.4615e-05	0	0	0	0	1.86546e-05	0	6.78875e-05	4.18673e-05	0.000971952	0.00218836	0	4.50857e-05	0	3.7652e-05	0.000409819	0.000139845	2.59713e-05	4.05318e-05	0	0
Otu00116	Bacteria(100)	Bacteroidetes(100)	Bacteroidia(100)	Bacteroidales(100)	Bacteroidaceae(100)	Bacteroides(100)	0	0	0	0	0.000230468	4.67224e-05	0.00261124	0.00176445	0.00142635	0.00156152	0	0	0	0	0	0	0	0	0.000416551	0.000303939	0.000661968	0.000405771	0.00173511	0.00218382	0.00282775	0.0037059	0.00137648	0.00121595	0.00183467	0.00314994
Otu00188	Bacteria(100)	Actinobacteria(100)	Actinobacteria(100)	Bifidobacteriales(100)	Bifidobacteriaceae(100)	Bifidobacterium(100)	0.00115856	0.0013102	0	0	0	0	0	0	3.2417e-05	0	0.000296522	0.000401983	0.00156626	0.00225294	0	0	0	0	0	0	0	0	0	0	0	0	0	0	0	0
Otu00145	Bacteria(100)	Bacteroidetes(100)	Bacteroidia(100)	Bacteroidales(100)	Rikenellaceae(100)	Alistipes(100)	4.1377e-05	5.24082e-05	0.000699855	0.000476276	0.000460936	0.000654114	0	0	0	0	0	0	0	2.18732e-05	0.000354438	0.000298126	0.000475213	0.000188403	0.00203647	0.00202626	0.00342666	0.00247971	0	0	0	3.49614e-05	0	0	0	0
Otu00158	Bacteria(100)	Firmicutes(100)	Clostridia(100)	Lachnospirales(100)	Lachnospiraceae(100)	Lachnospiraceae_unclassified(100)	0	0	9.3314e-05	8.93017e-05	0	0	0.000261124	0.000264667	0.000226919	0.000133845	0	0	0	0	7.46185e-05	0	0.000458241	0.000439606	0	0	0	0	0.000247872	0.000301216	0.00409819	0.00286683	0.000415541	0.000486381	0.000692329	0.000419992
Otu00160	Bacteria(100)	Bacteroidetes(100)	Bacteroidia(100)	Bacteroidales(100)	Bacteroidaceae(100)	Bacteroides(100)	0.000124131	0.000262041	0.000746512	0.000654879	6.5848e-05	0.000420502	0.000208899	0.000132333	6.4834e-05	4.4615e-05	0.000169441	8.93296e-05	3.82015e-05	6.56197e-05	0.000876768	0.000383305	0.00168022	0.00113042	9.25669e-05	0.000202626	0.000194696	0.000360685	0.000123936	3.7652e-05	8.19639e-05	6.99227e-05	5.19427e-05	8.10636e-05	0.000276932	3.49993e-05
Otu00098	Bacteria(100)	Firmicutes(100)	Clostridia(100)	Lachnospirales(100)	Lachnospiraceae(100)	Hungatella(95)	8.27541e-05	5.24082e-05	0	2.97672e-05	0.000197544	9.34448e-05	5.22248e-05	0	0	0	0.0020333	0.00169726	0.00229209	0.00183735	0.00156699	0.00144804	0.00164627	0.00115135	0.000879385	0.00192495	0.001285	0.00112714	0.00144592	0.00233443	0.00192615	0.00167815	0.000883025	0.00105383	0.000692329	0.000454991
Otu00159	Bacteria(100)	Actinobacteria(100)	Actinobacteria(100)	Bifidobacteriales(100)	Bifidobacteriaceae(100)	Bifidobacterium(99)	0	0	0	0	0.000197544	0.00018689	0.000208899	4.41112e-05	0.000421421	0.000490765	0	0	0	0	0	0	0	0	0.000833102	0.000851029	0.00167439	0.000405771	0.000247872	7.5304e-05	0.00200811	0.00335629	0.000207771	0.000243191	0.000276932	0.000244995
Otu00128	Bacteria(100)	Firmicutes(100)	Clostridia(100)	Clostridiales(100)	Clostridiaceae(100)	Clostridium_sensu_stricto_1(100)	0.000662032	0.000733714	0.00121308	0.00217301	0.00016462	0	0.00391686	0.00419056	0.000810425	0.000579995	0.000127081	8.93296e-05	0.000114604	8.74929e-05	0.00106331	0.000809199	0.000288522	0.000251204	0.000185134	6.07878e-05	3.89393e-05	0	0.00099149	0.0010166	0.000491783	0.000594343	2.59713e-05	0.000162127	0	0.000104998
Otu00127	Bacteria(100)	Bacteroidetes(100)	Bacteroidia(100)	Bacteroidales(100)	Bacteroidaceae(100)	Bacteroides(100)	0.000331016	0.000262041	0	0	0.000460936	0.000607391	0.00313349	0.00410234	9.7251e-05	0	4.23603e-05	0.000178659	0.000382015	0.000240605	0	0	0	0	0.000740535	0.000384989	0.000389393	0.000270514	0.00309841	0.00214617	0.00315561	0.00300668	5.19427e-05	0	0	0
Otu00149	Bacteria(100)	Firmicutes(100)	Clostridia(100)	Lachnospirales(100)	Lachnospiraceae(100)	Eisenbergiella(98)	8.27541e-05	0	0.000139971	0.000119069	0.000230468	0.000233612	0	0	0	0	0.000169441	0.000178659	0.000420216	0.000196859	0.00113793	0.000851789	0.00157838	0.00106762	0.000555401	0.000668666	0.00144075	0.000766456	0	0.000112956	0.000163928	0.000174807	0	0	0.000138466	0
Otu00155	Bacteria(100)	Firmicutes(100)	Clostridia(100)	Lachnospirales(100)	Lachnospiraceae(100)	Lachnospiraceae_unclassified(94)	0	0	0	5.95344e-05	0	0	5.22248e-05	0	0	0	0	0	0	0	0.000746185	0.00102215	0.00157838	0.000879213	0	8.10504e-05	0	9.01713e-05	0.00020656	0.000489476	4.09819e-05	0.000209768	0.00145439	0.00190499	0.000415397	0.000174997
Otu00189	Bacteria(100)	Firmicutes(100)	Clostridia(100)	Lachnospirales(100)	Lachnospiraceae(100)	Blautia(99)	0	0	0	8.93017e-05	0.000790175	0.000607391	0	0	0	0	8.47206e-05	4.46648e-05	0	0	0	0	0.000101831	4.18673e-05	0.00101824	0.0018439	0.000739847	0.00112714	0	0	0	0	0	0	0	0
Otu00114	Bacteria(100)	Firmicutes(100)	Clostridia(100)	Lachnospirales(100)	Lachnospiraceae(100)	Lachnospiraceae_unclassified(98)	0.000579278	0.000366857	0.00233285	0.000684646	0.00144866	0.00242957	0.000522248	0.000264667	0	0.00017846	0.000550684	0.000937961	0.00343813	0.00104991	0.000354438	0.000468484	0.000203663	0.000293071	0.0011108	0.00123602	0.00256999	0.00297565	0.000495745	0.000451824	0.000614729	0.00115373	0.000155828	4.05318e-05	0.000138466	0.000174997
Otu00177	Bacteria(100)	Bacteroidetes(100)	Bacteroidia(100)	Bacteroidales(100)	Rikenellaceae(100)	Alistipes(100)	0	0	0	2.97672e-05	0.000428012	0.000373779	0.000470023	0.000617556	0.000259336	0.00017846	0	0	0	0	0	0	3.39438e-05	2.09336e-05	0.00143479	0.00182363	0.000895604	0.000901713	8.26241e-05	3.7652e-05	8.19639e-05	0.000139845	0.000181799	0.000162127	0.000103849	0.000104998
Otu00153	Bacteria(100)	Actinobacteria(100)	Coriobacteriia(100)	Coriobacteriales(100)	Coriobacteriales_Incertae_Sedis(100)	uncultured(100)	0.000248262	0.000314449	0	0	0.00016462	0.000233612	0.00161897	0.00127922	0	0	4.23603e-05	4.46648e-05	0.00148986	0.00194672	0	0	0	0	0.00013885	0.000222889	0.00194696	0.00153291	4.13121e-05	0.000225912	0.000696693	0.00125861	0	0	0	0
Otu00165	Bacteria(100)	Firmicutes(100)	Clostridia(100)	Peptostreptococcales-Tissierellales(100)	Peptostreptococcaceae(100)	Peptostreptococcus(100)	0	0	4.6657e-05	0	0	0	0	0	0	0	0	0	0.000114604	6.56197e-05	0	0	0.000186691	0.000209336	0	0	0	0	0.00169379	0.00335103	0.00110651	0.00115373	2.59713e-05	4.05318e-05	0.00135004	0.00153997
Otu00167	Bacteria(100)	Actinobacteria(100)	Coriobacteriia(100)	Coriobacteriales(100)	Eggerthellaceae(100)	Enterorhabdus(100)	0.00119993	0.00151984	0	0	0	0	0	0	0.000518672	0.00044615	0.000508324	0.000312654	0.00213928	0.00183735	0	0	0	0	0	0	0	0	0	0	0	0	0.000207771	8.10636e-05	0.000761562	0.000769985
Otu00131	Bacteria(100)	Bacteroidetes(100)	Bacteroidia(100)	Bacteroidales(100)	Bacteroidaceae(100)	Bacteroides(100)	0	0.000262041	0.000746512	0.000654879	0	0.000140167	0.000992271	0.000529334	6.4834e-05	4.4615e-05	0.000423603	0.000580642	0.000229209	0.000481211	0.00117524	0.000681431	0.00140867	0.00144442	0	0.000121576	0	4.50857e-05	0.00111543	0.00075304	0.00106553	0.00101388	0.000753169	0.000729572	0.000415397	0.000594988
Otu00195	Bacteria(100)	Firmicutes(100)	Clostridia(100)	Clostridia_UCG-014(100)	Clostridia_UCG-014_fa(100)	Clostridia_UCG-014_ge(100)	0	0	0	0	0	0	0.00318571	0.00366123	0	0	0	0	0	0	0	0	0	0	0	0	0	0	0.000454433	0.000715388	0.000327855	0.000139845	0	0	0	0
Otu00179	Bacteria(100)	Bacteroidetes(100)	Bacteroidia(100)	Bacteroidales(100)	Marinifilaceae(100)	Butyricimonas(100)	0	0	0.00046657	0.000565577	0.00049386	0.000280335	0.00010445	4.41112e-05	3.2417e-05	8.92299e-05	0	0	0	0	0.000186546	0.000170358	0.000101831	6.28009e-05	0.00175877	0.00164127	0.000895604	0.000766456	4.13121e-05	3.7652e-05	8.19639e-05	6.99227e-05	0.000103885	0	0	0
Otu00204	Bacteria(100)	Bacteroidetes(100)	Bacteroidia(100)	Bacteroidales(100)	Tannerellaceae(100)	Parabacteroides(100)	0	0	0	0	0.000230468	9.34448e-05	0	0	0	0	0	0	0	0	0	0	0	0	0.00175877	0.00164127	0.000973482	0.000811542	0	0	0	0	0	0	0	0
Otu00151	Bacteria(100)	Firmicutes(100)	Clostridia(100)	Lachnospirales(100)	Lachnospiraceae(100)	Lachnospira(94)	0.000579278	0.00083853	0	0	9.87719e-05	0	0.00276791	0.00308778	0.00252853	0.00182921	0.000508324	0.000312654	0.000343813	0.000153113	0	0	0	0	0	0	0.000116818	4.50857e-05	0.000330497	0.000414172	0.00020491	0.00024473	0.000311656	0.000364786	0.000207699	0.000174997
Otu00161	Bacteria(100)	Firmicutes(100)	Clostridia(100)	Lachnospirales(100)	Lachnospiraceae(100)	Lachnospiraceae_unclassified(88)	0.000289639	0.000157224	0.000186628	0.000208371	0	0.00018689	0	0	3.2417e-05	0	0.000593044	0.000357318	0.000573022	0.00067807	0.00143641	0.00140545	0.0005431	0.000648943	0.000416551	0.000243151	7.78786e-05	0.000180343	4.13121e-05	0.000112956	0.000491783	0.000209768	0.000259713	0.000121595	3.46164e-05	3.49993e-05
Otu00175	Bacteria(100)	Firmicutes(100)	Clostridia(100)	Oscillospirales(100)	Oscillospiraceae(100)	Oscillospira(79)	0.000372393	0.000209633	0	2.97672e-05	0.000197544	0.00018689	5.22248e-05	4.41112e-05	3.2417e-05	0	4.23603e-05	0	0.000496619	0.00102804	0.000186546	0.000298126	6.78875e-05	6.28009e-05	0.000833102	0.0015197	0.000856664	0.000541028	0	3.7652e-05	0.000286873	0.000174807	0	0	0	0
Otu00205	Bacteria(100)	Bacteroidetes(100)	Bacteroidia(100)	Bacteroidales(100)	Marinifilaceae(100)	Butyricimonas(100)	0.00211023	0.0038782	0	0	6.5848e-05	4.67224e-05	0	0	0.000421421	0.000401535	0	0.000133994	7.64029e-05	8.74929e-05	0	0	0	2.09336e-05	0	0	3.89393e-05	0	0	0	0	0	0.000129857	4.05318e-05	6.92329e-05	0
Otu00107	Bacteria(100)	Firmicutes(100)	Clostridia(100)	Lachnospirales(100)	Lachnospiraceae(100)	Lachnoclostridium(99)	0.00169646	0.00136261	0.00265945	0.00208371	0.00214006	0.0014484	0.000313349	0.000176445	0.000486255	0.00044615	0.00127081	0.00102729	0.00179547	0.00148738	0.000540984	0.00076661	0.000356409	0.000293071	0.000925669	0.00143864	0.00183015	0.00171326	4.13121e-05	0.000150608	8.19639e-05	6.99227e-05	0.000181799	4.05318e-05	0.00058848	0.000629987
Otu00171	Bacteria(100)	Firmicutes(100)	Bacilli(100)	Lactobacillales(100)	Lactobacillaceae(100)	Lactobacillus(100)	0	0	0	0	0	0	0	0	0.00110218	0.0012046	0	0	0	0	0	0	0	0	0	0	0	0	0	0	0	0	0.00101288	0.00145914	0.00245777	0.00202996
Otu00211	Bacteria(100)	Firmicutes(100)	Clostridia(100)	Oscillospirales(100)	Ruminococcaceae(100)	Ruminococcaceae_unclassified(99)	0	0	0	0	0	0	0	0	0.000194502	0.00026769	0	0	0	0	0	0	0	0	0	0	0	0	0	0	0	0	0.00181799	0.0016618	0.000830795	0.000419992
Otu00162	Bacteria(100)	Firmicutes(100)	Clostridia(100)	Oscillospirales(100)	Oscillospiraceae(100)	Colidextribacter(100)	0	0	0	0	3.2924e-05	0	0.00010445	4.41112e-05	0	0	0.00156733	0.00129528	0.00118425	0.00148738	0	4.25894e-05	0	0	0	4.05252e-05	0.000700907	0.000586114	0.000826241	0.00143078	0.00118848	0.000804111	0	0	0	0
Otu00209	Bacteria(100)	Firmicutes(100)	Bacilli(100)	Erysipelotrichales(100)	Erysipelotrichaceae(100)	Holdemanella(100)	0	0	0.00223954	0.00196464	0.00065848	0.000327057	0	0	0.000226919	0.000133845	0	0	0	0	9.32731e-05	8.51789e-05	0	2.09336e-05	0	6.07878e-05	0	0	0	0	0	0	0	0	0	0
Otu00230	Bacteria(100)	Firmicutes(100)	Clostridia(100)	Lachnospirales(100)	Lachnospiraceae(100)	Lachnospiraceae_unclassified(100)	0	0	0	0	0	0	0.00318571	0.00286723	0	0	0	0	0	0	0	0	0	0	0	0	0	0	4.13121e-05	0	0	0	0	0	0	0
Otu00186	Bacteria(100)	Firmicutes(100)	Clostridia(100)	Oscillospirales(100)	Oscillospiraceae(100)	Oscillospiraceae_unclassified(99)	4.1377e-05	5.24082e-05	0	0	0	0	0	4.41112e-05	3.2417e-05	0	0.000804846	0.000759301	0.00168086	0.00139989	0	0	0	0	0	0	0	0	0	7.5304e-05	0.000819639	0.000454498	0.000207771	8.10636e-05	0.000519247	0.000349993
Otu00208	Bacteria(100)	Actinobacteria(100)	Coriobacteriia(100)	Coriobacteriales(100)	Coriobacteriaceae(100)	Collinsella(100)	0.00215161	0.00335412	0	0	0	0	0	0	3.2417e-05	0	0.000720125	0.000446648	0.000382015	0.000174986	0	0	0	0	0	0	0	0	0	0	0	0	0	0	3.46164e-05	0
Otu00233	Bacteria(100)	Firmicutes(100)	Clostridia(100)	Oscillospirales(100)	Oscillospirales_fa(100)	Oscillospirales_ge(100)	0.00260675	0.00241078	0	0	0	0	0	0	9.7251e-05	0	0.000127081	0.000223324	0.000114604	2.18732e-05	0	0	0	0	0	0	0	0	0	0	0	0	0	0	0	0
Otu00163	Bacteria(100)	Firmicutes(100)	Clostridia(100)	Lachnospirales(100)	Lachnospiraceae(100)	Marvinbryantia(81)	0.00256538	0.00209633	0.000139971	0.000267905	3.2924e-05	0	0.00010445	8.82223e-05	0.000453838	0.00026769	0.00101665	0.000267989	0.000420216	0.000196859	0.000130582	0.000127768	0.000865566	0.000418673	4.62834e-05	8.10504e-05	7.78786e-05	9.01713e-05	4.13121e-05	0.000112956	8.19639e-05	6.99227e-05	0.000207771	0.000121595	0.000173082	0.000244995
Otu00210	Bacteria(100)	Actinobacteria(100)	Coriobacteriia(100)	Coriobacteriales(100)	Atopobiaceae(100)	Olsenella(100)	0.000662032	0.000786122	0	0	9.87719e-05	9.34448e-05	0	0	0.00200985	0.00187383	8.47206e-05	4.46648e-05	0	0	0	0	0	0	4.62834e-05	0.000101313	0	0	0	0	0	0	0.000207771	0.000202659	0	0
Otu00157	Bacteria(100)	Firmicutes(100)	Clostridia(100)	Lachnospirales(100)	Lachnospiraceae(100)	Lachnospiraceae_unclassified(100)	8.27541e-05	0	0.00046657	0.000565577	0.000428012	0.000467224	0.000156674	0.000176445	0.000194502	0.00026769	0.000508324	0.000267989	0.00137525	0.00133427	0.00024251	0.000298126	8.48594e-05	8.37346e-05	0.000185134	6.07878e-05	0	0.000135257	0.000784929	0.00135547	0.000122946	0.000139845	0.000467484	0.000405318	0.000519247	0.000139997
Otu00126	Bacteria(100)	Bacteroidetes(100)	Bacteroidia(100)	Bacteroidales(100)	Marinifilaceae(100)	Odoribacter(100)	0.000993049	0.00141502	0.000793169	0.000625112	0.000724328	0.000560669	0.000783372	0.00101456	0.000518672	0.00062461	0.000635405	0.000937961	0.00026741	0.000371845	0.000727531	0.000340716	0.00101831	0.000607076	0.00115709	0.00115497	0.000934543	0.000450857	0.000495745	0.000527128	0.000327855	0.000104884	0.000545398	0.000283722	3.46164e-05	0.000104998
Otu00223	Bacteria(100)	Firmicutes(100)	Clostridia(100)	Oscillospirales(100)	Oscillospirales_fa(100)	Oscillospirales_ge(100)	0	0	0	0	0	0	0.00271569	0.00264667	0.000291753	0.000401535	0	0	0	0	0	0	0	0	0	0	0	0	8.26241e-05	3.7652e-05	4.09819e-05	0	0	0	0	0
Otu00134	Bacteria(100)	Firmicutes(100)	Clostridia(100)	Oscillospirales(100)	Oscillospiraceae(100)	uncultured(82)	0.00128269	0.000995755	0	0.000297672	0.000395088	0.000233612	0.000156674	4.41112e-05	3.2417e-05	0	0.00182149	0.00263522	0.00133705	0.00111553	0.000466366	0.000340716	0.000407325	0.000397739	0.000416551	0.000648403	0.00132394	0.00121731	8.26241e-05	0.00075304	0.00020491	0.000139845	0.000337627	0.000526913	0.000207699	0.000174997
Otu00148	Bacteria(100)	Firmicutes(100)	Clostridia(100)	Oscillospirales(100)	Oscillospiraceae(100)	UCG-002(100)	0.00103443	0.000681306	0	0	0	0	0.00167119	0.00172034	0.000356587	0.00035692	0.00232982	0.00209925	0.000458418	0.000284352	0	0	0	0	0	2.02626e-05	0	0	0.00119805	0.00222147	0.000368837	0.000699227	0.000259713	0.000283722	0	0
Otu00194	Bacteria(100)	Bacteroidetes(100)	Bacteroidia(100)	Bacteroidales(100)	Bacteroidaceae(100)	Bacteroides(100)	0	0	0.000886483	0.000952551	0	0	0.000156674	4.41112e-05	6.4834e-05	0	0	0	0	0	0.000466366	0.000127768	0.00100134	0.000858279	0	0	0	0	0	0	0	0	2.59713e-05	0	0	0
Otu00218	Bacteria(100)	Firmicutes(100)	Clostridia(100)	Oscillospirales(100)	Oscillospiraceae(100)	Oscillospiraceae_unclassified(100)	0	0	0	0	0	0	5.22248e-05	0	0	0	0	4.46648e-05	0	0	0	0	0	0	0	0	3.89393e-05	0	0.000123936	0.00018826	0.000122946	0.000104884	0.00153231	0.00174287	0.000657713	0.000244995
Otu00150	Bacteria(100)	Firmicutes(100)	Clostridia(100)	Monoglobales(100)	Monoglobaceae(100)	Monoglobus(100)	0.00115856	0.000995755	0	0	0.000230468	9.34448e-05	0.00219344	0.00207322	0.00188019	0.000936914	0.000169441	0.000357318	0.000725828	0.000568704	3.73093e-05	0	0.000101831	4.18673e-05	0.00013885	0.000182363	0.000311514	0.000360685	0.000123936	0.00018826	0.00086062	0.000594343	0.000233742	8.10636e-05	6.92329e-05	3.49993e-05
Otu00192	Bacteria(100)	Bacteroidetes(100)	Bacteroidia(100)	Bacteroidales(100)	Tannerellaceae(100)	Parabacteroides(100)	4.1377e-05	0	0	2.97672e-05	0	0	0	0	0	0	4.23603e-05	0	0	2.18732e-05	0.000130582	0.000127768	0.000118803	0.000104668	9.25669e-05	2.02626e-05	0	4.50857e-05	0.0023961	0.00192025	0.000819639	0.000978918	0	0	0	0
Otu00152	Bacteria(100)	Firmicutes(100)	Clostridia(100)	Lachnospirales(100)	Lachnospiraceae(100)	CAG-56(95)	0.00202747	0.00199151	0.000373256	0.000267905	0	0	0.00182787	0.00123511	0.000583506	0.000401535	0.00237218	0.00174193	0.000916835	0.000568704	3.73093e-05	0	1.69719e-05	0	0	0	0	0	0.00020656	0.000150608	0.000163928	0.000139845	0.000259713	8.10636e-05	0	0
Otu00199	Bacteria(100)	Firmicutes(100)	Clostridia(100)	Lachnospirales(100)	Lachnospiraceae(100)	Lachnospiraceae_unclassified(100)	8.27541e-05	5.24082e-05	0.000186628	0.000208371	0	0	0	0	0	0	0.000169441	0.000178659	0.000114604	0	0.00104466	0.00106474	0.000848594	0.000481474	0	0	0	0	0	0	0	0	0	0	0	0
Otu00251	Bacteria(100)	Firmicutes(100)	Clostridia(100)	Lachnospirales(100)	Lachnospiraceae(100)	Anaerostipes(99)	4.1377e-05	0	0	0	0	0	0	0	0	0	0.000423603	0.000312654	0.00110784	0.00115928	0	0	0	0	0	0	0	0	0	0	0	0	0	0	0	0
Otu00178	Bacteria(100)	Firmicutes(100)	Clostridia(100)	Oscillospirales(100)	Oscillospiraceae(100)	UCG-005(100)	0.00211023	0.0013102	0	0	0.000131696	0.00018689	0.00125339	0.00101456	0.000389004	0.00026769	0.000550684	0.000357318	0.00026741	0.000131239	0	0	0	0	0.00013885	0.000243151	3.89393e-05	4.50857e-05	0.000454433	0.000677736	0.000368837	0.00024473	0	4.05318e-05	0.000103849	0
Otu00197	Bacteria(100)	Firmicutes(100)	Clostridia(100)	Lachnospirales(100)	Lachnospiraceae(100)	Lachnospiraceae_unclassified(97)	0.00111718	0.000943347	0	0	0	0	0.00161897	0.00220556	0.0011346	0.000847684	4.23603e-05	4.46648e-05	0	2.18732e-05	0	0	0	0	0	0	0	0	4.13121e-05	0	0	0	0	0	0	0
Otu00142	Bacteria(100)	Firmicutes(100)	Clostridia(100)	Lachnospirales(100)	Lachnospiraceae(100)	Lachnospiraceae_FCS020_group(92)	0.00202747	0.00104816	0.000139971	0.000238138	0.000395088	0.000233612	0.00188009	0.00114689	0.000778008	0.00080307	0.00105901	0.000848631	0.000687627	0.000918675	5.59639e-05	4.25894e-05	6.78875e-05	4.18673e-05	0.000416551	0.000506565	0.00054515	0.000270514	0.000123936	0.000112956	0.000163928	0.000209768	0.00038957	0.000364786	0.000519247	0.000244995
Otu00191	Bacteria(100)	Firmicutes(100)	Clostridia(100)	Lachnospirales(100)	Lachnospiraceae(100)	Lachnospiraceae_unclassified(100)	0	0	0	0	0.00065848	0.000887726	5.22248e-05	4.41112e-05	0.000291753	0.00026769	0	0	0	0	0	0	0	0	0.000277701	0.000992868	0.000428332	0.0003156	0.00020656	0.00018826	0.000778657	0.000664266	0.000233742	0.000162127	6.92329e-05	6.99986e-05
Otu00246	Bacteria(100)	Firmicutes(100)	Negativicutes(100)	Acidaminococcales(100)	Acidaminococcaceae(100)	Acidaminococcus(100)	0.00140682	0.002568	0	0	0	0	0	0	0	0	8.47206e-05	8.93296e-05	0.000420216	0.000174986	0	0	0	0	0	0	0	0	0	0	0	0	0	0	0	0
Otu00264	Bacteria(100)	Bacteroidetes(100)	Bacteroidia(100)	Bacteroidales(100)	Rikenellaceae(100)	Rikenellaceae_RC9_gut_group(100)	0.00202747	0.00162465	0	0	0	0	0	0	0	0	0	4.46648e-05	7.64029e-05	0	0	0	0	0	0	0	0	0	0	0	0	0	0	0	0	0
Otu00267	Bacteria(100)	Bacteroidetes(100)	Bacteroidia(100)	Bacteroidales(100)	Bacteroidaceae(100)	Bacteroides(100)	0	0	0	0	0.000296316	0.0022894	0	0	0	0	0	0	0	0	0	0	0	0	9.25669e-05	0.000202626	0.000194696	0.0003156	0	0	0	0	0	0	0	0
Otu00184	Bacteria(100)	Firmicutes(100)	Clostridia(100)	Oscillospirales(100)	Ruminococcaceae(100)	UBA1819(98)	0.000165508	0.000209633	0.000513227	0.000565577	0.000395088	0.000513947	0.000156674	8.82223e-05	0.000129668	0.00017846	0.000169441	0.000312654	0.00026741	4.37464e-05	0.000205201	0.000170358	0.000169719	0.000125602	0.000601685	0.000972605	0.000739847	0.000225428	4.13121e-05	7.5304e-05	8.19639e-05	0.000104884	5.19427e-05	0.000162127	6.92329e-05	6.99986e-05
Otu00249	Bacteria(100)	Firmicutes(100)	Clostridia(100)	Peptostreptococcales-Tissierellales(100)	Anaerovoracaceae(100)	Mogibacterium(100)	0	0	0	0	0	0	0	0	0.000518672	0.00035692	0	0	0	0	0	0	0	0	0	0	0	0	0	0	0	0	0.00124662	0.000810636	0.000242315	0.000139997
Otu00263	Bacteria(100)	Firmicutes(100)	Bacilli(100)	Lactobacillales(100)	Lactobacillaceae(100)	Lactobacillus(100)	0	0	0	0	0	0	0	0	3.2417e-05	0	0	0	0	0	0	0	0	0	0	0	0	0	0	0	4.09819e-05	0	0	0	0.00117696	0.00167997
Otu00212	Bacteria(100)	Actinobacteria(100)	Coriobacteriia(100)	Coriobacteriales(100)	Atopobiaceae(100)	Atopobiaceae_unclassified(100)	0.00194472	0.00188669	0	0	0	0	0	0	0	0	0.000677765	0.000803966	0.000458418	0.000568704	0	0	0	0	0	0	0	0	0	0	0	0	0	0	0	0
Otu00220	Bacteria(100)	Firmicutes(100)	Clostridia(100)	Oscillospirales(100)	Ruminococcaceae(100)	Ruminococcus(100)	0	0	0	0	0.00154743	0.00112134	0	0	0	0	0	0	0	0	0	0	0	0	0.000601685	0.000769979	0.000350454	0.000541028	0	0	0	0	0	0	0	0
Otu00140	Bacteria(100)	Actinobacteria(100)	Coriobacteriia(100)	Coriobacteriales(100)	Eggerthellaceae(100)	Adlercreutzia(100)	0.000124131	0.000209633	0.000139971	0.000476276	0.000559708	0.000654114	0.000940046	0.00145567	0.00123185	0.00107076	0	4.46648e-05	0	4.37464e-05	0.000149237	0.000298126	0.000152747	0.000188403	0.000509118	0.000567353	0.000895604	0.000495942	0.000908866	0.000978953	0.00143437	0.00160822	0.000363599	0.000162127	0.000138466	0.000104998
Otu00185	Bacteria(100)	Firmicutes(100)	Clostridia(100)	Lachnospirales(100)	Lachnospiraceae(100)	Lachnospira(100)	0.000289639	0.000104816	0.00167965	0.00133952	0	0	0.000261124	0.000132333	0.00097251	0.000847684	4.23603e-05	4.46648e-05	3.82015e-05	2.18732e-05	0.000634257	0.000511073	0.000152747	0.000272137	0	0	0	0	0	0	0	0	2.59713e-05	8.10636e-05	3.46164e-05	0
Otu00172	Bacteria(100)	Firmicutes(100)	Clostridia(100)	Oscillospirales(100)	Butyricicoccaceae(100)	Butyricicoccus(100)	0.000372393	0.00057649	0.000186628	0.000446508	0.000230468	0.000140167	0.000208899	0.000352889	0.000356587	0.000223075	0.000169441	0	0.000152806	0.000153113	0.000279819	0.000212947	0.000220634	0.000167469	0.000370268	0.000506565	0.00167439	0.000586114	0.000165248	0.000112956	0.000122946	0.000314652	7.7914e-05	0.000283722	0.000242315	0.000209996
Otu00173	Bacteria(100)	Actinobacteria(100)	Coriobacteriia(100)	Coriobacteriales(100)	Eggerthellaceae(100)	Gordonibacter(100)	4.1377e-05	5.24082e-05	4.6657e-05	0.000148836	0.000197544	9.34448e-05	5.22248e-05	0.000308778	0	0	4.23603e-05	0	3.82015e-05	2.18732e-05	0.00048502	0.000383305	0.000661903	0.00046054	0.000555401	0.000871292	0.00120712	0.00108206	0.000123936	0.00018826	0.000327855	0.000524421	0	0	0	0
Otu00190	Bacteria(100)	Firmicutes(100)	Clostridia(100)	Lachnospirales(100)	Lachnospiraceae(100)	Lachnospiraceae_unclassified(100)	0.000124131	5.24082e-05	0.000139971	0	0.00016462	0.000140167	0	0	0	0	0.000127081	8.93296e-05	0.000152806	0.000153113	0.000167892	0.000170358	0.000373381	0.00023027	0.000925669	0.000871292	0.000350454	0.000541028	0	0	8.19639e-05	0	0.000233742	0.000283722	0.000276932	0.000349993
Otu00201	Bacteria(100)	Firmicutes(100)	Clostridia(100)	Oscillospirales(100)	Ruminococcaceae(100)	Ruminococcus(100)	0.000827541	0.000419265	0	0	0	0	0.00161897	0.00189678	0.00126426	0.00102614	0	0	7.64029e-05	6.56197e-05	0	0	0	0	0	0	0	0	0.000123936	7.5304e-05	4.09819e-05	0	0	0	3.46164e-05	0
Otu00216	Bacteria(100)	Actinobacteria(100)	Coriobacteriia(100)	Coriobacteriales(100)	Eggerthellaceae(100)	Slackia(100)	0.000951672	0.00110057	0	0	0	0	0	0	9.7251e-05	4.4615e-05	0.00165205	0.00192059	0.000191007	0.000306225	0	0	0	0	0	0	0	0	0	0	0	0	0	0	0	0
Otu00255	Bacteria(100)	Proteobacteria(100)	Alphaproteobacteria(100)	Rhodospirillales(100)	uncultured(100)	uncultured_ge(100)	0	0	0	0	0.00141573	0.00168201	0	0	0	0	0	0	0	0	0	0	0	0	4.62834e-05	0.000121576	0.000350454	0	0	0	0	0	0	0	0	0
Otu00222	Bacteria(100)	Firmicutes(100)	Clostridia(100)	Lachnospirales(100)	Lachnospiraceae(100)	Sellimonas(99)	0.000662032	0.000366857	0	2.97672e-05	0	0	0	0	0	0	0.00144025	0.00187592	0.000496619	0.000568704	0	0	0	0	4.62834e-05	2.02626e-05	0	0	0	3.7652e-05	0	0	0	0	0	0
Otu00207	Bacteria(100)	Bacteroidetes(100)	Bacteroidia(100)	Bacteroidia_unclassified(100)	Bacteroidia_unclassified(100)	Bacteroidia_unclassified(100)	0	0	0	0	0	0	0.00109672	0.00180856	0.000162085	4.4615e-05	0	0	0	0	0	0	0	0	0	0	0	0	0.000660993	0.000527128	0.00122946	0.000978918	7.7914e-05	4.05318e-05	6.92329e-05	6.99986e-05
Otu00225	Bacteria(100)	Bacteroidetes(100)	Bacteroidia(100)	Bacteroidales(100)	Bacteroidaceae(100)	Bacteroides(100)	0	0	0.000653198	0.000148836	0	0	0	0	0.000194502	0	0	4.46648e-05	0	0	0.00076484	0.000425894	0.000407325	0.000188403	0.000185134	0.000162101	0.000116818	9.01713e-05	4.13121e-05	3.7652e-05	0	0	2.59713e-05	4.05318e-05	0	3.49993e-05
Otu00294	Bacteria(100)	Firmicutes(100)	Clostridia(100)	Lachnospirales(100)	Lachnospiraceae(100)	Lachnospiraceae_unclassified(100)	0	0	0	0	3.2924e-05	0	0	0	0	0	0	0	0	0	0	0	0	0	0.000509118	0.000810504	0.000194696	0.000360685	0	0	0	0	0	0	0	0
Otu00169	Bacteria(100)	Firmicutes(100)	Clostridia(100)	Clostridiales(100)	Clostridiaceae(100)	Clostridium_sensu_stricto_1(98)	0.0016137	0.0012578	0.000606541	0.000595344	0	0	0.00156674	0.00167622	0	4.4615e-05	0.000550684	0.000267989	0.000343813	0.000240605	0.000261165	0.000255537	0.000186691	0.000125602	4.62834e-05	2.02626e-05	0	0	0.000784929	0.000451824	8.19639e-05	6.99227e-05	0	0	0	0
Otu00187	Bacteria(100)	Bacteroidetes(100)	Bacteroidia(100)	Bacteroidales(100)	Bacteroidaceae(100)	Bacteroides(100)	0	0	0.000186628	0	6.5848e-05	0.00018689	0	4.41112e-05	0	4.4615e-05	0.000296522	4.46648e-05	0	0	0.000727531	0.000638842	0.000424297	0.000481474	0.000971952	0.000162101	0.000739847	0.0003156	4.13121e-05	0	4.09819e-05	6.99227e-05	0.000493455	8.10636e-05	6.92329e-05	0.000454991
Otu00202	Bacteria(100)	Bacteroidetes(100)	Bacteroidia(100)	Bacteroidales(100)	Bacteroidaceae(100)	Bacteroides(100)	0	0	0.000513227	0.000476276	6.5848e-05	9.34448e-05	0.00010445	4.41112e-05	0.000162085	0	8.47206e-05	0.000223324	3.82015e-05	0	0.000727531	0.000553663	0.00027155	0.000397739	0.000231417	0.000384989	0.000233636	0.000270514	4.13121e-05	0	4.09819e-05	0	2.59713e-05	8.10636e-05	3.46164e-05	0
Otu00215	Bacteria(100)	Bacteroidetes(100)	Bacteroidia(100)	Bacteroidales(100)	Bacteroidaceae(100)	Bacteroides(100)	0	0.000104816	0	0	0.000559708	0.000513947	0	0	0	0	4.23603e-05	0.000133994	0	6.56197e-05	0	0	0	0	0.000786818	0.000587615	0.00112924	0.00175834	0	0	0	0	0	0	0	0
Otu00245	Bacteria(100)	Bacteroidetes(100)	Bacteroidia(100)	Bacteroidales(100)	Bacteroidales_unclassified(100)	Bacteroidales_unclassified(100)	0.000372393	0.000314449	0	0	0	0	0	0	0.00126426	0.000981529	4.23603e-05	4.46648e-05	0.000382015	0.000218732	0	0	0	0	0	0	0	0	0	0	0	0	2.59713e-05	8.10636e-05	0.000138466	6.99986e-05
Otu00217	Bacteria(100)	Bacteroidetes(100)	Bacteroidia(100)	Bacteroidales(100)	Rikenellaceae(100)	Alistipes(100)	4.1377e-05	0	0.00046657	0.000416741	0	0	0.00010445	4.41112e-05	0.000129668	0	0	0	0	0	0.000708876	0.000298126	0.000305494	0.000146535	9.25669e-05	0	3.89393e-05	4.50857e-05	0	3.7652e-05	0	0.000104884	0.000493455	0.000405318	0.000276932	0
Otu00226	Bacteria(100)	Firmicutes(100)	Clostridia(100)	Monoglobales(100)	Monoglobaceae(100)	Monoglobus(100)	0	0	0	0	0	0	0.000417798	0.000882223	0	0	0	0	0	0	0	0	0	0	0	0	0	0	0.000660993	0.000489476	0.00147535	0.00132853	0	0	0	0
Otu00281	Bacteria(100)	Firmicutes(100)	Clostridia(100)	Oscillospirales(100)	Ruminococcaceae(100)	Ruminococcus(100)	0	0	0	0	0	0	0	0	0.00123185	0.00138306	0	0	0	0	0	0	0	0	0	0	0	0	0	0	0	0	2.59713e-05	8.10636e-05	3.46164e-05	3.49993e-05
Otu00219	Bacteria(100)	Firmicutes(100)	Clostridia(100)	Peptostreptococcales-Tissierellales(100)	Anaerovoracaceae(100)	Family_XIII_AD3011_group(100)	0.000124131	0.000104816	0	0	0	0	0	4.41112e-05	0	0	0.000847206	0.0016526	0.000114604	2.18732e-05	0	0	0	0	0	4.05252e-05	0	0	0.000619681	0.00131782	8.19639e-05	0.000139845	0.00038957	0.000121595	0	0
Otu00214	Bacteria(100)	Firmicutes(100)	Clostridia(100)	Lachnospirales(100)	Lachnospiraceae(100)	Lachnospiraceae_unclassified(100)	0	5.24082e-05	0	0	3.2924e-05	0.000467224	0	0	0	4.4615e-05	0	8.93296e-05	0	0	7.46185e-05	0	0.000101831	0.000251204	4.62834e-05	4.05252e-05	0.00140181	0.000946799	0	0	0	0	2.59713e-05	0	0.00124619	0.000699986
Otu00300	Bacteria(100)	Firmicutes(100)	Clostridia(100)	Lachnospirales(100)	Lachnospiraceae(100)	Lachnospiraceae_NK4A136_group(76)	0.00148957	0.00110057	0	0	0	0	0	0	0	0	0	4.46648e-05	0	2.18732e-05	1.86546e-05	0	0	0	0	2.02626e-05	0	0	0	0	0	0	0	0	0	0
Otu00243	Bacteria(100)	Firmicutes(100)	Clostridia(100)	Lachnospirales(100)	Lachnospiraceae(100)	GCA-900066755(100)	0	0	0	0	9.87719e-05	0.000140167	0	0	0	0	8.47206e-05	8.93296e-05	0.000191007	0.000131239	0	0	0	0	0.000462834	0.000709191	0.000272575	9.01713e-05	0.000165248	0.000112956	8.19639e-05	0.000139845	5.19427e-05	0.000202659	0.000276932	0.000174997
Otu00183	Bacteria(100)	Firmicutes(100)	Clostridia(100)	Lachnospirales(100)	Lachnospiraceae(100)	Blautia(95)	0.00140682	0.000628898	9.3314e-05	0.000178603	0.00016462	9.34448e-05	0	4.41112e-05	0.000194502	8.92299e-05	0.000847206	0.000803966	0.000496619	0.000568704	0.000149237	0.000170358	0.00027155	8.37346e-05	0.000185134	0.000263414	0.000272575	0.0003156	0.000123936	0.000112956	0.000163928	0.000139845	5.19427e-05	4.05318e-05	6.92329e-05	0.000104998
Otu00224	Bacteria(100)	Bacteroidetes(100)	Bacteroidia(100)	Bacteroidales(100)	Bacteroidaceae(100)	Bacteroides(100)	0	0	0.000186628	0.000297672	0	0	0.00010445	0.000220556	0	0	0	0	0	0	0.000634257	0.00072402	0.000390353	0.000272137	0	0	3.89393e-05	0	0.000330497	0.000225912	0.000245892	0.000139845	0	0	0	0
Otu00232	Bacteria(100)	Bacteroidetes(100)	Bacteroidia(100)	Bacteroidales(100)	Marinifilaceae(100)	Butyricimonas(100)	0	0	4.6657e-05	0.000119069	0.000296316	0.000373779	5.22248e-05	0	3.2417e-05	0	0	0	0	0	0.000149237	4.25894e-05	5.09156e-05	2.09336e-05	0.000879385	0.000688929	0.000661968	0.000676285	0	7.5304e-05	4.09819e-05	3.49614e-05	0	0	0	0
Otu00253	Bacteria(100)	Bacteroidetes(100)	Bacteroidia(100)	Bacteroidales(100)	Bacteroidaceae(100)	Bacteroides(100)	0	0	0.000139971	0.000625112	0	0	0	4.41112e-05	0.000162085	4.4615e-05	0	0	0	0	5.59639e-05	0	0.000169719	0.000711744	0	0	0	0	0	3.7652e-05	4.09819e-05	0	0.000129857	0	0.000138466	0.000244995
Otu00290	Bacteria(100)	Bacteroidetes(100)	Bacteroidia(100)	Bacteroidales(100)	Bacteroidaceae(100)	Bacteroides(100)	4.1377e-05	0	0	0	0	4.67224e-05	0.00010445	0	0	0	4.23603e-05	4.46648e-05	0.000114604	6.56197e-05	0.000634257	0	0	0	4.62834e-05	8.10504e-05	7.78786e-05	0	0.000165248	0	0.000286873	6.99227e-05	5.19427e-05	0	0	0
Otu00193	Bacteria(100)	Firmicutes(100)	Clostridia(100)	Lachnospirales(100)	Lachnospiraceae(100)	Lachnospiraceae_UCG-010(100)	0	5.24082e-05	4.6657e-05	2.97672e-05	6.5848e-05	4.67224e-05	0.000261124	0.000132333	3.2417e-05	4.4615e-05	0.000211802	0.000535977	0.000382015	0.000349972	1.86546e-05	4.25894e-05	3.39438e-05	0	9.25669e-05	0.000101313	0.000428332	0.0003156	0.000619681	0.000489476	0.000163928	0.000209768	0.00077914	0.00068904	0.000311548	0.000139997
Otu00247	Bacteria(100)	Firmicutes(100)	Clostridia(100)	Lachnospirales(100)	Lachnospiraceae(100)	UC5-1-2E3(96)	0.000124131	0.000104816	0	0	6.5848e-05	0	0	0	0	0	0.000677765	0.000491313	0.000649425	0.000656197	0	0	0	0	9.25669e-05	0.000222889	0.000194696	0.000180343	4.13121e-05	0	0	0	0	0	0	0
Otu00181	Bacteria(100)	Firmicutes(100)	Clostridia(100)	Oscillospirales(100)	Oscillospiraceae(100)	Oscillibacter(100)	0	0	0.000186628	0.000297672	9.87719e-05	9.34448e-05	0	0	9.7251e-05	0.000133845	4.23603e-05	8.93296e-05	0.000152806	4.37464e-05	0.000167892	0.000212947	0.000322466	0.000188403	0.000555401	0.000587615	0.00101242	0.0012624	0.000330497	0.000489476	0.000286873	0.000209768	0.000363599	0.000607977	0.000103849	0.000139997
Otu00248	Bacteria(100)	Actinobacteria(100)	Coriobacteriia(100)	Coriobacteriales(100)	Eggerthellaceae(100)	Senegalimassilia(100)	0.000124131	5.24082e-05	0	0	0	9.34448e-05	0	0	0	8.92299e-05	0.000211802	0.000178659	0.000152806	0.000415591	0	0	0	0	0.000370268	0.000587615	0.000311514	0.000405771	4.13121e-05	0	0	0	7.7914e-05	4.05318e-05	3.46164e-05	0.000104998
Otu00276	Bacteria(100)	Actinobacteria(100)	Coriobacteriia(100)	Coriobacteriales(100)	Coriobacteriaceae(100)	Collinsella(100)	0.00119993	0.00146743	0	0	0	0	0	0	0	0	0.000127081	0.000357318	0.000114604	0.000131239	0	0	0	0	0	0	0	0	0	0	0	0	0	0	0	0
Otu00200	Bacteria(100)	Firmicutes(100)	Bacilli(100)	Lactobacillales(100)	Streptococcaceae(100)	Streptococcus(100)	0.000289639	0.000628898	0.000233285	0.000297672	9.87719e-05	0	0.00010445	8.82223e-05	0	4.4615e-05	8.47206e-05	0.000446648	0.000343813	0.00061245	0.000149237	0.000170358	0	8.37346e-05	0.000416551	0.000425515	0.00054515	0.000541028	8.26241e-05	3.7652e-05	0.000163928	0.000139845	0	0	0	0.000104998
Otu00283	Bacteria(100)	Firmicutes(100)	Clostridia(100)	Lachnospirales(100)	Lachnospiraceae(100)	Lachnospiraceae_UCG-010(100)	0.000331016	0.000209633	0	0	6.5848e-05	0.000280335	0	0	0	0	0	0	0	0	0	0	0	0	0.000185134	0.000567353	0.000389393	0.000495942	0	0	0	0	0	0	0	0
Otu00310	Bacteria(100)	Firmicutes(100)	Negativicutes(100)	Veillonellales-Selenomonadales(100)	Veillonellaceae(100)	Veillonella(100)	0	0	0	0	0	0	0	0	0	0	0	0	0	0	0	0	0	0	4.62834e-05	0.000182363	0.0010903	0.000405771	0	0	0	0	0	0	0.000138466	6.99986e-05
Otu00229	Bacteria(100)	Bacteroidetes(100)	Bacteroidia(100)	Bacteroidales(100)	Bacteroidaceae(100)	Bacteroides(100)	0	5.24082e-05	0.000419913	0.000238138	0	0	0.000365573	4.41112e-05	6.4834e-05	0.000133845	0	8.93296e-05	0	4.37464e-05	9.32731e-05	0	0.000356409	0.000565208	0.000185134	6.07878e-05	3.89393e-05	0	8.26241e-05	3.7652e-05	0.000245892	0.000174807	0.000129857	0	0.000103849	0.000349993
Otu00237	Bacteria(100)	Firmicutes(100)	Clostridia(100)	Lachnospirales(100)	Lachnospiraceae(100)	Lachnospiraceae_unclassified(99)	0.000124131	5.24082e-05	4.6657e-05	0.000119069	0.000131696	0.000280335	5.22248e-05	0	0	0	4.23603e-05	4.46648e-05	0	6.56197e-05	0.000466366	0.000468484	0.000458241	0.000251204	4.62834e-05	0.000101313	0.000194696	9.01713e-05	0	0	8.19639e-05	0	0	0	3.46164e-05	0
Otu00256	Bacteria(100)	Firmicutes(100)	Clostridia(100)	Lachnospirales(100)	Lachnospiraceae(100)	Lachnoclostridium(87)	0	0	0.000186628	2.97672e-05	0	0	0	0	0	0	0.00114373	0.000714637	0	0	0.000186546	0.000127768	8.48594e-05	0.000104668	0	0	3.89393e-05	0	0.000123936	0.000263564	0.000245892	0.000209768	0	0	0	0
Otu00258	Bacteria(100)	Firmicutes(100)	Clostridia(100)	Lachnospirales(100)	Lachnospiraceae(100)	Lachnospiraceae_UCG-001(95)	0.000537901	0.000733714	9.3314e-05	2.97672e-05	0	0	0.000731147	0.001191	0.000194502	0.00026769	8.47206e-05	4.46648e-05	7.64029e-05	0	1.86546e-05	0	0	0	0	0	0	0	0	0	0	0	0	0	0	0
Otu00328	Bacteria(100)	Firmicutes(100)	Clostridia(100)	Oscillospirales(100)	Oscillospirales_fa(100)	Oscillospirales_ge(100)	0	0	0	0	0	0	0	0	0.000875259	0.00071384	0	0	0	0	0	0	0	0	0	0	0	0	0	0	0	0	2.59713e-05	0.000121595	0	0
Otu00284	Bacteria(100)	Firmicutes(100)	Clostridia(100)	Lachnospirales(100)	Lachnospiraceae(100)	Lachnospiraceae_unclassified(100)	0.000496524	0.000157224	0	0	0	0	0	0	0	0	8.47206e-05	8.93296e-05	0.000764029	0.000568704	0	0	0	0	0	0	0	0	0	0	8.19639e-05	0.000174807	0	0	0	0
Otu00203	Bacteria(100)	Bacteroidetes(100)	Bacteroidia(100)	Bacteroidales(100)	Bacteroidaceae(100)	Bacteroides(100)	0.000124131	0.000104816	4.6657e-05	2.97672e-05	0	0	0.00010445	0	0.000129668	0	0.000508324	0.000803966	0.000382015	0.000349972	0.000335783	0.000212947	5.09156e-05	4.18673e-05	0	6.07878e-05	0	0	0.0010328	0.000602432	0.000368837	0.000279691	0.000207771	0.000162127	0.000138466	3.49993e-05
Otu00234	Bacteria(100)	Bacteroidetes(100)	Bacteroidia(100)	Bacteroidales(100)	Bacteroidaceae(100)	Bacteroides(100)	0	0	0.000559884	0.000595344	0	0	0	0	0	0	0	0	0	0	0.000466366	0.000596252	0.000390353	0.000481474	0	0	0	0	0	0	0	0	5.19427e-05	0	0	0.000104998
Otu00261	Bacteria(100)	Bacteroidetes(100)	Bacteroidia(100)	Bacteroidales(100)	Rikenellaceae(100)	Alistipes(100)	0	0	0	0	0.000362164	0.000373779	5.22248e-05	8.82223e-05	0	0	0	0	0	0	0	0	0	2.09336e-05	0.000555401	0.000506565	0.000584089	0.000450857	0	0	0	3.49614e-05	0	0	0	0
Otu00280	Bacteria(100)	Bacteroidetes(100)	Bacteroidia(100)	Bacteroidales(100)	Tannerellaceae(100)	Tannerellaceae_unclassified(98)	0	0	0	0	0	0	0.000261124	0.000220556	0	0	0	0	0	0	0	0	0	0	0	0	0	0	0.000867553	0.000941301	0.000450801	0.00024473	0	0	0	0
Otu00213	Bacteria(100)	Firmicutes(100)	Clostridia(100)	Oscillospirales(100)	Ruminococcaceae(100)	Incertae_Sedis(100)	0.000993049	0.00115298	0.000139971	0.000208371	6.5848e-05	4.67224e-05	0.000261124	0.000441112	9.7251e-05	8.92299e-05	0.000931927	0.000714637	0.000343813	0.000196859	0	0	0	8.37346e-05	4.62834e-05	0.000101313	3.89393e-05	0	8.26241e-05	0.000112956	0	0.000104884	2.59713e-05	0	0	0
Otu00269	Bacteria(100)	Firmicutes(100)	Clostridia(100)	Lachnospirales(100)	Lachnospiraceae(100)	Marvinbryantia(93)	0.000910295	0.0012578	0	0	0	0	0	0	0	0	0.000127081	0.000714637	0.000229209	0.000218732	0	0	0	0	0	0	0	0	0	0	0	0	0	0	0	0
Otu00298	Bacteria(100)	Bacteroidetes(100)	Bacteroidia(100)	Bacteroidales(100)	Bacteroidaceae(100)	Bacteroides(100)	0	0	4.6657e-05	0.000208371	0	0	0	4.41112e-05	9.7251e-05	8.92299e-05	0	0	0	0	1.86546e-05	0	0.000322466	0.000502407	0	4.05252e-05	0	0	4.13121e-05	0	0	3.49614e-05	0	0	0	0
Otu00227	Bacteria(100)	Firmicutes(100)	Clostridia(100)	Lachnospirales(100)	Lachnospiraceae(100)	Blautia(83)	0.000124131	0.000209633	0	0	0	4.67224e-05	0	0	0	0	0.000889567	0.000803966	0.000687627	0.000503084	0.000167892	0.000127768	0.000203663	0.000334938	0	0	0	0	0	0	0	0	2.59713e-05	0	3.46164e-05	0
Otu00228	Bacteria(100)	Firmicutes(100)	Clostridia(100)	Lachnospirales(100)	Lachnospiraceae(100)	Lachnospiraceae_unclassified(100)	0	0	0	0	6.5848e-05	0	0	0	6.4834e-05	0	0	8.93296e-05	7.64029e-05	0.000196859	5.59639e-05	4.25894e-05	0.000152747	8.37346e-05	9.25669e-05	0.00046604	0.00054515	0.000586114	4.13121e-05	3.7652e-05	0.000163928	0.000104884	0.000285685	0.000405318	0.000311548	0.000139997
Otu00238	Bacteria(100)	Bacteroidetes(100)	Bacteroidia(100)	Bacteroidales(100)	Bacteroidaceae(100)	Bacteroides(100)	4.1377e-05	5.24082e-05	0	0	0	9.34448e-05	0	0	0.000259336	4.4615e-05	0.000169441	0.000312654	7.64029e-05	0.000131239	0	0	0	0	0.00013885	2.02626e-05	0.000194696	0	0	3.7652e-05	0	3.49614e-05	0.000545398	0.000770104	0.000311548	0.000804984
Otu00242	Bacteria(100)	Firmicutes(100)	Clostridia(100)	Oscillospirales(100)	Oscillospiraceae(100)	Colidextribacter(98)	0.00041377	0.000419265	0	0	0	0	0.000156674	0.000176445	3.2417e-05	0	0.000550684	0.000625307	0.000343813	0.000503084	0	0	0	2.09336e-05	0.000231417	0.000324202	3.89393e-05	0	0	0	0	0	2.59713e-05	0	0	0
Otu00252	Bacteria(100)	Firmicutes(100)	Clostridia(100)	Oscillospirales(100)	Oscillospiraceae(100)	Oscillibacter(100)	0.000910295	0.00120539	0	0	0	4.67224e-05	0.000156674	0.000132333	0	0	0.000593044	0.000535977	0.000191007	0.000153113	0	0	0	0	0	2.02626e-05	0	0	4.13121e-05	0	8.19639e-05	3.49614e-05	0	8.10636e-05	0	0
Otu00272	Bacteria(100)	Firmicutes(100)	Clostridia(100)	Lachnospirales(100)	Lachnospiraceae(100)	Lachnospiraceae_unclassified(100)	0.000124131	0	0	0	0	0	0	0	0	0	0.000762486	0.00102729	0.000725828	0.000328098	0	0	0	0	0	0	0	0	4.13121e-05	0	0	0	0	0	0	0
Otu00354	Bacteria(100)	Firmicutes(100)	Clostridia(100)	Lachnospirales(100)	Lachnospiraceae(100)	Lachnospiraceae_UCG-003(95)	0	0	0	0	0	0	0.000678922	0.00101456	0	0	0	0	0	0	0	0	0	0	0	0	0	0	4.13121e-05	0	4.09819e-05	0	0	0	0	0
Otu00361	Bacteria(100)	Firmicutes(100)	Clostridia(100)	Oscillospirales(100)	UCG-010(100)	UCG-010_ge(100)	0	5.24082e-05	0	0	0	0	0.00120117	0.000441112	0	0	0	0	3.82015e-05	0	0	0	0	0	0	0	0	0	0	3.7652e-05	0	3.49614e-05	0	0	0	0
Otu00231	Bacteria(100)	Bacteroidetes(100)	Bacteroidia(100)	Bacteroidales(100)	Bacteroidaceae(100)	Bacteroides(100)	0	0	0.000139971	0	0	0	0.00010445	0	3.2417e-05	4.4615e-05	8.47206e-05	0.000223324	7.64029e-05	0.000153113	0.000410402	0.000596252	5.09156e-05	0	0	0	0	0	0.000908866	0.000225912	0.000696693	0.000384575	2.59713e-05	0.000243191	3.46164e-05	0
Otu00268	Bacteria(100)	Firmicutes(100)	Clostridia(100)	Lachnospirales(100)	Lachnospiraceae(100)	Lachnospiraceae_unclassified(100)	0	0	0	0	0.000296316	0.000280335	0	0	0	0	0	4.46648e-05	3.82015e-05	0	0	0	0	0	0.000509118	0.000445777	0.000467272	0.000360685	4.13121e-05	0	8.19639e-05	0	5.19427e-05	8.10636e-05	6.92329e-05	6.99986e-05
Otu00275	Bacteria(100)	Firmicutes(100)	Bacilli(100)	Erysipelotrichales(100)	Erysipelotrichaceae(100)	Turicibacter(100)	8.27541e-05	0	4.6657e-05	0.000119069	3.2924e-05	0	0.000940046	0.000970446	0	0	8.47206e-05	0	3.82015e-05	4.37464e-05	5.59639e-05	8.51789e-05	5.09156e-05	2.09336e-05	0	2.02626e-05	0	0	0.000330497	7.5304e-05	0.000122946	6.99227e-05	0	0	0	0
Otu00314	Bacteria(100)	Firmicutes(100)	Clostridia(100)	Oscillospirales(100)	Oscillospiraceae(100)	UCG-005(100)	0	0	0	0	0	0	0.000731147	0.000970446	0.000162085	0.000133845	0	0	0	0	0	0	0	0	0	0	0	0	0.000123936	0.00018826	0	0	0	0	0	0
Otu00176	Bacteria(100)	Firmicutes(100)	Clostridia(100)	Lachnospirales(100)	Lachnospiraceae(100)	GCA-900066575(96)	0.000744786	0.00083853	0.000186628	0.000208371	0.00032924	9.34448e-05	0.000208899	0.000308778	0.00032417	0.000401535	0.000550684	0.000267989	0.000343813	0.000328098	5.59639e-05	0.000127768	0.000322466	0.000397739	4.62834e-05	0.000162101	0.000272575	0.000180343	0.000123936	3.7652e-05	8.19639e-05	0.00024473	0.000545398	0.000324254	0.000173082	0.000349993
Otu00221	Bacteria(100)	Firmicutes(100)	Clostridia(100)	Peptostreptococcales-Tissierellales(100)	Anaerovoracaceae(100)	Family_XIII_AD3011_group(100)	0.000165508	0	9.3314e-05	5.95344e-05	3.2924e-05	9.34448e-05	5.22248e-05	4.41112e-05	6.4834e-05	8.92299e-05	0	4.46648e-05	3.82015e-05	0	0.000335783	0.000255537	0.000118803	0.000376806	0.000370268	0.000425515	0.000623029	0.000360685	0.000123936	0.000112956	4.09819e-05	0	0.000181799	0.000324254	0	0
Otu00235	Bacteria(100)	Firmicutes(100)	Clostridia(100)	Peptostreptococcales-Tissierellales(100)	Anaerovoracaceae(100)	Family_XIII_UCG-001(100)	0.000124131	0.000157224	4.6657e-05	0	0.000131696	0.000140167	5.22248e-05	4.41112e-05	0	0	0	4.46648e-05	0.000382015	0.000262479	0	0	0.000118803	0.000146535	0	0	0.000428332	0.000225428	0.000165248	0.000263564	0.000696693	0.000734189	0	0	0	3.49993e-05
Otu00241	Bacteria(100)	Firmicutes(100)	Clostridia(100)	Oscillospirales(100)	Ruminococcaceae(100)	Incertae_Sedis(100)	8.27541e-05	0	0.000606541	0.000327439	0.000362164	4.67224e-05	0.000783372	0.000926334	0	0	0	0	0	0	5.59639e-05	4.25894e-05	6.78875e-05	4.18673e-05	0.000277701	0.000202626	0.000116818	4.50857e-05	4.13121e-05	3.7652e-05	4.09819e-05	6.99227e-05	0	0	0	0
Otu00274	Bacteria(100)	Firmicutes(100)	Clostridia(100)	Lachnospirales(100)	Lachnospiraceae(100)	Roseburia(84)	0.000868918	0.000733714	0	0	0	0	0.000208899	0.000352889	0.000226919	0.00017846	4.23603e-05	0.000312654	7.64029e-05	0.000131239	0	0	0	0	0	0	0	0	0.000123936	3.7652e-05	0	0	0	0	0	0
Otu00295	Bacteria(100)	Firmicutes(100)	Clostridia(100)	Lachnospirales(100)	Lachnospiraceae(100)	Coprococcus(93)	0.000206885	0.000104816	0	0	0	0	0.000992271	0.000926334	9.7251e-05	8.92299e-05	0	0.000178659	7.64029e-05	4.37464e-05	0	0	0	0	0	0	0	0	0	0.000112956	0	6.99227e-05	0	0	0	0
Otu00409	Bacteria(100)	Bacteroidetes(100)	Bacteroidia(100)	Bacteroidales(100)	Bacteroidaceae(100)	Bacteroides(100)	0	0	0	2.97672e-05	3.2924e-05	0	0	4.41112e-05	0	4.4615e-05	0	0	0	0	0.000391747	8.51789e-05	0	2.09336e-05	0	0	0	0	0	0	0	0	0	0	0	3.49993e-05
Otu00250	Bacteria(100)	Firmicutes(100)	Clostridia(100)	Lachnospirales(100)	Lachnospiraceae(100)	Lachnospiraceae_unclassified(55)	0.000124131	0	0	0	6.5848e-05	0.000140167	0	8.82223e-05	0	0	0.000254162	0.000133994	0.000305612	0.000153113	0.000373093	0.000127768	0.000152747	8.37346e-05	0	0.000263414	0	0	0.000289184	7.5304e-05	0.000122946	0.000139845	0	4.05318e-05	0	6.99986e-05
Otu00270	Bacteria(100)	Firmicutes(100)	Clostridia(100)	Oscillospirales(100)	Oscillospiraceae(100)	Colidextribacter(100)	0.000165508	0.000157224	4.6657e-05	2.97672e-05	0	4.67224e-05	0.000208899	0.000220556	9.7251e-05	0.000133845	0.000169441	0.000267989	7.64029e-05	4.37464e-05	0	0	0	0	0	0	0	0	4.13121e-05	0.000150608	0.000122946	6.99227e-05	0.000129857	0.000121595	0.000692329	0.000104998
Otu00277	Bacteria(100)	Firmicutes(100)	Clostridia(100)	Lachnospirales(100)	Lachnospiraceae(100)	Shuttleworthia(87)	0.000827541	0.000262041	0	0	3.2924e-05	0	0.000156674	8.82223e-05	0.000226919	0.000223075	0.000211802	8.93296e-05	0.000305612	0.000174986	0	0	0	0	0	0	0	0	0	0	0.000122946	0.000139845	2.59713e-05	0	0	3.49993e-05
Otu00289	Bacteria(100)	Firmicutes(100)	Clostridia(100)	Peptococcales(100)	Peptococcaceae(100)	uncultured(100)	0	0	0	0	0	0	0	0	3.2417e-05	4.4615e-05	0.000423603	0.000535977	7.64029e-05	0	0	0	0	0	0	0	0	0	0.000165248	0.00075304	0.000245892	0	0.000103885	0.000162127	0.000103849	3.49993e-05
Otu00309	Bacteria(100)	Firmicutes(100)	Clostridia(100)	Oscillospirales(100)	Ruminococcaceae(100)	Incertae_Sedis(100)	0.00041377	0.00104816	0	0	0	9.34448e-05	0	4.41112e-05	0	0	0.000127081	8.93296e-05	7.64029e-05	2.18732e-05	3.73093e-05	0	0	0	4.62834e-05	2.02626e-05	0.000116818	0.000135257	0	0	0	0	5.19427e-05	0	0	3.49993e-05
Otu00315	Bacteria(100)	Firmicutes(100)	Negativicutes(100)	Veillonellales-Selenomonadales(100)	Veillonellaceae(100)	Dialister(100)	0	0	0	0	0	0	0	0	0	0	0	0	0	0	9.32731e-05	0	0.000135775	0.000167469	0	0	0.000778786	0.000450857	0	0	0	0	0	0	0	0
Otu00385	Bacteria(100)	Desulfobacterota(100)	Desulfovibrionia(100)	Desulfovibrionales(100)	Desulfovibrionaceae(100)	Desulfovibrio(100)	0	0	0	0	0	0	5.22248e-05	0.000132333	0	0	0	0	0	0	0	0	0	0	0	0	0	0	0.000247872	0.00075304	8.19639e-05	3.49614e-05	0	0	0	0
Otu00339	Bacteria(100)	Bacteroidetes(100)	Bacteroidia(100)	Bacteroidales(100)	Bacteroidaceae(100)	Bacteroides(100)	0	0	9.3314e-05	2.97672e-05	6.5848e-05	9.34448e-05	0	0	0	0	0	0	0	0	0.000354438	0.000298126	8.48594e-05	2.09336e-05	4.62834e-05	0	0	4.50857e-05	0	0	4.09819e-05	0	0	0	0	0
Otu00236	Bacteria(100)	Firmicutes(100)	Clostridia(100)	Lachnospirales(100)	Lachnospiraceae(100)	Lachnospiraceae_unclassified(73)	4.1377e-05	5.24082e-05	4.6657e-05	5.95344e-05	3.2924e-05	0.000140167	5.22248e-05	8.82223e-05	9.7251e-05	8.92299e-05	0.000211802	0.000178659	0.000305612	0.000393718	1.86546e-05	0.000255537	6.78875e-05	6.28009e-05	0.000277701	0.000263414	0.000155757	0.000270514	4.13121e-05	0.000338868	0	0	2.59713e-05	0.000405318	3.46164e-05	0
Otu00260	Bacteria(100)	Actinobacteria(100)	Coriobacteriia(100)	Coriobacteriales(100)	Coriobacteriaceae(100)	Enorma(100)	0.000744786	0.000628898	0	0	0	0	0	0	0	0	0.000381243	0.000759301	0.000496619	0.000393718	0	0	0	0	0	0	0	0	0	0	0	0	0	0	0	0
Otu00292	Bacteria(100)	Firmicutes(100)	Clostridia(100)	Lachnospirales(100)	Lachnospiraceae(100)	Lachnospiraceae_unclassified(100)	8.27541e-05	5.24082e-05	0	0	0.000428012	0.000280335	0	0	0	0	0.000169441	0.000357318	0	0	0	0	0	0	0.000277701	0.000364727	0.000155757	0.000225428	0	0	0	0	0	0	0	0
Otu00293	Bacteria(100)	Firmicutes(100)	Clostridia(100)	Oscillospirales(100)	Ruminococcaceae(100)	Faecalibacterium(100)	4.1377e-05	0	4.6657e-05	8.93017e-05	3.2924e-05	4.67224e-05	0.000156674	0.000132333	0.000583506	0.00044615	4.23603e-05	0	0	0	1.86546e-05	0	0	0	9.25669e-05	2.02626e-05	7.78786e-05	9.01713e-05	0	7.5304e-05	8.19639e-05	3.49614e-05	5.19427e-05	8.10636e-05	3.46164e-05	0.000174997
Otu00307	Bacteria(100)	Firmicutes(100)	Bacilli(100)	Erysipelotrichales(100)	Erysipelotrichaceae(100)	Faecalicoccus(100)	0.00041377	0.000314449	0	0	3.2924e-05	0	5.22248e-05	4.41112e-05	0	0	0.000127081	8.93296e-05	0.000382015	0.000393718	0	0	0	0	0	0	0	0	0	7.5304e-05	8.19639e-05	0	0	0	0	0
Otu00375	Bacteria(100)	Bacteroidetes(100)	Bacteroidia(100)	Bacteroidales(100)	Bacteroidaceae(100)	Bacteroides(100)	0	0	0	0	0.000263392	0.000841004	0	0	0	0	0	0	0	0	0	0	0	0	0.00013885	6.07878e-05	0	9.01713e-05	0	0	0	0	0	0	0	0
Otu00196	Bacteria(100)	Firmicutes(100)	Clostridia(100)	Lachnospirales(100)	Lachnospiraceae(100)	Lachnospiraceae_unclassified(100)	8.27541e-05	5.24082e-05	4.6657e-05	8.93017e-05	0.000131696	0.000327057	0.00010445	0.000176445	3.2417e-05	8.92299e-05	0.000169441	8.93296e-05	0.000343813	0.000349972	0.000130582	0.000255537	0.000288522	0.000272137	9.25669e-05	0.000202626	0.000661968	0.000586114	0.000123936	0	0.00020491	6.99227e-05	0.000207771	0.000162127	0.000311548	0.000384992
Otu00239	Bacteria(100)	Firmicutes(100)	Clostridia(100)	Lachnospirales(100)	Lachnospiraceae(100)	Lachnospiraceae_unclassified(100)	0.000579278	0.000314449	0	0	0.00032924	4.67224e-05	0	0	3.2417e-05	0	0.000211802	0.000223324	0.000649425	0.000306225	0	0	0	0	4.62834e-05	0.000202626	0.000389393	0.000360685	0	0	0	3.49614e-05	2.59713e-05	0	0.000207699	0.000139997
Otu00262	Bacteria(100)	Firmicutes(100)	Clostridia(100)	Eubacteriales(100)	Anaerofustaceae(100)	Anaerofustis(100)	8.27541e-05	5.24082e-05	0	2.97672e-05	0	0	0	0	0	0	8.47206e-05	8.93296e-05	0.00026741	0.000371845	7.46185e-05	4.25894e-05	0.000186691	0.000125602	0.000185134	0.000101313	7.78786e-05	0.000135257	4.13121e-05	0.000150608	0.000163928	0.00024473	0	0	0	0
Otu00287	Bacteria(100)	Bacteroidetes(100)	Bacteroidia(100)	Bacteroidales(100)	Bacteroidaceae(100)	Bacteroides(100)	0	0	0.000793169	0.000119069	3.2924e-05	4.67224e-05	0	8.82223e-05	0	4.4615e-05	0	0	0	0	0.000205201	4.25894e-05	0.000186691	0.000314005	4.62834e-05	2.02626e-05	0	0	4.13121e-05	0	4.09819e-05	3.49614e-05	0	0	0	3.49993e-05
Otu00288	Bacteria(100)	Firmicutes(100)	Clostridia(100)	Peptostreptococcales-Tissierellales(100)	Peptostreptococcaceae(100)	Intestinibacter(100)	0	5.24082e-05	0	8.93017e-05	0	0	0.000887821	0.000705779	9.7251e-05	4.4615e-05	0	0	0	0	9.32731e-05	0	3.39438e-05	4.18673e-05	0	0	0.000116818	0.000135257	0.000371809	0.000112956	0	6.99227e-05	0	0	0	0
Otu00348	Bacteria(100)	Bacteroidetes(100)	Bacteroidia(100)	Bacteroidales(100)	Bacteroidaceae(100)	Bacteroides(100)	0	5.24082e-05	4.6657e-05	5.95344e-05	0	0	0	0	3.2417e-05	0	0	0	0	2.18732e-05	0.000317129	0	0.000152747	4.18673e-05	0	0	3.89393e-05	0	4.13121e-05	0	4.09819e-05	0	5.19427e-05	0	0	3.49993e-05
Otu00257	Bacteria(100)	Firmicutes(100)	Clostridia(100)	Oscillospirales(100)	Ruminococcaceae(100)	Ruminococcaceae_unclassified(97)	0.00041377	0.000157224	0.000186628	0.000148836	0.000296316	0.00018689	0.00010445	4.41112e-05	0.000162085	0.000133845	4.23603e-05	0.000178659	0.000114604	8.74929e-05	7.46185e-05	0	0	2.09336e-05	0.000231417	0.000324202	7.78786e-05	0	0.000123936	0	0	3.49614e-05	0	0	3.46164e-05	0
Otu00279	Bacteria(100)	Firmicutes(100)	Clostridia(100)	Lachnospirales(100)	Lachnospiraceae(100)	Blautia(96)	0.000331016	0.000209633	0	0	0.000460936	4.67224e-05	0	0	0	0	0	0.000133994	0	0	0	0	0	0	0.000370268	0.000202626	0.000389393	0.000721371	0	0	0	0	0	0	0	0
Otu00304	Bacteria(100)	Actinobacteria(100)	Coriobacteriia(100)	Coriobacteriales(100)	Coriobacteriales_unclassified(99)	Coriobacteriales_unclassified(99)	0	0	0	0	0	0	0	0	0.000518672	0.00071384	0	0	0	0	0	0	0	0	0	0	0	0	0	0	0	0	0.000207771	0.000243191	0.000207699	0.000244995
Otu00312	Bacteria(100)	Bacteroidetes(100)	Bacteroidia(100)	Bacteroidales(100)	Bacteroidaceae(100)	Bacteroides(100)	0	0	0	0	0	0	0	4.41112e-05	0	0	4.23603e-05	0	0	0	0.000298474	0.000255537	0	2.09336e-05	0	0	0	0	0.000537057	0.00018826	0.00020491	0.000139845	0	0	3.46164e-05	0
Otu00316	Bacteria(100)	Bacteroidetes(100)	Bacteroidia(100)	Bacteroidales(100)	Bacteroidaceae(100)	Bacteroides(100)	0	0	0.000373256	0.000119069	0	0	0	0	0	0	0	0	0	0	0.000186546	8.51789e-05	0.00027155	0.00023027	0	0	0	0	0	0	0	0	0	0	0	0
Otu00401	Bacteria(100)	Firmicutes(100)	Clostridia(100)	Oscillospirales(100)	Ruminococcaceae(100)	Faecalibacterium(97)	8.27541e-05	0.00083853	4.6657e-05	2.97672e-05	3.2924e-05	0	5.22248e-05	0.000176445	3.2417e-05	4.4615e-05	4.23603e-05	0	0	0	0	0	0	0	0	0	0	0	0	0	4.09819e-05	0	0	0	0	0
Otu00244	Bacteria(100)	Bacteroidetes(100)	Bacteroidia(100)	Bacteroidales(100)	Rikenellaceae(100)	Alistipes(100)	8.27541e-05	0	0.000186628	0.000208371	0.000263392	9.34448e-05	0.000261124	0.000308778	3.2417e-05	8.92299e-05	4.23603e-05	4.46648e-05	3.82015e-05	2.18732e-05	7.46185e-05	4.25894e-05	0.000118803	2.09336e-05	9.25669e-05	0.000303939	0.000155757	0.000135257	0.000123936	0.000112956	0.00020491	0.000314652	0.000129857	8.10636e-05	3.46164e-05	3.49993e-05
Otu00254	Bacteria(100)	Firmicutes(100)	Clostridia(100)	Oscillospirales(100)	Oscillospiraceae(100)	UCG-003(98)	0.000455147	0.00057649	0	0	0	0	0.000208899	0.000441112	0.000486255	0.000401535	0.000169441	0.000178659	0.000152806	2.18732e-05	0	0	0	0	0	0	0	0	0.000165248	0.000263564	0.000122946	0.000174807	2.59713e-05	0	3.46164e-05	3.49993e-05
Otu00259	Bacteria(100)	Firmicutes(100)	Clostridia(100)	Peptostreptococcales-Tissierellales(100)	Anaerovoracaceae(100)	Anaerovoracaceae_unclassified(51)	8.27541e-05	5.24082e-05	4.6657e-05	0	0	0	0	0	0	0	0.000169441	4.46648e-05	0.00026741	0.000109366	0.000111928	0.000127768	0.000101831	0.000104668	0.00013885	0.000121576	0.000194696	0.000270514	0.000495745	0.00056478	4.09819e-05	0	0	0	0	0
Otu00266	Bacteria(100)	Actinobacteria(100)	Coriobacteriia(100)	Coriobacteriales(100)	Coriobacteriales_unclassified(100)	Coriobacteriales_unclassified(100)	0.000289639	0.000419265	0	0	0.00016462	0.000233612	0	0	3.2417e-05	4.4615e-05	0.000169441	0.000223324	0.000229209	0.000131239	0	0	0	0	0.000277701	0.000303939	0.000194696	0.000225428	0	0	0	0	2.59713e-05	4.05318e-05	0	3.49993e-05
Otu00286	Bacteria(100)	Firmicutes(100)	Clostridia(100)	Lachnospirales(100)	Lachnospiraceae(100)	Lachnospiraceae_FCS020_group(65)	4.1377e-05	0	0	0	0	0	0	0	9.7251e-05	4.4615e-05	0.000127081	0.000133994	7.64029e-05	4.37464e-05	1.86546e-05	0	0	0	0.000277701	0.000283676	7.78786e-05	9.01713e-05	0.000537057	0.00056478	0	6.99227e-05	2.59713e-05	0	0	0
Otu00297	Bacteria(100)	Firmicutes(100)	Bacilli(100)	Lactobacillales(100)	Streptococcaceae(100)	Lactococcus(100)	0.000372393	0.000314449	0	0	0	0	0	0	0.000486255	0.00053538	4.23603e-05	0	0.000114604	0.000109366	0	0	0	0	0	0	0	0	0	0	0	0	0.000129857	4.05318e-05	0.000103849	6.99986e-05
Otu00323	Bacteria(100)	Firmicutes(100)	Clostridia(100)	Lachnospirales(100)	Lachnospiraceae(100)	Anaerostipes(100)	0	0	0	0	0	0	0	4.41112e-05	3.2417e-05	0	0	0	0	4.37464e-05	5.59639e-05	0	0	0	0	0	0	0	0	0	0.000286873	0.000279691	0	0	0.000380781	0.00052499
Otu00330	Bacteria(100)	Bacteroidetes(100)	Bacteroidia(100)	Bacteroidales(100)	Bacteroidaceae(100)	Bacteroides(100)	0	0	4.6657e-05	8.93017e-05	0	0	0	0	0	0	0.000169441	4.46648e-05	0	4.37464e-05	0.000279819	8.51789e-05	0	0	0	0	0	9.01713e-05	0.000413121	7.5304e-05	4.09819e-05	6.99227e-05	2.59713e-05	0	3.46164e-05	0
Otu00271	Bacteria(100)	Bacteroidetes(100)	Bacteroidia(100)	Bacteroidales(100)	Bacteroidaceae(100)	Bacteroides(100)	0	0	0.000513227	0.000297672	0	0	0	4.41112e-05	9.7251e-05	0.000133845	0	0	0	0	0.000205201	0.000468484	6.78875e-05	0.000293071	0	0	0	0	0	0	0	0	0.000103885	0.000121595	0.000103849	3.49993e-05
Otu00285	Bacteria(100)	Bacteroidetes(100)	Bacteroidia(100)	Bacteroidales(100)	Marinifilaceae(100)	Butyricimonas(100)	0	0	0	0	6.5848e-05	0.000140167	0.000522248	0.000617556	0.000226919	0.00035692	0	0	0	0	0	0	0	0	0	2.02626e-05	0	0	0.00020656	0.000338868	0.000122946	0.000209768	5.19427e-05	4.05318e-05	0	0
Otu00296	Bacteria(100)	Firmicutes(100)	Clostridia(100)	Oscillospirales(100)	Ruminococcaceae(100)	Fournierella(94)	0.000579278	0.000628898	0	0	0	0	0	0	0.000421421	0.00026769	0	4.46648e-05	0.000229209	0.000196859	0	0	0	0	0	0	0	0	0	0	0	0	2.59713e-05	0	6.92329e-05	0
Otu00319	Bacteria(100)	Firmicutes(100)	Clostridia(100)	Christensenellales(100)	Christensenellaceae(100)	Christensenellaceae_R-7_group(100)	0.000496524	0.000733714	0	0	3.2924e-05	0	0.000208899	0.000308778	0	0	8.47206e-05	0.000178659	7.64029e-05	4.37464e-05	0	0	0	0	0	0	0	0	4.13121e-05	3.7652e-05	0	0	0	4.05318e-05	0	0
Otu00340	Bacteria(100)	Firmicutes(100)	Bacilli(100)	Erysipelotrichales(100)	Erysipelatoclostridiaceae(100)	Erysipelatoclostridium(100)	0	0	0.000233285	0.000416741	0	0	0.000470023	0.000617556	0	0	0	0	0	0	0	0	0	0	0	0	0	0	0	0	0	0	0	0	0	0
Otu00350	Bacteria(100)	Bacteroidetes(100)	Bacteroidia(100)	Bacteroidales(100)	Bacteroidaceae(100)	Bacteroides(100)	4.1377e-05	5.24082e-05	0	0	0	0	0	0	0	0	0.000381243	0.000357318	3.82015e-05	0.000306225	1.86546e-05	4.25894e-05	0	2.09336e-05	0	0	0	4.50857e-05	8.26241e-05	0	0	0	0	0	0	0
Otu00380	Bacteria(100)	Bacteroidetes(100)	Bacteroidia(100)	Bacteroidales(100)	Bacteroidaceae(100)	Bacteroides(100)	0	0	0	0	0.000460936	0.00018689	0	0	0	0	0	0	0	0	0	0	0	0	9.25669e-05	0.000141838	3.89393e-05	0.000270514	0	0	0	0	0	0	0	0
Otu00384	Bacteria(100)	Firmicutes(100)	Clostridia(100)	Lachnospirales(100)	Lachnospiraceae(100)	Lachnospiraceae_unclassified(100)	0.000124131	0	4.6657e-05	0.000119069	0	0	0	0	0.000356587	0.00062461	0	0	0	0	0	0	0	0	0	0	0	0	0	0	0	0	0	0	0	0
Otu00442	Bacteria(100)	Firmicutes(100)	Clostridia(100)	Lachnospirales(100)	Lachnospiraceae(100)	Lachnospiraceae_unclassified(92)	4.1377e-05	0	0	2.97672e-05	0	0	0	0	0	0	4.23603e-05	4.46648e-05	0.000114604	0.000306225	0	0	0	0	0	0	0	0	0	0	8.19639e-05	0	0	0	0	0
Otu00273	Bacteria(100)	Firmicutes(100)	Clostridia(100)	Lachnospirales(100)	Lachnospiraceae(100)	Lachnospiraceae_unclassified(100)	0.000165508	0.000157224	0	8.93017e-05	0	4.67224e-05	0.000156674	4.41112e-05	0.000291753	0.00035692	4.23603e-05	4.46648e-05	7.64029e-05	0.000109366	5.59639e-05	0	0	0	4.62834e-05	4.05252e-05	0	0	4.13121e-05	0.000112956	0.000286873	0.000454498	2.59713e-05	0	0.000207699	0
Otu00306	Bacteria(100)	Firmicutes(100)	Clostridia(100)	Lachnospirales(100)	Lachnospiraceae(100)	Lachnospira(92)	4.1377e-05	0.000157224	0	0	0	0	0.000313349	0.000397	0.000421421	0.000223075	4.23603e-05	0.000178659	3.82015e-05	0	0	0	0	0	0	0	0	0	0.000165248	7.5304e-05	4.09819e-05	3.49614e-05	0.000103885	4.05318e-05	0	3.49993e-05
Otu00321	Bacteria(100)	Bacteroidetes(100)	Bacteroidia(100)	Bacteroidales(100)	Rikenellaceae(100)	Alistipes(100)	0.000331016	0.000157224	0.000186628	8.93017e-05	0	0	0	0	3.2417e-05	0	0	4.46648e-05	0	2.18732e-05	0.000149237	4.25894e-05	0.000220634	0.000125602	0	0	0	0	0	0	0	0	0	0	0	3.49993e-05
Otu00325	Bacteria(100)	Bacteroidetes(100)	Bacteroidia(100)	Bacteroidia_unclassified(100)	Bacteroidia_unclassified(100)	Bacteroidia_unclassified(100)	0.000124131	0.000104816	0	0	0	0	0	0	0	0	0.000381243	0.000446648	0.000420216	0.000284352	0	0	0	0	0	0	0	0	0	0	0	0	0	0	0	0
Otu00326	Bacteria(100)	Bacteroidetes(100)	Bacteroidia(100)	Bacteroidales(100)	Bacteroidaceae(100)	Bacteroides(100)	0	0	0	0	0	0	0.00010445	0.000132333	3.2417e-05	4.4615e-05	4.23603e-05	0	0	0	0.00024251	0.000425894	3.39438e-05	2.09336e-05	0	0	0	0	4.13121e-05	3.7652e-05	0.00020491	0.000104884	7.7914e-05	0	3.46164e-05	0
Otu00333	Bacteria(100)	Actinobacteria(100)	Coriobacteriia(100)	Coriobacteriales(100)	Atopobiaceae(100)	Atopobiaceae_unclassified(100)	0.000537901	0.000524082	0	0	0	0	0	0	0	0	0.000254162	0.000357318	0.000191007	4.37464e-05	0	0	0	0	0	0	0	0	0	0	0	0	2.59713e-05	0	0	0
Otu00335	Bacteria(100)	Firmicutes(100)	Clostridia(100)	Lachnospirales(100)	Lachnospiraceae(100)	Lachnospiraceae_unclassified(100)	0	0	0	2.97672e-05	0	0	0	0	0	0	0.000127081	0.000178659	0.000114604	4.37464e-05	0.00024251	0.000255537	8.48594e-05	0.000146535	0	0	0	0	0	0	0	0	0	0	0	0
Otu00337	Bacteria(100)	Bacteroidetes(100)	Bacteroidia(100)	Bacteroidales(100)	Bacteroidaceae(100)	Bacteroides(100)	0	0	0	5.95344e-05	0	0	0	0	0	0	0.000127081	4.46648e-05	0	0.000109366	0.000111928	0	0.000220634	0	0	0	3.89393e-05	0	0.00020656	0	4.09819e-05	0.000104884	5.19427e-05	0	0	3.49993e-05
Otu00382	Bacteria(100)	Firmicutes(100)	Clostridia(100)	Lachnospirales(100)	Lachnospiraceae(100)	Lachnospiraceae_unclassified(97)	0	5.24082e-05	0	0	0	0	0	0	0	0	0.000550684	0.000446648	3.82015e-05	4.37464e-05	0	0	0	0	0	0	0	0	4.13121e-05	3.7652e-05	0	6.99227e-05	0	4.05318e-05	0	3.49993e-05
Otu00415	Bacteria(100)	Bacteroidetes(100)	Bacteroidia(100)	Bacteroidales(100)	Bacteroidaceae(100)	Bacteroides(100)	0	0	0	0	0.000263392	0.000607391	0	0	0	0	0	0	0	0	0	0	0	0	0	0.000101313	7.78786e-05	0	0	0	0	0	0	0	0	0
Otu00426	Bacteria(100)	Bacteroidetes(100)	Bacteroidia(100)	Bacteroidales(100)	Bacteroidaceae(100)	Bacteroides(100)	0	0	0	2.97672e-05	0	0	0	0	0	0	4.23603e-05	0	0	0	0.00024251	4.25894e-05	1.69719e-05	0	0	0	0	0	8.26241e-05	0	4.09819e-05	6.99227e-05	2.59713e-05	4.05318e-05	3.46164e-05	3.49993e-05
Otu00436	Bacteria(100)	Bacteroidetes(100)	Bacteroidia(100)	Bacteroidales(100)	Bacteroidaceae(100)	Bacteroides(100)	0	0	4.6657e-05	5.95344e-05	0	0	0	0	0	4.4615e-05	0	0	0	0	1.86546e-05	0.000170358	0.000220634	2.09336e-05	0	0	0	0	0	0	0	0	0	0	0	3.49993e-05
Otu00278	Bacteria(100)	Firmicutes(100)	Clostridia(100)	Oscillospirales(100)	Oscillospiraceae(100)	uncultured(100)	0	0	9.3314e-05	2.97672e-05	0	0	5.22248e-05	0	0	4.4615e-05	0	0	0	0	9.32731e-05	4.25894e-05	6.78875e-05	0.000104668	0.00013885	0.000182363	0.000467272	0.000495942	0.00020656	0.000225912	8.19639e-05	0.000104884	5.19427e-05	0	0	3.49993e-05
Otu00299	Bacteria(100)	Firmicutes(100)	Clostridia(100)	Lachnospirales(100)	Lachnospiraceae(100)	Lachnospiraceae_UCG-010(96)	0	0	0	0	0	0	0	0	0	0	0	0	0	0	0.000205201	0.000127768	0	2.09336e-05	0.00013885	0.000222889	3.89393e-05	0	0	0.000225912	4.09819e-05	3.49614e-05	0.000311656	0.000405318	3.46164e-05	0
Otu00320	Bacteria(100)	Proteobacteria(100)	Gammaproteobacteria(100)	Burkholderiales(100)	Oxalobacteraceae(100)	Oxalobacter(99)	0.000124131	0.000209633	0	0	0	0	0.000156674	0.000529334	0.000389004	0.00017846	8.47206e-05	8.93296e-05	7.64029e-05	2.18732e-05	0	0	0	0	0	0	0	0	4.13121e-05	3.7652e-05	8.19639e-05	0	0	0	6.92329e-05	0
Otu00331	Bacteria(100)	Bacteroidetes(100)	Bacteroidia(100)	Bacteroidales(100)	Barnesiellaceae(100)	Coprobacter(100)	0.000496524	0.000314449	9.3314e-05	2.97672e-05	0	0	0.00010445	0.000132333	3.2417e-05	0	0	4.46648e-05	7.64029e-05	2.18732e-05	5.59639e-05	4.25894e-05	5.09156e-05	6.28009e-05	0	0	0	0	8.26241e-05	0	4.09819e-05	3.49614e-05	0	0	3.46164e-05	0
Otu00332	Bacteria(100)	Firmicutes(100)	Clostridia(100)	Christensenellales(100)	Christensenellaceae(100)	Christensenellaceae_R-7_group(92)	0.000206885	0.000104816	0	0	0	0	0.000470023	0.000529334	0	0	8.47206e-05	4.46648e-05	3.82015e-05	0.000131239	0	0	0	0	0	0	0	0	0	0.000112956	4.09819e-05	0.000104884	0	0	0	0
Otu00365	Bacteria(100)	Firmicutes(100)	Clostridia(100)	Oscillospirales(100)	uncultured(100)	uncultured_ge(100)	0.000372393	0.000419265	0	0	0	0	0.000261124	0.000529334	0	0	0	8.93296e-05	0	2.18732e-05	0	0	0	0	0	0	0	0	0	0	0	0	0	0	0	0
Otu00386	Bacteria(100)	Bacteroidetes(100)	Bacteroidia(100)	Bacteroidales(100)	Bacteroidaceae(100)	Bacteroides(100)	0	0	4.6657e-05	0	0	0	0	0	0	0	0	0	0	0	0.000223856	0.000298126	6.78875e-05	0.000125602	0	0	0	0	4.13121e-05	3.7652e-05	4.09819e-05	0	0	0	0	0
Otu00394	Bacteria(100)	Bacteroidetes(100)	Bacteroidia(100)	Bacteroidales(100)	Bacteroidales_unclassified(94)	Bacteroidales_unclassified(94)	0	0	0.000139971	0	0	0	0	0	0	0	0	0	0	0	0.000223856	8.51789e-05	0.000135775	2.09336e-05	4.62834e-05	0	3.89393e-05	0	0	3.7652e-05	0	3.49614e-05	0	4.05318e-05	0	0
Otu00397	Bacteria(100)	Firmicutes(100)	Negativicutes(100)	Veillonellales-Selenomonadales(100)	Veillonellaceae(100)	Dialister(100)	0	0	4.6657e-05	0.000119069	0	0	0	0	0	0	0	0	0	0	9.32731e-05	8.51789e-05	0.000203663	0.000125602	0	0	0	0	0	0	0	0	0	0	3.46164e-05	0
Otu00406	Bacteria(100)	Firmicutes(100)	Clostridia(100)	Lachnospirales(100)	Lachnospiraceae(100)	Marvinbryantia(90)	0	0	0	0	0	0	0	0	9.7251e-05	0.00017846	0	0	0	0	0	0	5.09156e-05	4.18673e-05	0	0	0	0	0	0	0	0	0	4.05318e-05	0.000415397	0.000139997
Otu00416	Bacteria(100)	Firmicutes(100)	Bacilli(100)	Erysipelotrichales(100)	Erysipelatoclostridiaceae(100)	Erysipelatoclostridium(100)	0	0	0	0	3.2924e-05	0	0	0	0	0	0	0	0	0	1.86546e-05	0	0.000203663	6.28009e-05	0	2.02626e-05	0.000233636	0.000135257	0	0	0	0	0	0	0	0
Otu00428	Bacteria(100)	Firmicutes(100)	Clostridia(100)	Oscillospirales(100)	Ruminococcaceae(100)	uncultured(100)	0	0	0	0	0	0	0.000574473	0.000529334	0	4.4615e-05	0	0	0	0	0	0	0	0	0	0	0	0	0	0	4.09819e-05	0	0	0	0	0
Otu00429	Bacteria(100)	Bacteroidetes(100)	Bacteroidia(100)	Bacteroidales(100)	Bacteroidaceae(100)	Bacteroides(100)	0	0	0	8.93017e-05	0	0	0	0	0	4.4615e-05	0	0	3.82015e-05	0	0.000223856	0	5.09156e-05	8.37346e-05	0	2.02626e-05	0	0	0	0	0	0	0	0	0	0
Otu00439	Bacteria(100)	Firmicutes(100)	Clostridia(100)	Oscillospirales(100)	Oscillospiraceae(100)	Oscillospiraceae_unclassified(100)	0	0	0	0	3.2924e-05	0	0.00010445	8.82223e-05	0	0	0	0	0	0	0	0	0	0	4.62834e-05	0	0	0	0	7.5304e-05	0.000122946	0.000419536	0	0	0	0
Otu00456	Bacteria(100)	Firmicutes(100)	Bacilli(100)	RF39(100)	RF39_fa(100)	RF39_ge(100)	0.000496524	0.000209633	0	0	0	0	0	0	0	0	4.23603e-05	8.93296e-05	0	4.37464e-05	0	0	0	0	0	0	0	0	0	0	0	0	0	0	0	0
Otu00458	Bacteria(100)	Firmicutes(100)	Clostridia(100)	Clostridia_UCG-014(100)	Clostridia_UCG-014_fa(100)	Clostridia_UCG-014_ge(100)	0.000496524	5.24082e-05	0	0	0	0	0	0	0	0	0.000127081	4.46648e-05	0	8.74929e-05	0	0	0	0	0	0	0	0	0	0	0	0	0	0	0	0
Otu00485	Bacteria(100)	Firmicutes(100)	Negativicutes(100)	Veillonellales-Selenomonadales(100)	Veillonellaceae(100)	Negativicoccus(100)	0	0	0	0	0	0	0	0	0	0	0	0	0	0	0	0	0	0	0	0	0.000467272	0.000270514	0	0	0	0	0	0	0	0
Otu00497	Bacteria(100)	Firmicutes(100)	Bacilli(100)	Lactobacillales(100)	Lactobacillaceae(65)	Lactobacillus(65)	0	0	0	0	0	0	0	0	0	0	0	0	0	0	0	0	0	0	0	0	0	0	0	0	0	0	0.000103885	4.05318e-05	0	0.000419992
Otu00240	Bacteria(100)	Bacteroidetes(100)	Bacteroidia(100)	Bacteroidales(100)	Barnesiellaceae(100)	Coprobacter(100)	4.1377e-05	0.000104816	0.000186628	0.000297672	0.000263392	0.000280335	0.000313349	0.000397	0.000356587	0.00026769	0	0	0	0	7.46185e-05	0.000298126	5.09156e-05	0.000146535	0.000323984	0.000141838	0.000155757	9.01713e-05	0	3.7652e-05	4.09819e-05	3.49614e-05	2.59713e-05	4.05318e-05	0	3.49993e-05
Otu00265	Bacteria(100)	Bacteroidetes(100)	Bacteroidia(100)	Bacteroidales(100)	Bacteroidaceae(100)	Bacteroides(100)	0	5.24082e-05	0.000139971	0.000119069	0	0	0.000313349	0.000485223	0.000162085	0.000312305	0	0	0	8.74929e-05	0	0.000127768	0.000152747	0.000167469	0	0	0	0	4.13121e-05	7.5304e-05	8.19639e-05	0.000104884	5.19427e-05	0.000162127	0.000276932	0
Otu00301	Bacteria(100)	Firmicutes(100)	Clostridia(100)	Oscillospirales(100)	Oscillospiraceae(100)	NK4A214_group(100)	8.27541e-05	0.000262041	0	0	0	0	0.000313349	0.000441112	0.000129668	0	4.23603e-05	8.93296e-05	0	0	0	0	0	0	0	0	0	0	8.26241e-05	0.000414172	0.000368837	0.000279691	0	0	3.46164e-05	0
Otu00308	Bacteria(100)	Firmicutes(100)	Clostridia(100)	Monoglobales(100)	Monoglobaceae(100)	Monoglobus(100)	0.000165508	0.000262041	0	0	3.2924e-05	4.67224e-05	0.00010445	0.000485223	0.000194502	0.000223075	0	4.46648e-05	7.64029e-05	0.000131239	1.86546e-05	0	0	2.09336e-05	0	0	0.000116818	0	0.000123936	0	0.000122946	3.49614e-05	0	0	0	0
Otu00318	Bacteria(100)	Firmicutes(100)	Clostridia(100)	Lachnospirales(100)	Lachnospiraceae(100)	Lachnospiraceae_unclassified(99)	0	0	4.6657e-05	8.93017e-05	3.2924e-05	4.67224e-05	5.22248e-05	0	0	0	0	0	0	0.000109366	0.000205201	0.000170358	6.78875e-05	2.09336e-05	0	2.02626e-05	3.89393e-05	0	8.26241e-05	0.000112956	8.19639e-05	6.99227e-05	7.7914e-05	0.000162127	3.46164e-05	0
Otu00329	Bacteria(100)	Firmicutes(100)	Clostridia(100)	Lachnospirales(100)	Lachnospiraceae(100)	Lachnoclostridium(77)	0.000165508	0.000209633	4.6657e-05	0	0	0	0	0	0	0	0.000338883	0.000267989	0.000229209	0.000240605	0	0	0	2.09336e-05	9.25669e-05	0	0	0.000135257	0	0	0	0	0	0	3.46164e-05	0
Otu00346	Bacteria(100)	Bacteroidetes(100)	Bacteroidia(100)	Bacteroidales(100)	Bacteroidaceae(100)	Bacteroides(100)	0	0	0	0	0	4.67224e-05	5.22248e-05	4.41112e-05	0	4.4615e-05	8.47206e-05	0	0	0	0.000111928	0.000170358	0	0	4.62834e-05	4.05252e-05	3.89393e-05	4.50857e-05	0.000123936	0	0	0	0.000285685	0.000121595	0.000103849	0
Otu00347	Bacteria(100)	Firmicutes(100)	Clostridia(100)	Lachnospirales(100)	Lachnospiraceae(100)	Lachnospiraceae_unclassified(93)	0.000248262	0.000209633	9.3314e-05	5.95344e-05	0	0	0	0	3.2417e-05	0	0.000127081	8.93296e-05	0.000191007	0.000240605	0	4.25894e-05	3.39438e-05	0	0	0	0	4.50857e-05	4.13121e-05	0	0	0	0	0	0	0
Otu00351	Bacteria(100)	Firmicutes(100)	Clostridia(100)	Lachnospirales(100)	Lachnospiraceae(100)	Lachnospiraceae_unclassified(100)	0	5.24082e-05	0	2.97672e-05	0.000362164	0.000280335	0	0	0	0	4.23603e-05	4.46648e-05	0	0	0	0	0	0	9.25669e-05	0.000202626	0.000194696	9.01713e-05	0	0	0	0	0	0	0	0
Otu00355	Bacteria(100)	Firmicutes(100)	Clostridia(100)	Oscillospirales(100)	Ruminococcaceae(100)	Subdoligranulum(98)	0	0	0	0	0	0	0.000156674	0.000132333	0	0	0	8.93296e-05	0	2.18732e-05	0	0	0	0	0	0	0	0	0.000247872	0.000112956	0.000450801	0.000314652	0	0	0	0
Otu00359	Bacteria(100)	Bacteroidetes(100)	Bacteroidia(100)	Bacteroidales(100)	Bacteroidaceae(100)	Bacteroides(100)	0	0	0.000139971	0.000119069	0	0	0	8.82223e-05	3.2417e-05	0	0	0	0	0	9.32731e-05	0	0.000186691	0.000167469	0	0	0	0	0	0	4.09819e-05	3.49614e-05	0	8.10636e-05	0	0
Otu00360	Bacteria(100)	Bacteroidetes(100)	Bacteroidia(100)	Bacteroidales(100)	Bacteroidaceae(100)	Bacteroides(100)	0	0	4.6657e-05	2.97672e-05	6.5848e-05	9.34448e-05	0.00010445	0	0	0	0	0	0	0	0.000205201	4.25894e-05	5.09156e-05	2.09336e-05	0	2.02626e-05	7.78786e-05	9.01713e-05	0.000123936	0.000112956	4.09819e-05	0	2.59713e-05	0	0	3.49993e-05
Otu00392	Bacteria(100)	Bacteroidetes(100)	Bacteroidia(100)	Bacteroidales(100)	Bacteroidaceae(100)	Bacteroides(100)	0	0	0	0	0	0	0	0	0	0	4.23603e-05	0.000133994	0	0	0.000205201	8.51789e-05	0	4.18673e-05	0	0	0	0	0	3.7652e-05	4.09819e-05	3.49614e-05	2.59713e-05	0	0	0.000314994
Otu00482	Bacteria(100)	Firmicutes(100)	Clostridia(100)	Clostridiales(100)	Clostridiaceae(100)	Clostridium_sensu_stricto_1(100)	0	0	0	0	0	0	0	0	0	0	0	4.46648e-05	0.000152806	0.000240605	0	0	0	0	0	0	0	0	0	0	0	6.99227e-05	0	0	0	0
Otu00495	Bacteria(100)	Firmicutes(100)	Clostridia(100)	Lachnospirales(100)	Lachnospiraceae(100)	Roseburia(77)	0.000455147	0	0	0	0	4.67224e-05	0	0	0	0	0	0	3.82015e-05	4.37464e-05	1.86546e-05	0	0	0	0	0	0	0	0	0	0	3.49614e-05	0	0	0	0
Otu00282	Bacteria(100)	Actinobacteria(100)	Coriobacteriia(100)	Coriobacteriales(100)	Eggerthellaceae(100)	Eggerthellaceae_unclassified(95)	0	5.24082e-05	0	5.95344e-05	3.2924e-05	0	0.000208899	0.000441112	9.7251e-05	4.4615e-05	8.47206e-05	0.000312654	7.64029e-05	6.56197e-05	3.73093e-05	4.25894e-05	6.78875e-05	2.09336e-05	4.62834e-05	8.10504e-05	0.000155757	9.01713e-05	4.13121e-05	0.000150608	0.000122946	0.000139845	7.7914e-05	4.05318e-05	6.92329e-05	0
Otu00302	Bacteria(100)	Firmicutes(100)	Clostridia(100)	Oscillospirales(100)	Ruminococcaceae(100)	Candidatus_Soleaferrea(100)	0	0	4.6657e-05	0	0	0	0	4.41112e-05	0	0	0.000127081	8.93296e-05	3.82015e-05	0.000153113	3.73093e-05	0	5.09156e-05	0	0.000277701	0.000202626	0.000155757	0.000135257	4.13121e-05	7.5304e-05	4.09819e-05	3.49614e-05	0.000155828	0.000121595	0.000138466	0
Otu00311	Bacteria(100)	Firmicutes(100)	Clostridia(100)	Oscillospirales(100)	Oscillospiraceae(100)	UCG-005(91)	4.1377e-05	5.24082e-05	0	0	9.87719e-05	0.00018689	0	8.82223e-05	3.2417e-05	4.4615e-05	0.000169441	0.000133994	0	4.37464e-05	0	0	0	0	9.25669e-05	0.000202626	0.000194696	0	0.000371809	0.00018826	0	0	0	0	0	0
Otu00322	Bacteria(100)	Firmicutes(100)	Clostridia(100)	Christensenellales(100)	Christensenellaceae(100)	uncultured(90)	4.1377e-05	0.000157224	0	0	0.000131696	0.00018689	0.00010445	4.41112e-05	9.7251e-05	4.4615e-05	8.47206e-05	4.46648e-05	0	2.18732e-05	0	0	0	0	0.00013885	0.000202626	7.78786e-05	9.01713e-05	0	3.7652e-05	0	6.99227e-05	0.000103885	4.05318e-05	0	0
Otu00338	Bacteria(100)	Firmicutes(100)	Clostridia(100)	Oscillospirales(100)	Oscillospirales_fa(100)	Oscillospirales_ge(100)	0.00041377	0.000471673	0	0	0	0	0.00010445	0	0.000226919	0.000312305	4.23603e-05	4.46648e-05	0.000114604	2.18732e-05	0	0	0	0	0	0	0	0	0	0	0	0	2.59713e-05	4.05318e-05	0	0
Otu00353	Bacteria(100)	Firmicutes(100)	Clostridia(100)	Oscillospirales(100)	Ruminococcaceae(100)	uncultured(100)	0	0	4.6657e-05	0.000148836	0	4.67224e-05	0.000522248	0.000352889	0	0	0	0	0	0	7.46185e-05	0	0	0	9.25669e-05	0	3.89393e-05	4.50857e-05	0.000123936	0.000112956	0	0	0	0	0	0
Otu00368	Bacteria(100)	Bacteroidetes(100)	Bacteroidia(100)	Bacteroidales(100)	Rikenellaceae(100)	Alistipes(100)	0	0	0	0	0	0	0	0	0.00032417	0.00044615	0	0	0	0	0	0	0	0	0	0	0	0	0	0	0	0	0.000155828	4.05318e-05	0.000173082	0.000139997
Otu00369	Bacteria(100)	Firmicutes(100)	Clostridia(100)	Oscillospirales(100)	Oscillospiraceae(100)	Oscillospira(89)	0	0	0	0	0	0	0	0	0	0	4.23603e-05	4.46648e-05	3.82015e-05	6.56197e-05	0	0	0	0	0	0	3.89393e-05	4.50857e-05	0	3.7652e-05	8.19639e-05	0.000104884	0.000155828	0	0.000346164	0.000209996
Otu00370	Bacteria(100)	Bacteroidetes(100)	Bacteroidia(100)	Bacteroidales(100)	Bacteroidaceae(100)	Bacteroides(100)	4.1377e-05	0.000104816	0	5.95344e-05	0	0	5.22248e-05	0	0	0	4.23603e-05	0.000133994	3.82015e-05	2.18732e-05	3.73093e-05	0	0	2.09336e-05	0	0	0	0	0.000247872	7.5304e-05	0.000409819	3.49614e-05	2.59713e-05	0	0	3.49993e-05
Otu00371	Bacteria(100)	Bacteroidetes(100)	Bacteroidia(100)	Bacteroidales(100)	Bacteroidaceae(100)	Bacteroides(100)	0	0	0.000186628	0.000297672	0	0	0	0	3.2417e-05	0	0	4.46648e-05	7.64029e-05	0	9.32731e-05	0.000170358	6.78875e-05	2.09336e-05	0	6.07878e-05	0	0	0	0	4.09819e-05	0	0	0	0	0
Otu00374	Bacteria(100)	Firmicutes(100)	Clostridia(100)	Lachnospirales(100)	Lachnospiraceae(100)	Lachnospiraceae_unclassified(100)	0	0	0	0	6.5848e-05	0	0.00010445	0.000176445	0	4.4615e-05	0	0	0	0	0	0	0	0	9.25669e-05	4.05252e-05	0.000389393	0.0003156	0	3.7652e-05	8.19639e-05	3.49614e-05	0	0	0	0
Otu00377	Bacteria(100)	Actinobacteria(100)	Actinobacteria(100)	Bifidobacteriales(100)	Bifidobacteriaceae(100)	Bifidobacterium(95)	0	5.24082e-05	0	0	0	0	5.22248e-05	0	0	4.4615e-05	0	0	3.82015e-05	4.37464e-05	1.86546e-05	0	0	4.18673e-05	0	0.000101313	3.89393e-05	0.000135257	0	3.7652e-05	4.09819e-05	0.000349614	2.59713e-05	4.05318e-05	0	6.99986e-05
Otu00379	Bacteria(100)	Actinobacteria(100)	Coriobacteriia(100)	Coriobacteriales(100)	Eggerthellaceae(95)	Eggerthellaceae_unclassified(95)	0	0	0.000326599	0.000297672	0	0	0	0	0	0	0	0	0	0	7.46185e-05	4.25894e-05	0.000118803	0.000104668	0	0	0	0	0	0	0	0	0	0	0	0
Otu00383	Bacteria(100)	Verrucomicrobiota(100)	Lentisphaeria(100)	Victivallales(100)	vadinBE97(100)	vadinBE97_ge(100)	0	5.24082e-05	0	0	0	0	0	0	0	0	0.000169441	0.000446648	0.000382015	0.000174986	0	0	0	0	0	0	0	0	0	0	0	0	0	0	0	0
Otu00387	Bacteria(100)	Actinobacteria(100)	Coriobacteriia(100)	Coriobacteriales(100)	Eggerthellaceae(100)	Slackia(100)	0	0	0	0	0	0	0	0	0	0	0	0	0	0	0	0	0.000169719	8.37346e-05	0	0	0.000389393	0.000405771	0	0	0	0	0	0	0	0
Otu00395	Bacteria(100)	Bacteroidetes(100)	Bacteroidia(100)	Bacteroidales(100)	Bacteroidaceae(100)	Bacteroides(100)	0	5.24082e-05	4.6657e-05	2.97672e-05	0	0	5.22248e-05	0	0	0	0	4.46648e-05	0	2.18732e-05	1.86546e-05	8.51789e-05	0	2.09336e-05	0	4.05252e-05	0	0	4.13121e-05	0	0.000245892	0.000349614	0	0	3.46164e-05	3.49993e-05
Otu00445	Bacteria(100)	Firmicutes(100)	Clostridia(100)	Clostridia_UCG-014(100)	Clostridia_UCG-014_fa(100)	Clostridia_UCG-014_ge(100)	0	0	0	0	0	0	0.000365573	0.000441112	0	0	0	0	0	0	0	0	0	0	0	0	0	0	8.26241e-05	3.7652e-05	0	6.99227e-05	0	0	0	0
Otu00472	Bacteria(100)	Firmicutes(100)	Bacilli(100)	Lactobacillales(100)	Streptococcaceae(100)	Streptococcus(100)	0	0	0	0	0	0	0	0	0	0	0	0	0.000343813	0.000218732	0	0	0	0	0	0	0	0	0	0	0	0	0	0	0	0
Otu00484	Bacteria(100)	Firmicutes(100)	Clostridia(100)	Oscillospirales(100)	UCG-010(100)	UCG-010_ge(100)	0	0	0	0	0	0	0.000522248	0.000352889	0	0	0	0	0	0	0	0	0	0	0	0	0	0	0	0	0	0	0	0	0	0
Otu00489	Bacteria(100)	Firmicutes(100)	Clostridia(100)	Oscillospirales(100)	Oscillospiraceae(100)	UCG-005(100)	4.1377e-05	5.24082e-05	0	0	0	0	0	0	0	0	0	4.46648e-05	7.64029e-05	0.000218732	0	0	0	0	0	0	0	0	0	0	8.19639e-05	0	0	0	0	0
Otu00502	Bacteria(100)	Bacteroidetes(100)	Bacteroidia(100)	Bacteroidales(100)	Bacteroidaceae(100)	Bacteroides(100)	0	0	0	0	0.00016462	0.000467224	0	0	0	0	0	0	0	0	0	0	0	0	4.62834e-05	0	0	0	0	0	0	0	0	0	0	0
Otu00507	Bacteria(100)	Firmicutes(100)	Clostridia(100)	Peptostreptococcales-Tissierellales(100)	Anaerovoracaceae(100)	Family_XIII_AD3011_group(100)	0	0	0	0	0	0	0	0	0	0	0	0	0	0	0	0	0	0	0.000185134	0.000202626	3.89393e-05	4.50857e-05	0	0	0	0	0	0	0	0
Otu00291	Bacteria(100)	Firmicutes(100)	Clostridia(100)	Lachnospirales(100)	Lachnospiraceae(100)	Lachnospiraceae_UCG-004(99)	0	0	0	0	3.2924e-05	4.67224e-05	0	0	0	4.4615e-05	0.000296522	0.000178659	0.000152806	0.000153113	0.000167892	8.51789e-05	3.39438e-05	4.18673e-05	0.00013885	0.000182363	7.78786e-05	4.50857e-05	4.13121e-05	0.000150608	8.19639e-05	0	2.59713e-05	4.05318e-05	0.000103849	0
Otu00313	Bacteria(100)	Bacteroidetes(100)	Bacteroidia(100)	Bacteroidales(100)	Bacteroidaceae(100)	Bacteroides(100)	0	0	0	0	0	4.67224e-05	5.22248e-05	0	0	0	4.23603e-05	0	0	0	7.46185e-05	4.25894e-05	3.39438e-05	4.18673e-05	0.000231417	0.000101313	3.89393e-05	4.50857e-05	4.13121e-05	0	8.19639e-05	6.99227e-05	0.000233742	0.000324254	0.000138466	0.000104998
Otu00327	Bacteria(100)	Bacteroidetes(100)	Bacteroidia(100)	Bacteroidales(100)	Rikenellaceae(100)	Alistipes(100)	8.27541e-05	0	0	0	0	0	0.00010445	0.000132333	0.000291753	4.4615e-05	0.000127081	4.46648e-05	0	4.37464e-05	0	0	0	0	0	0	0	0	8.26241e-05	7.5304e-05	4.09819e-05	6.99227e-05	0.000181799	0.000162127	0.000173082	3.49993e-05
Otu00343	Bacteria(100)	Firmicutes(100)	Clostridia(100)	Lachnospirales(100)	Lachnospiraceae(100)	Lachnospiraceae_unclassified(100)	0	5.24082e-05	9.3314e-05	2.97672e-05	0	0	0	0	0	0	0	0	3.82015e-05	0	0.000167892	0.000127768	0.000101831	0.000146535	4.62834e-05	8.10504e-05	0.000116818	0.000135257	0	0	0	0	0	0	0	0
Otu00345	Bacteria(100)	Firmicutes(100)	Clostridia(100)	Oscillospirales(100)	Ruminococcaceae(100)	uncultured(100)	0.000372393	0.000314449	0	0	0.00016462	0.00018689	5.22248e-05	0	6.4834e-05	4.4615e-05	0.000169441	4.46648e-05	0	4.37464e-05	0	0	0	0	0	6.07878e-05	0	4.50857e-05	0	0	4.09819e-05	3.49614e-05	0	0	0	0
Otu00357	Bacteria(100)	Actinobacteria(100)	Coriobacteriia(100)	Coriobacteriales(100)	Coriobacteriales_Incertae_Sedis(100)	uncultured(100)	0.000206885	0.000471673	0	2.97672e-05	0	0	0	0	0.000129668	0	0	0	0.00026741	0.000153113	0	0	1.69719e-05	2.09336e-05	0	0	0	0	0	0	0	0	0	4.05318e-05	3.46164e-05	3.49993e-05
Otu00362	Bacteria(100)	Bacteroidetes(100)	Bacteroidia(100)	Bacteroidales(100)	Tannerellaceae(100)	Parabacteroides(100)	0	0	0	0	6.5848e-05	0	0	0	0	0	0	0	0	0	0	4.25894e-05	0.000101831	2.09336e-05	0.000277701	0.000182363	0.000233636	0.000270514	0	0	0	0	0	0	0	0
Otu00373	Bacteria(100)	Firmicutes(100)	Clostridia(100)	Lachnospirales(100)	Lachnospiraceae(100)	Anaerostipes(100)	0	0	0	2.97672e-05	0	0	0	0	3.2417e-05	4.4615e-05	0	0	3.82015e-05	0.000131239	1.86546e-05	0	1.69719e-05	0	4.62834e-05	2.02626e-05	3.89393e-05	0	0	3.7652e-05	0.000368837	0.000174807	0	4.05318e-05	3.46164e-05	0.000104998
Otu00400	Bacteria(100)	Firmicutes(100)	Clostridia(100)	Lachnospirales(100)	Lachnospiraceae(100)	Lachnospiraceae_unclassified(80)	4.1377e-05	0	0	0	0	0	0	0	0	0	4.23603e-05	0	0.000305612	0.000196859	0	0	0	0	0	0	3.89393e-05	0	4.13121e-05	3.7652e-05	8.19639e-05	0.000209768	0	0	0	0
Otu00402	Bacteria(100)	Bacteroidetes(100)	Bacteroidia(100)	Bacteroidales(100)	Bacteroidaceae(100)	Bacteroides(100)	0	0	0	2.97672e-05	0	0	5.22248e-05	0	3.2417e-05	4.4615e-05	4.23603e-05	0	0	0	1.86546e-05	4.25894e-05	3.39438e-05	0	0	0	0	0	0	0	0	3.49614e-05	5.19427e-05	0.000364786	0.000173082	0.000139997
Otu00465	Bacteria(100)	Firmicutes(100)	Clostridia(100)	Oscillospirales(100)	Oscillospirales_fa(100)	Oscillospirales_ge(100)	0	0	0	0	0.000296316	0.000280335	0	0	0	0	0	0	0	0	0	0	0	0	0	4.05252e-05	3.89393e-05	9.01713e-05	0	0	0	0	0	0	0	0
Otu00468	Bacteria(100)	Firmicutes(100)	Clostridia(100)	Oscillospirales(100)	Oscillospiraceae(100)	uncultured(100)	0	5.24082e-05	0	0	0	0	0	0	0	0	0.000211802	4.46648e-05	0.000152806	0.000196859	0	0	0	0	0	0	0	0	0	0	0	0	0	0	0	0
Otu00519	Bacteria(100)	Firmicutes(100)	Negativicutes(100)	Veillonellales-Selenomonadales(100)	Veillonellaceae(100)	Allisonella(94)	0	0	0	0	0	0	0	0	0	0	0	0	0	0	0	0	0	0	0	0	0	0	0	0	0	0	0.000233742	0.000162127	3.46164e-05	3.49993e-05
Otu00577	Bacteria(100)	Firmicutes(100)	Clostridia(100)	Lachnospirales(100)	Lachnospiraceae(100)	Tuzzerella(92)	0	0	0	0	0	0	0	0	0	0	0	0	0	0	0.000167892	0.000127768	0	0	0	0	0	0	0	0	0	0	0	0	0	0
Otu00305	Bacteria(100)	Bacteroidetes(100)	Bacteroidia(100)	Bacteroidales(100)	Bacteroidaceae(100)	Bacteroides(100)	0	0	4.6657e-05	5.95344e-05	0.00016462	4.67224e-05	0.00010445	0	0.000226919	0.000133845	4.23603e-05	4.46648e-05	0	0.000153113	1.86546e-05	4.25894e-05	1.69719e-05	4.18673e-05	0.000185134	2.02626e-05	3.89393e-05	9.01713e-05	0	0	4.09819e-05	3.49614e-05	5.19427e-05	4.05318e-05	3.46164e-05	0.000279994
Otu00317	Bacteria(100)	Bacteroidetes(100)	Bacteroidia(100)	Bacteroidales(100)	Bacteroidaceae(100)	Bacteroides(100)	0	5.24082e-05	0.000373256	8.93017e-05	6.5848e-05	0.00018689	5.22248e-05	0	3.2417e-05	0	0	4.46648e-05	0	0	5.59639e-05	0.000127768	6.78875e-05	0.000146535	4.62834e-05	0.000101313	3.89393e-05	9.01713e-05	0	3.7652e-05	4.09819e-05	3.49614e-05	2.59713e-05	0	0	0
Otu00324	Bacteria(100)	Firmicutes(100)	Clostridia(100)	Lachnospirales(100)	Lachnospiraceae(100)	Lachnospiraceae_unclassified(100)	0.000331016	0.000314449	9.3314e-05	0.000148836	6.5848e-05	0	0.00010445	0	0	0	0.000169441	4.46648e-05	3.82015e-05	8.74929e-05	1.86546e-05	0	0	0	0	0	0	0	0	3.7652e-05	0.000122946	0.000279691	0	0	0	0
Otu00334	Bacteria(100)	Firmicutes(100)	Clostridia(100)	Lachnospirales(100)	Lachnospiraceae(100)	Blautia(87)	0.000165508	0	0.000139971	2.97672e-05	0	0	0	0	0.000259336	0.000312305	4.23603e-05	0	7.64029e-05	8.74929e-05	0	0	6.78875e-05	6.28009e-05	0	2.02626e-05	0	4.50857e-05	0	0	8.19639e-05	0	2.59713e-05	4.05318e-05	3.46164e-05	0
Otu00336	Bacteria(100)	Bacteroidetes(100)	Bacteroidia(100)	Bacteroidales(100)	Bacteroidaceae(100)	Bacteroides(100)	0	5.24082e-05	0.000186628	5.95344e-05	0	0	0	0	3.2417e-05	4.4615e-05	0.000211802	0.000133994	0	0.000174986	5.59639e-05	8.51789e-05	3.39438e-05	2.09336e-05	4.62834e-05	0	0	0	0	3.7652e-05	8.19639e-05	0.000104884	0	0.000121595	0	0
Otu00341	Bacteria(100)	Firmicutes(100)	Clostridia(100)	Lachnospirales(100)	Defluviitaleaceae(81)	Defluviitaleaceae_UCG-011(77)	0.000331016	0.000262041	0	0	3.2924e-05	4.67224e-05	0.00010445	0.000132333	6.4834e-05	0.000223075	4.23603e-05	0.000133994	3.82015e-05	4.37464e-05	0	0	0	0	0	0	0	0	4.13121e-05	7.5304e-05	0	0	5.19427e-05	4.05318e-05	6.92329e-05	0
Otu00349	Bacteria(100)	Firmicutes(100)	Clostridia(100)	Peptostreptococcales-Tissierellales(100)	Anaerovoracaceae(100)	Family_XIII_AD3011_group(100)	0	0	0.000186628	0.000208371	0	0	0.00010445	4.41112e-05	0.000129668	4.4615e-05	0	0	0	0	0	0	0	0	0	0	0	0	8.26241e-05	0.000150608	4.09819e-05	3.49614e-05	0.000207771	0.000162127	3.46164e-05	0
Otu00352	Bacteria(100)	Firmicutes(100)	Clostridia(100)	Oscillospirales(100)	Ruminococcaceae(100)	Anaerofilum(100)	4.1377e-05	0.000104816	0	0	0	0	5.22248e-05	0.000132333	3.2417e-05	8.92299e-05	0.000127081	0.000133994	0.00026741	0.000174986	0	0	0	0	0	2.02626e-05	7.78786e-05	0.000135257	0	3.7652e-05	0	0	2.59713e-05	0	0	0
Otu00358	Bacteria(100)	Firmicutes(100)	Clostridia(100)	Oscillospirales(100)	Oscillospiraceae(100)	NK4A214_group(98)	0.000331016	0.000157224	0	0	0	0	0	0.000176445	0.000129668	4.4615e-05	0.000127081	4.46648e-05	0.000191007	4.37464e-05	0	0	0	0	0	0	0	0	0.000165248	0.000112956	0	0	0	0	0	0
Otu00367	Bacteria(100)	Firmicutes(100)	Clostridia(100)	Oscillospirales(100)	Ruminococcaceae(100)	Ruminococcaceae_unclassified(100)	0.000289639	0.000419265	0	2.97672e-05	0.000131696	0	0.000313349	4.41112e-05	0	4.4615e-05	0	0	0	0	0	4.25894e-05	1.69719e-05	0	0	6.07878e-05	0	0	4.13121e-05	3.7652e-05	0	6.99227e-05	0	0	0	0
Otu00376	Bacteria(100)	Firmicutes(100)	Clostridia(100)	Peptostreptococcales-Tissierellales(100)	Peptostreptococcaceae(100)	Terrisporobacter(98)	0	0	0	0	0	0	0.000313349	0.000308778	0.000259336	8.92299e-05	0	0	0	0	0	0	0	0	4.62834e-05	0	0	9.01713e-05	8.26241e-05	3.7652e-05	8.19639e-05	0	0	0.000121595	0	0
Otu00378	Bacteria(100)	Firmicutes(100)	Clostridia(100)	Oscillospirales(100)	Ruminococcaceae(100)	uncultured(100)	0.000124131	0	0	0	3.2924e-05	9.34448e-05	0	0.000220556	0	0	8.47206e-05	8.93296e-05	3.82015e-05	4.37464e-05	0	0	0	0	0.000231417	0.000162101	0.000116818	0	0	0	0	0	0	0	0	0
Otu00389	Bacteria(100)	Firmicutes(100)	Clostridia(100)	Lachnospirales(100)	Lachnospiraceae(100)	Lachnospiraceae_unclassified(57)	0.000206885	0.000262041	0	0	9.87719e-05	0.000373779	0	0	0	0	0	8.93296e-05	0	0	0	0	0	0	4.62834e-05	6.07878e-05	7.78786e-05	0.000135257	0	0	0	0	0	0	0	0
Otu00391	Bacteria(100)	Firmicutes(100)	Bacilli(100)	Erysipelotrichales(100)	Erysipelotrichaceae(100)	Holdemania(100)	0.000165508	5.24082e-05	0	5.95344e-05	3.2924e-05	0	5.22248e-05	4.41112e-05	6.4834e-05	0	0	0	7.64029e-05	4.37464e-05	1.86546e-05	0	0	0	0.00013885	0.000162101	0	4.50857e-05	4.13121e-05	7.5304e-05	0	0	0	0	0	0
Otu00399	Bacteria(100)	Bacteroidetes(100)	Bacteroidia(100)	Bacteroidales(100)	Bacteroidaceae(100)	Bacteroides(100)	0.000206885	0.000262041	0	0	6.5848e-05	9.34448e-05	0	0	0	0	0	8.93296e-05	7.64029e-05	0.000174986	0	0	0	0	0	4.05252e-05	0	9.01713e-05	0	0	0	0	0	0	0	0
Otu00404	Bacteria(100)	Firmicutes(100)	Clostridia(100)	Lachnospirales(100)	Lachnospiraceae(100)	Lachnospiraceae_unclassified(100)	0.000124131	5.24082e-05	0	0	3.2924e-05	9.34448e-05	0	0	0	4.4615e-05	0	8.93296e-05	3.82015e-05	8.74929e-05	0	0	0	0	9.25669e-05	0.000162101	3.89393e-05	9.01713e-05	0	0	0	3.49614e-05	0	0	0	0
Otu00413	Bacteria(100)	Firmicutes(100)	Clostridia(100)	Lachnospirales(100)	Lachnospiraceae(100)	Lachnospiraceae_unclassified(100)	0.000124131	5.24082e-05	0	0	0	0	0	0	0	0	0.000211802	0.000178659	0.00026741	0.000174986	0	0	0	0	0	0	0	0	0	0	0	0	0	0	0	0
Otu00414	Bacteria(100)	Firmicutes(100)	Clostridia(100)	Oscillospirales(100)	UCG-010(100)	UCG-010_ge(100)	8.27541e-05	0.000209633	0	0	6.5848e-05	9.34448e-05	0.000365573	0.000352889	0	0	0	0	0	0	0	0	0	0	0	4.05252e-05	0	0	0	0	0	3.49614e-05	0	0	0	0
Otu00425	Bacteria(100)	Firmicutes(100)	Clostridia(100)	Lachnospirales(100)	Lachnospiraceae(100)	Lachnospiraceae_unclassified(93)	0	0	0	0	0	0	0	0	0	0	4.23603e-05	0	0	2.18732e-05	0.000149237	0.000170358	6.78875e-05	0	4.62834e-05	0	0	0	0.000123936	0.000112956	0	0	2.59713e-05	0	0	0
Otu00447	Bacteria(100)	Firmicutes(100)	Clostridia(100)	Oscillospirales(100)	Ruminococcaceae(100)	Ruminococcaceae_unclassified(100)	0.000331016	0.000209633	0	0	0	0	0.00010445	8.82223e-05	6.4834e-05	0	4.23603e-05	0	0	2.18732e-05	0	0	0	0	0	0	0	0	0	0	8.19639e-05	0	0	0	0	0
Otu00448	Bacteria(100)	Bacteroidetes(100)	Bacteroidia(100)	Bacteroidales(100)	Rikenellaceae(100)	Alistipes(100)	0	0	0	0	0	0	0.000417798	0.000264667	0	0	0	0	0	0	0	0	0	0	0	0	0	0	8.26241e-05	7.5304e-05	0.000122946	3.49614e-05	0	0	0	0
Otu00455	Bacteria(100)	Bacteroidetes(100)	Bacteroidia(100)	Bacteroidales(100)	Bacteroidaceae(100)	Bacteroides(100)	0	0	0	0	0	0	0	0	0	4.4615e-05	0	0	0	0	0	0	0	0	0	0	0	4.50857e-05	0	0	0	3.49614e-05	0.000207771	0.000121595	0.000103849	0.000139997
Otu00480	Bacteria(100)	Bacteroidetes(100)	Bacteroidia(100)	Bacteroidales(100)	Bacteroidaceae(100)	Bacteroides(100)	0	0	4.6657e-05	0	0	4.67224e-05	0.00010445	0	0	4.4615e-05	0	0	0	0	0.000149237	0	1.69719e-05	0	4.62834e-05	2.02626e-05	3.89393e-05	0	0	0	4.09819e-05	0	0	0	0	3.49993e-05
Otu00483	Bacteria(100)	Bacteroidetes(100)	Bacteroidia(100)	Bacteroidales(100)	Bacteroidaceae(100)	Bacteroides(100)	0	0	0	0	0	0	0	0	0	4.4615e-05	0	0	3.82015e-05	0	0.000149237	0	0	2.09336e-05	0	2.02626e-05	0	0	4.13121e-05	7.5304e-05	0.000122946	0	0	0	0	0
Otu00499	Bacteria(100)	Firmicutes(100)	Bacilli(100)	Lactobacillales(100)	Lactobacillaceae(83)	Lactobacillus(83)	0	0	0	0	0	0	0	0	0	4.4615e-05	0	0	0	0	0	0	0	0	0	0	0	0	0	0	0	0	0.000129857	4.05318e-05	0.000276932	6.99986e-05
Otu00503	Bacteria(100)	Firmicutes(100)	Clostridia(100)	Oscillospirales(100)	Oscillospiraceae(100)	NK4A214_group(100)	0	0	0	0	0	0	0	0	0.000259336	0.000312305	0	0	0	0	0	0	0	0	0	0	0	0	0	0	0	0	2.59713e-05	0	0	0
Otu00555	Bacteria(100)	Firmicutes(100)	Clostridia(100)	Oscillospirales(100)	Oscillospirales_fa(100)	Oscillospirales_ge(100)	0	0	0	0	0	0	0	0	0.000162085	0.00035692	0	0	0	0	0	0	0	0	0	0	0	0	0	0	0	0	0	0	0	0
Otu00704	Bacteria(100)	Firmicutes(100)	Clostridia(100)	Peptostreptococcales-Tissierellales(100)	Anaerovoracaceae(100)	Anaerovoracaceae_ge(100)	0	0	0	0	0	0	0	0	0	0	0	0	0	0	0	0	0	0	0	0.000162101	0	0	0	0	0	0	0	0	0	0
Otu00303	Bacteria(100)	Bacteroidetes(100)	Bacteroidia(100)	Bacteroidales(100)	Bacteroidaceae(100)	Bacteroides(100)	0	0.000104816	0.000186628	5.95344e-05	9.87719e-05	0.00018689	0	4.41112e-05	0	0.000133845	0	0	0	0	0.000111928	0.000170358	6.78875e-05	6.28009e-05	0.00013885	2.02626e-05	0.000272575	0.000180343	0	0	0	0	0.000129857	4.05318e-05	0	0.000104998
Otu00388	Bacteria(100)	Firmicutes(100)	Clostridia(100)	Oscillospirales(100)	Ruminococcaceae(100)	Incertae_Sedis(100)	0.000206885	0.000209633	0	0	0	0	0	0	0.000226919	4.4615e-05	4.23603e-05	0.000312654	3.82015e-05	0	0	0	0	0	0	0	0	0	0	0	0	0	0.000129857	8.10636e-05	0	0
Otu00398	Bacteria(100)	Firmicutes(100)	Clostridia(100)	Lachnospirales(100)	Lachnospiraceae(100)	Lachnospiraceae_ge(97)	4.1377e-05	0	4.6657e-05	2.97672e-05	3.2924e-05	4.67224e-05	0	0	0	0	0	0	3.82015e-05	6.56197e-05	1.86546e-05	4.25894e-05	6.78875e-05	6.28009e-05	9.25669e-05	0	0.000272575	0.000135257	0	0	0	0	0	0	0	0
Otu00412	Bacteria(100)	Firmicutes(100)	Clostridia(100)	Oscillospirales(100)	Ruminococcaceae(100)	Ruminococcaceae_unclassified(100)	0	0	0	0	9.87719e-05	4.67224e-05	0	0	0.000226919	0.000312305	0	0	0	0	0	0	0	0	4.62834e-05	0.000101313	3.89393e-05	4.50857e-05	0	0	0	0	2.59713e-05	0	3.46164e-05	0
Otu00420	Bacteria(100)	Firmicutes(100)	Clostridia(100)	Lachnospirales(100)	Lachnospiraceae(100)	Lachnospiraceae_unclassified(100)	0.000289639	0.000209633	0	0	0	0	0	0	0	0	0.000127081	0.000133994	0.000191007	0.000109366	0	0	0	0	0	0	0	0	0	0	0	0	0	0	0	0
Otu00421	Bacteria(100)	Bacteroidetes(100)	Bacteroidia(100)	Bacteroidales(100)	Rikenellaceae(100)	Alistipes(100)	0	0	9.3314e-05	0	0	0	0.00010445	4.41112e-05	0.000226919	8.92299e-05	0	0	0	0	0	0	0	4.18673e-05	0	0	7.78786e-05	0	0	0	4.09819e-05	0	5.19427e-05	8.10636e-05	6.92329e-05	3.49993e-05
Otu00424	Bacteria(100)	Firmicutes(100)	Negativicutes(100)	Veillonellales-Selenomonadales(100)	Veillonellaceae(100)	Veillonella(100)	0	0	0	0	0	0	0	0	0	0	4.23603e-05	4.46648e-05	0.000114604	8.74929e-05	0	0	0	0	0	0	3.89393e-05	4.50857e-05	4.13121e-05	0	0	0	5.19427e-05	0	0.000242315	0.000174997
Otu00430	Bacteria(100)	Firmicutes(100)	Clostridia(100)	Oscillospirales(100)	Butyricicoccaceae(100)	Butyricicoccaceae_unclassified(72)	0	0	0	0	0	4.67224e-05	5.22248e-05	0	0	0	0	0	0	0	0.000111928	4.25894e-05	8.48594e-05	0.000146535	0	2.02626e-05	0	0	0	0	0	0.000104884	0	0	0	0
Otu00431	Bacteria(100)	Bacteroidetes(100)	Bacteroidia(100)	Bacteroidales(100)	Bacteroidaceae(100)	Bacteroides(100)	0	0	0	0	0	0	0	0	0	0	0	4.46648e-05	0	0	0.000130582	0.000127768	1.69719e-05	0	0.00013885	4.05252e-05	3.89393e-05	0	0	0	0	0	2.59713e-05	0.000162127	6.92329e-05	0
Otu00478	Bacteria(100)	Firmicutes(100)	Clostridia(100)	Lachnospirales(100)	Lachnospiraceae(100)	Lachnospiraceae_unclassified(64)	0	0	0	0	0	0	0	0	0	0	0	0	3.82015e-05	0	1.86546e-05	0	1.69719e-05	2.09336e-05	0	2.02626e-05	3.89393e-05	0	0.000123936	0.000263564	4.09819e-05	0	2.59713e-05	4.05318e-05	0	0
Otu00491	Bacteria(100)	Bacteroidetes(100)	Bacteroidia(100)	Bacteroidales(100)	Bacteroidaceae(100)	Bacteroides(100)	0	0	0	0	0	0	0	0	3.2417e-05	0	8.47206e-05	8.93296e-05	0.000152806	0	0.000130582	0	0	0	0	0	0	0	0	3.7652e-05	0	0	0	0	0	0
Otu00496	Bacteria(100)	Firmicutes(100)	Clostridia(100)	Oscillospirales(100)	UCG-010(100)	UCG-010_ge(100)	0	0	0	0	0	0	5.22248e-05	8.82223e-05	0.000226919	0.000312305	0	0	0	0	0	0	0	0	0	0	0	0	0	0	0	0	0	0	0	0
Otu00506	Bacteria(100)	Bacteroidetes(100)	Bacteroidia(100)	Bacteroidales(100)	Bacteroidaceae(100)	Bacteroides(100)	0	0	0	0	0	0	0	0	6.4834e-05	4.4615e-05	0	0	0	0	3.73093e-05	0	6.78875e-05	0.000146535	0	0	0	0	0	0	0	0	0	0	0	0
Otu00508	Bacteria(100)	Firmicutes(100)	Clostridia(100)	Oscillospirales(100)	Ruminococcaceae(100)	Faecalibacterium(100)	0	0	0	2.97672e-05	0	0	5.22248e-05	4.41112e-05	0.000162085	0.000312305	0	0	0	0	0	0	0	2.09336e-05	0	0	0	0	0	0	0	0	0	0	0	0
Otu00518	Bacteria(100)	Firmicutes(100)	Bacilli(100)	RF39(100)	RF39_fa(100)	RF39_ge(100)	0	0	0	0	0	0	0	0	0.000226919	0.000223075	0	0	0	0	0	0	0	0	0	0	0	0	0	0	0	0	5.19427e-05	0	3.46164e-05	0
Otu00521	Bacteria(100)	Firmicutes(100)	Clostridia(100)	Lachnospirales(100)	Lachnospiraceae(100)	Lachnospiraceae_UCG-010(100)	0	0	0	0	0	0	0	0	0	0	0	0	3.82015e-05	0	1.86546e-05	0	0	0	0	2.02626e-05	0	0	4.13121e-05	0	0	0	0.000181799	0.000121595	3.46164e-05	0
Otu00528	Bacteria(100)	Firmicutes(100)	Clostridia(100)	Lachnospirales(100)	Lachnospiraceae(100)	Lachnospiraceae_unclassified(58)	0.000289639	5.24082e-05	4.6657e-05	8.93017e-05	0	0	0	0	0	0	0	4.46648e-05	0	0	0	0	1.69719e-05	0	0	0	0	0	0	0	0	0	0	0	0	0
Otu00529	Bacteria(100)	Firmicutes(100)	Clostridia(100)	Oscillospirales(100)	Oscillospirales_fa(100)	Oscillospirales_ge(100)	0.000289639	0.000314449	0	0	0	0	0	0	0	0	4.23603e-05	0	0	0	0	0	0	0	0	0	0	0	0	0	0	0	0	0	0	0
Otu00565	Bacteria(100)	Firmicutes(100)	Clostridia(100)	Lachnospirales(100)	Lachnospiraceae(100)	Lachnospiraceae_unclassified(100)	0	5.24082e-05	0	0	3.2924e-05	0	0	0	0	0	4.23603e-05	0	7.64029e-05	0.000153113	0	0	0	0	0	0	0	0	0	0	0	0	0	0	0	0
Otu00584	Bacteria(100)	Firmicutes(100)	Negativicutes(100)	Veillonellales-Selenomonadales(100)	Veillonellaceae(100)	Negativicoccus(100)	0	0	0	0	0	0	0	0	0	0	0	0	0	0	0	0	0	0	0	0	0.000272575	0.000225428	0	0	0	0	0	0	0	0
Otu00608	Bacteria(100)	Firmicutes(100)	Clostridia(100)	Oscillospirales(100)	UCG-010(100)	UCG-010_ge(100)	0	0	0	0	0	0	0	0	0.000226919	0.00017846	0	0	0	0	0	0	0	0	0	0	0	0	0	0	0	0	0	0	0	0
Otu00637	Bacteria(100)	Firmicutes(100)	Clostridia(100)	Lachnospirales(100)	Lachnospiraceae(100)	Coprococcus(80)	0	0	0	0	0	0	0	4.41112e-05	0.000226919	4.4615e-05	0	0	0	0	0	4.25894e-05	0	0	0	0	0	0	0	0	0	0	0	0	0	0
Otu00654	Bacteria(100)	Firmicutes(100)	Negativicutes(100)	Veillonellales-Selenomonadales(100)	Selenomonadaceae(100)	Megamonas(100)	0	0	0	0	0	0	0	0	0	0	0	0	0	0	0	8.51789e-05	0.000118803	0	0	0	0	0	0	0	0	0	0	0	0	0
Otu00668	Bacteria(100)	Bacteroidetes(100)	Bacteroidia(100)	Bacteroidales(100)	Bacteroidaceae(100)	Bacteroides(100)	0	0	0	0	0	0	0	0	0	0	0	0	0	0	0.000130582	0	0	0	0	0	0	0	0	0	0	3.49614e-05	2.59713e-05	0	0	0
Otu00769	Bacteria(100)	Firmicutes(100)	Bacilli(100)	Lactobacillales(100)	Lactobacillales_unclassified(100)	Lactobacillales_unclassified(100)	0	0	0	0	0	0	0	0	0	0	0	0	0	0	0	0	0	0	0	0	0	0	0	0	0	0	0	0.000283722	0	0
Otu00344	Bacteria(100)	Firmicutes(100)	Clostridia(100)	Lachnospirales(100)	Lachnospiraceae(100)	Lachnospiraceae_unclassified(88)	0	0	4.6657e-05	5.95344e-05	0	4.67224e-05	5.22248e-05	8.82223e-05	0.000129668	4.4615e-05	0	0	0	0	0.000111928	4.25894e-05	1.69719e-05	0	4.62834e-05	6.07878e-05	7.78786e-05	0.000135257	0.000165248	0.00018826	4.09819e-05	0	0	4.05318e-05	0	3.49993e-05
Otu00356	Bacteria(100)	Firmicutes(100)	Clostridia(100)	Lachnospirales(100)	Lachnospiraceae(100)	Lachnospiraceae_unclassified(100)	0	0	4.6657e-05	5.95344e-05	9.87719e-05	9.34448e-05	0	0	0	0	4.23603e-05	8.93296e-05	0.000152806	0.000131239	9.32731e-05	8.51789e-05	0.000101831	2.09336e-05	4.62834e-05	2.02626e-05	0	4.50857e-05	0	0	0	0	0	0	0	0
Otu00364	Bacteria(100)	Firmicutes(100)	Clostridia(100)	Lachnospirales(100)	Lachnospiraceae(100)	Lachnospiraceae_unclassified(100)	0	0	0	0	0.00016462	0.000280335	0	0	6.4834e-05	4.4615e-05	0	0	0	0	0	0	0	0	0.00013885	6.07878e-05	0.000194696	0.000225428	0	0	0	0	2.59713e-05	0	0.000207699	0
Otu00372	Bacteria(100)	Firmicutes(100)	Clostridia(100)	Oscillospirales(100)	Ruminococcaceae(100)	Ruminococcaceae_unclassified(100)	4.1377e-05	0	0	2.97672e-05	6.5848e-05	9.34448e-05	0	0	0	4.4615e-05	4.23603e-05	0.000133994	0.000152806	2.18732e-05	3.73093e-05	4.25894e-05	3.39438e-05	0	0	0.000101313	0	0	0	3.7652e-05	4.09819e-05	0	0	0	6.92329e-05	0.000209996
Otu00390	Bacteria(100)	Actinobacteria(100)	Actinobacteria(100)	Bifidobacteriales(100)	Bifidobacteriaceae(100)	Bifidobacterium(100)	0	0	0	0	0	0	0	0	3.2417e-05	0.000133845	0	0	0	0	0	0	0	0	0	0	0	0	0.000123936	0.000112956	0.000122946	6.99227e-05	0.000155828	0.000162127	0.000173082	6.99986e-05
Otu00393	Bacteria(100)	Firmicutes(100)	Clostridia(100)	Christensenellales(100)	Christensenellaceae(100)	Christensenella(100)	4.1377e-05	5.24082e-05	0	2.97672e-05	0	4.67224e-05	0	4.41112e-05	0	0	0	0	3.82015e-05	2.18732e-05	3.73093e-05	4.25894e-05	1.69719e-05	2.09336e-05	9.25669e-05	0.000121576	0.000116818	0.000135257	0	3.7652e-05	4.09819e-05	3.49614e-05	0	0	3.46164e-05	3.49993e-05
Otu00405	Bacteria(100)	Firmicutes(100)	Clostridia(100)	Christensenellales(100)	Christensenellaceae(100)	Christensenellaceae_R-7_group(100)	0.000248262	0.000209633	0	0	0	0	0.000156674	0.000176445	0	8.92299e-05	4.23603e-05	0	0	0	0	0	0	0	0	0	0	0	8.26241e-05	7.5304e-05	0	0.000104884	2.59713e-05	4.05318e-05	0	0
Otu00427	Bacteria(100)	Bacteroidetes(100)	Bacteroidia(100)	Bacteroidales(100)	Marinifilaceae(100)	Sanguibacteroides(100)	0.000206885	0.000209633	0	0	0	0	0	0	0	0	0.000211802	0.000267989	7.64029e-05	6.56197e-05	0	0	0	0	0	0	0	0	0	0	0	0	0	0	0	0
Otu00433	Bacteria(100)	Firmicutes(100)	Clostridia(100)	Lachnospirales(100)	Lachnospiraceae(100)	Lachnospiraceae_unclassified(71)	0.000248262	0.000157224	4.6657e-05	0	3.2924e-05	0	0	8.82223e-05	0	0	8.47206e-05	8.93296e-05	7.64029e-05	4.37464e-05	0	0	0	2.09336e-05	0	0	0	0	4.13121e-05	0	0	3.49614e-05	0	0	0	0
Otu00435	Bacteria(100)	Bacteroidetes(100)	Bacteroidia(100)	Bacteroidales(100)	Bacteroidaceae(100)	Bacteroides(100)	0	0	0	8.93017e-05	0	0	5.22248e-05	8.82223e-05	9.7251e-05	8.92299e-05	0	0	0	0	0.000111928	0	0	2.09336e-05	0	2.02626e-05	0	0	4.13121e-05	0	0	0.000104884	0	0	3.46164e-05	0
Otu00440	Bacteria(100)	Firmicutes(100)	Clostridia(100)	Oscillospirales(100)	Oscillospiraceae(100)	Oscillospiraceae_unclassified(53)	0	0.000104816	0	0	0	4.67224e-05	0	0	0	0	8.47206e-05	0	3.82015e-05	4.37464e-05	0	4.25894e-05	0	0	9.25669e-05	8.10504e-05	0.000233636	4.50857e-05	0	0	0	3.49614e-05	0	0	0	0
Otu00441	Bacteria(100)	Firmicutes(100)	Clostridia(100)	Lachnospirales(100)	Lachnospiraceae(100)	Lachnospiraceae_unclassified(83)	0	0	4.6657e-05	5.95344e-05	0	0	0	4.41112e-05	0	0	0	0	0	0	5.59639e-05	0	0.000101831	0.000104668	0	4.05252e-05	3.89393e-05	0	0	0	0	0	5.19427e-05	0	0	0
Otu00463	Bacteria(100)	Actinobacteria(100)	Coriobacteriia(100)	Coriobacteriales(100)	Coriobacteriales_unclassified(100)	Coriobacteriales_unclassified(100)	0	0	0	0	6.5848e-05	4.67224e-05	0	0	0	0	0	0	0	0	0	0	0	0	0.00013885	0.000121576	0.000155757	0.000180343	0	0	0	0	0	0	0	0
Otu00474	Bacteria(100)	Firmicutes(100)	Clostridia(100)	Peptostreptococcales-Tissierellales(100)	Peptostreptococcales-Tissierellales_unclassified(95)	Peptostreptococcales-Tissierellales_unclassified(95)	0	5.24082e-05	0	0	0	0	0	0	0	0	4.23603e-05	0.000267989	7.64029e-05	0	0	0	0	0	4.62834e-05	2.02626e-05	0	4.50857e-05	0	7.5304e-05	0.000122946	3.49614e-05	0	0	0	0
Otu00498	Bacteria(100)	Firmicutes(100)	Clostridia(100)	Oscillospirales(100)	Ruminococcaceae(100)	Ruminococcaceae_ge(100)	0	0	0	0	3.2924e-05	0.000140167	0.000313349	0	0	0	0	0	0	0	0	0	0	0	0	6.07878e-05	0	0.000135257	0	3.7652e-05	0	0	0	0	0	0
Otu00500	Bacteria(100)	Firmicutes(100)	Clostridia(100)	Christensenellales(100)	Christensenellaceae(100)	Christensenellaceae_unclassified(100)	0.000248262	0	0	0	0	0	5.22248e-05	8.82223e-05	3.2417e-05	0	8.47206e-05	8.93296e-05	0	4.37464e-05	0	0	0	0	0	0	0	0	0	0	0	0	0	4.05318e-05	0	0
Otu00501	Bacteria(100)	Firmicutes(100)	Clostridia(100)	Lachnospirales(100)	Lachnospiraceae(100)	Agathobacter(63)	0	0	4.6657e-05	2.97672e-05	0	0.000140167	0.000313349	8.82223e-05	0	0	0	0	0	0	0	0	0	4.18673e-05	0	0	3.89393e-05	0	0	0	0	0	0	0	0	0
Otu00504	Bacteria(100)	Bacteroidetes(100)	Bacteroidia(100)	Bacteroidales(100)	Bacteroidaceae(100)	Bacteroides(100)	0	5.24082e-05	4.6657e-05	0	0	4.67224e-05	0	0	0	0	0	0.000267989	0	0	1.86546e-05	0	0	0	0	0	0	0	0	7.5304e-05	0.000163928	0	0	0	0	0
Otu00522	Bacteria(100)	Firmicutes(100)	Clostridia(100)	Clostridia_unclassified(100)	Clostridia_unclassified(100)	Clostridia_unclassified(100)	0	0	0	0	0	0	0.000261124	0.000264667	0	0	0	0	0	0	0	0	0	0	0	0	0	0	0	0	4.09819e-05	0.000104884	0	0	0	0
Otu00526	Bacteria(100)	Bacteroidetes(100)	Bacteroidia(100)	Bacteroidales(100)	Bacteroidaceae(100)	Bacteroides(100)	0	0	0	0	3.2924e-05	0	0	0	3.2417e-05	0	0	0	3.82015e-05	0	0.000111928	4.25894e-05	1.69719e-05	0	0	0	0	0	4.13121e-05	0	0	0	0	4.05318e-05	0	3.49993e-05
Otu00531	Bacteria(100)	Bacteroidetes(100)	Bacteroidia(100)	Bacteroidales(100)	Bacteroidaceae(100)	Bacteroides(100)	0	0	0	0	0	0	0	0	0	0	0	4.46648e-05	0	0	5.59639e-05	0	0	0	0	0	0	0	0.000247872	0	0	0	0.000103885	0	0	0
Otu00534	Bacteria(100)	Firmicutes(100)	Clostridia(100)	Oscillospirales(100)	Oscillospiraceae(100)	uncultured(100)	0	0	0	0	0	0	0.00010445	0.000132333	0	0	0	0	0	0	0	0	0	0	0	0	0	0	0.000123936	0.000225912	0	0	0	0	0	0
Otu00546	Bacteria(100)	Firmicutes(100)	Bacilli(100)	Erysipelotrichales(100)	Erysipelatoclostridiaceae(100)	Coprobacillus(100)	0	0	0	0	0	0	0.000313349	0.000132333	6.4834e-05	0	0	0	0	0	0	0	0	0	0	0	0	0	4.13121e-05	0	4.09819e-05	0	0	0	0	0
Otu00547	Bacteria(100)	Firmicutes(100)	Bacilli(100)	Erysipelotrichales(100)	Erysipelotrichaceae(100)	Erysipelotrichaceae_unclassified(100)	0	0	0	0	0.000197544	0	0	0	0	0	0	0	0	0	0	0	0	0	0	0.000121576	0	4.50857e-05	0	0	0	0	0	0	0	0
Otu00553	Bacteria(100)	Desulfobacterota(100)	Desulfovibrionia(100)	Desulfovibrionales(100)	Desulfovibrionaceae(100)	Desulfovibrio(100)	0	0	0	0	0	0	0	0	3.2417e-05	4.4615e-05	0	0	0	0	0	0	0	0	0	0	0	0	0	0	0	0	0	0	0.000173082	0.000209996
Otu00572	Bacteria(100)	Firmicutes(100)	Clostridia(100)	Lachnospirales(100)	Lachnospiraceae(100)	Lachnospiraceae_unclassified(100)	0.000206885	0.000314449	0	0	0	0	0	0	0	0	0	0	0	2.18732e-05	0	0	0	0	0	0	0	0	0	0	0	0	0	0	0	0
Otu00588	Bacteria(100)	Firmicutes(100)	Clostridia(100)	Lachnospirales(100)	Lachnospiraceae(100)	Lachnospiraceae_unclassified(73)	4.1377e-05	0	0	0	0	0	0	0	0	0	8.47206e-05	0	0	0	0	0	0	0	0	0	0	0	0	0	0	3.49614e-05	0.000155828	4.05318e-05	0	0
Otu00618	Bacteria(100)	Actinobacteria(100)	Coriobacteriia(100)	Coriobacteriales(100)	Eggerthellaceae(100)	Senegalimassilia(100)	0	0	0	0	0	0	0	0	0	0	0	0	0.000152806	0.000131239	0	0	0	0	0	0	0	0	0	0	0	0	0	0	0	0
Otu00714	Bacteria(100)	Firmicutes(100)	Bacilli(100)	Erysipelotrichales(100)	Erysipelotrichaceae(100)	Holdemanella(100)	0	0	0	0.000178603	3.2924e-05	4.67224e-05	0	0	0	0	0	0	0	0	0	0	0	0	0	0	0	0	0	0	0	0	0	0	0	0
