# Supplementary material for: The Modulation of Chaihu Shugan Formula on Microbiota Composition in the Simulator of the Human Intestinal Microbial Ecosystem Technology Platform and its Influence on Gut Barrier and Intestinal Immunity in Caco-2/THP1-Blue™ Cell Co-Culture Model
Source: Front Pharmacol. 2022 Mar 15;13:820543. doi: 10.3389/fphar.2022.820543 (PMC8964513; doi:10.3389/fphar.2022.820543)
Supplement: Supplementary file 2 [file Table3.XLSX]

## Sheet: OTU_FULL
	OTU	Size	regnum	phylum	classis	ordo	familia	genus	P781_A_0031	P781_A_0032	P781_A_0033	P781_A_0034	P781_A_0035	P781_A_0036	P781_A_0037	P781_A_0038	P781_A_0039	P781_A_0040	P781_A_0121	P781_A_0122	P781_A_0123	P781_A_0124	P781_A_0125	P781_A_0126	P781_A_0127	P781_A_0128	P781_A_0129	P781_A_0130	P781_A_0131	P781_A_0132	P781_A_0133	P781_A_0134	P781_A_0135	P781_A_0136	P781_A_0137	P781_A_0138	P781_A_0139	P781_A_0140	Consensus
1	Otu00001	91354	Bacteria(100)	Bacteroidota(100)	Bacteroidia(100)	Bacteroidales(100)	Bacteroidaceae(100)	Bacteroides(100)	1953	1642	2706	4612	931	621	2936	3520	1407	1048	2647	2661	2679	4433	3845	1553	8600	6959	1591	1785	642	385	4183	3650	5643	6961	3532	2112	2867	3250	GAGGAATA-TT-GG-T-C---AAT-G-G--GC--GA-G-A-G-CC-T-G-A-A-C-C-A--GC-C-A--A-GTA-G-C-G-T-G-A-A--G--GA-T-G--A--C--T-G-CC-C--TA-TG--G-G-T--T-G-T-A---AA-C-T-TC---------------TT-TT-A-T--A-AAG----G--A-A--T---AA-AGTC-G---G-G-T--A-----------------T------------------GG------------------A---------------------T-ACC-C-GT-T-T-G-C-A-T-----G-T---A-C-TT--------T-A-T-G---------A-A---T--AA-----GG-A--TC-G-G-C-TAA-C--T-C…
2	Otu00002	75053	Bacteria(100)	Proteobacteria(100)	Gammaproteobacteria(100)	Enterobacterales(100)	Enterobacteriaceae(100)	Escherichia-Shigella(100)	0	0	5	17	1	0	1	2	2	2	3772	3632	1258	1644	14570	6799	9167	6021	110	369	24	8	3215	4490	410	481	8121	7428	1805	1699	GGGGAATA-TT-GC-A-C---AAT-G-G--GC--GC-A-A-G-CC-T-G-A-T-G-C-A--GC-C-A--T-GCC-G-C-G-T-G-T-A--T--GA-A-G--A--A--G-G-CC----TT-CG--G-G-T--T-G-T-A---AA-G-T-AC---------------TT-TC-A-G--C-GGG----G--A-G--G---AA--GGG-A---G-T-A--A-A-G----------T--T------------------AA------------------T---A----C-------CT---T-TGC-T-CA-T-T-G-A-C-G-----T-T---A-C-CC--------G-C-A-G---------A-A---G--AA-----GC-A--CC-G-G-C-TAA-C--T-C…
3	Otu00003	71424	Bacteria(100)	Actinobacteriota(100)	Actinobacteria(100)	Bifidobacteriales(100)	Bifidobacteriaceae(100)	Bifidobacterium(100)	1646	1425	692	1291	2844	2294	40	91	2298	2657	553	587	2638	5823	1871	741	5285	6176	2918	5875	3693	4905	293	347	877	1104	3312	1905	3052	4191	GGGGAATA-TT-GC-A-C---AAT-G-G--GC--GC-A-A-G-CC-T-G-A-T-G-C-A--GC-G-A--C-GCC-G-C-G-T-G-C-G--G--GA-T-G--A--C--G-G-CC----TT-CG--G-G-T--T-G-T-A---AA-C-C-GC---------------TT-TT-G-A--C-TGG----G--A-G--C---AA--GCC-C----------------------------TT-----------------CG----------------------------------------------G-GG---T-G-A-G-T-----G-T---A-C-CT--------T-T-C-G---------A-A---T--AA-----GC-A--CC-G-G-C-TAA-C--T-A…
4	Otu00004	46275	Bacteria(100)	Actinobacteriota(100)	Coriobacteriia(100)	Coriobacteriales(100)	Coriobacteriaceae(100)	Collinsella(100)	1700	1756	933	1151	942	772	1215	1618	2577	1788	1210	1251	1242	2623	1971	794	3099	2511	1204	3818	333	273	408	518	1882	2009	2286	1476	1449	1466	GGGGAATC-TT-GC-G-C---AAT-G-G--GG--GG-A-A-C-CC-T-G-A-C-G-C-A--GC-G-A--C-GCC-G-C-G-T-G-C-G--G--GA-C-G--G--A--G-G-CC----TT-CG--G-G-T--C-G-T-A---AA-C-C-GC---------------TT-TC-A-G--C-AGG----G--A-A--G---A------------------------------------G------------------TC------------------A----------------------------------A-G-A-C-T-----G-T---A-C-CT--------G-C-A-G---------A-A---G--AA-----GC-C--CC-G-G-C-TAA-C--T-A…
5	Otu00005	43641	Bacteria(100)	Bacteroidota(100)	Bacteroidia(100)	Bacteroidales(100)	Bacteroidaceae(100)	Bacteroides(100)	645	479	559	898	24	10	669	925	280	231	2968	2786	2588	4437	3602	1622	447	623	194	386	99	63	4754	4131	3624	4048	1076	560	444	469	GAGGAATA-TT-GG-T-C---AAT-G-G--AC--GA-G-A-G-TC-T-G-A-A-C-C-A--GC-C-A--A-GTA-G-C-G-T-G-A-A--G--GA-T-G--A--A--G-G-TT-C--TA-TG--G-A-T--T-G-T-A---AA-C-T-TC---------------TT-TT-A-T--A-CGG----G--A-A--T---AA-A-CG-GA--T-C-C--A-----------------C------------------GT------------------G---------------------T-GGA-T-TT-T-T-G-C-A-T-----G-T---A-C-CG--------T-A-T-G---------A-A---T--AA-----GG-A--TC-G-G-C-TAA-C--T-C…
6	Otu00006	30418	Bacteria(100)	Bacteroidota(100)	Bacteroidia(100)	Bacteroidales(100)	Bacteroidaceae(100)	Bacteroides(100)	13	10	3526	4927	144	113	32	46	49	54	42	34	41	83	4777	2183	6996	6021	217	232	259	152	42	24	66	84	82	40	57	72	GAGGAATA-TT-GG-T-C---AAT-G-G--AC--GA-G-A-G-TC-T-G-A-A-C-C-A--GC-C-A--A-GTA-G-C-G-T-G-A-A--G--GA-T-G--A--C--T-G-CC-C--TA-TG--G-G-T--T-G-T-A---AA-C-T-TC---------------TT-TT-A-T--A-CGG----G--A-A--T---AA-AGT--GA--G-G-C--A-----------------C------------------GT------------------G---------------------T-GCC-T-TT-T-T-G-T-A-T-----G-T---A-C-CG--------T-A-T-G---------A-A---T--AA-----GG-A--TC-G-G-C-TAA-C--T-C…
7	Otu00007	28160	Bacteria(100)	Firmicutes(100)	Bacilli(100)	Lactobacillales(100)	Lactobacillaceae(100)	Lactobacillus(100)	0	0	0	0	0	0	0	0	447	360	0	0	0	0	1	0	1	1	0	0	0	0	0	0	0	0	4512	2783	10162	9893	AGGGAATC-TT-CC-A-C---AAT-G-G--AC--GA-A-A-G-TC-T-G-A-T-G-G-A--GC-A-A--C-GCC-G-C-G-T-G-A-A--T--GA-A-G--A--A--G-G-CC----TT-CG--G-G-T--C-G-T-A---AA-A-T-TC---------------TG-TT-G-T--C-AGA----G--A-A--G---AA-CGTG-C---G-T-G--A-G-A----------G--T------------------AA------------------C--------T-------GT---T-CAC-G-TA-T-T-G-A-C-G-----G-T---A-T-CT--------G-A-C-C---------A-G---A--AA-----GC-C--AC-G-G-C-TAA-C--T-A…
8	Otu00008	22859	Bacteria(100)	Firmicutes(100)	Clostridia(100)	Oscillospirales(100)	Ruminococcaceae(100)	Faecalibacterium(100)	2970	2524	787	1333	439	376	1072	1355	6086	3929	139	163	156	415	74	23	36	36	5	29	73	42	38	29	140	139	139	71	124	117	GGGGAATA-TT-GC-A-C---AAT-G-G--GG--GA-A-A-C-CC-T-G-A-T-G-C-A--GC-G-A--C-GCC-G-C-G-T-G-G-A--G--GA-A-G--A--A--G-G-TC----TT-CG--G-A-T--T-G-T-A---AA-C-T-CC---------------TG-TT-G-T--T-GAG----G--A-A--G---A------------------------------------T------------------AA-----------------------------------------------------T-G-A-C-G-----G-T---A-C-TC--------A-A-C-A---------A-G---G--AA-----GT-G--AC-G-G-C-TAA-C--T-A…
9	Otu00009	18522	Bacteria(100)	Bacteroidota(100)	Bacteroidia(100)	Bacteroidales(100)	Bacteroidaceae(100)	Bacteroides(100)	181	145	514	756	783	628	389	518	684	649	785	634	601	914	798	313	1130	1013	932	1019	1501	1034	413	396	291	312	370	180	352	287	GAGGAATA-TT-GG-T-C---AAT-G-G--AC--GA-G-A-G-TC-T-G-A-A-C-C-A--GC-C-A--A-GTA-G-C-G-T-G-A-A--G--GA-T-G--A--C--T-G-CC-C--TA-TG--G-G-T--T-G-T-A---AA-C-T-TC---------------TT-TT-A-T--A-CGG----G--A-A--T---AA-AGTG-A---G-G-C--A-----------------C------------------GT------------------G---------------------T-GCC-T-TT-T-T-G-T-A-T-----G-T---A-C-CG--------T-A-T-G---------A-A---T--AA-----GG-A--TC-G-G-C-TAA-C--T-C…
10	Otu00010	15865	Bacteria(100)	Firmicutes(100)	Clostridia(100)	Lachnospirales(100)	Lachnospiraceae(100)	Lachnospiraceae_UCG-004(100)	93	39	11	11	66	52	6	6	55	29	1419	1383	903	1401	1072	445	620	483	285	741	130	103	1185	1573	450	530	1163	585	607	419	GGGGGATA-TT-GC-A-C---AAT-G-G--AG--GA-A-A-C-TC-T-G-A-T-G-C-A--GC-G-A--C-GCC-G-C-G-T-G-A-G--T--GA-A-G--A--A--G-T-AT----TT-CG--G-T-A--T-G-T-A---AA-G-C-TC---------------TA-TC-A-G--C-AGG----G--A-A--G---A------------------------------------A------------------AA-----------------------------------------------------T-G-A-C-G-----G-T---A-C-CT--------G-A-C-T---------A-A---G--AA-----GC-C--CC-G-G-C-TAA-C--T-A…
11	Otu00011	14536	Bacteria(100)	Firmicutes(100)	Clostridia(100)	Lachnospirales(100)	Lachnospiraceae(100)	Agathobacter(82)	970	728	1352	1845	895	737	1718	1848	986	650	129	121	82	122	300	131	176	143	195	554	192	149	70	89	159	149	20	16	6	4	GGGGAATA-TT-GC-A-C---AAT-G-G--GC--GA-A-A-G-CC-T-G-A-T-G-C-A--GC-G-A--C-GCC-G-C-G-T-G-A-G--C--GA-A-G--A--A--G-T-AT----TT-CG--G-T-A--T-G-T-A---AA-G-C-TC---------------TA-TC-A-G--C-AGG----G--A-A--G-------------------------------------A---------------------TA------------------A----------------------------------T-G-A-C-G-----G-T---A-C-CT--------G-A-C-T---------A-A---G--AA-----GC-A--CC-G-G-C-TAA-A--T-A…
12	Otu00012	13551	Bacteria(100)	Bacteroidota(100)	Bacteroidia(100)	Bacteroidales(100)	Tannerellaceae(100)	Parabacteroides(100)	230	93	24	32	172	64	4	13	24	19	485	466	890	1319	583	233	627	424	660	1518	970	1006	530	569	323	305	853	509	311	295	GAGGAATA-TT-GG-T-C---AAT-G-G--GC--GT-A-A-G-CC-T-G-A-A-C-C-A--GC-C-A--A-GTC-G-C-G-T-G-A-G--G--GA-T-G--A--A--G-G-TT-C--TA-TG--G-A-T--C-G-T-A---AA-C-C-TC---------------TT-TT-A-T--A-AGG----G--A-A--T---AA-AGTGTG-----G-G--A-----------------C------------------GT------------------G---------------------T-CCC-G-TT-T-T-G-T-A-T-----G-T---A-C-CT--------T-A-T-G---------A-A---T--AA-----GG-A--TC-G-G-C-TAA-C--T-C…
13	Otu00013	13367	Bacteria(100)	Firmicutes(100)	Clostridia(100)	Lachnospirales(100)	Lachnospiraceae(100)	Blautia(99)	666	441	333	409	670	396	31	49	157	104	524	395	884	1410	761	370	1932	1407	426	1314	211	221	30	38	26	34	41	27	40	20	GGGGAATA-TT-GC-A-C---AAT-G-G--GG--GA-A-A-C-CC-T-G-A-T-G-C-A--GC-G-A--C-GCC-G-C-G-T-G-A-A--G--GA-A-G--A--A--G-T-AT----CT-CG--G-T-A--T-G-T-A---AA-C-T-TC---------------TA-TC-A-G--C-AGG----G--A-A--G---A------------------------------------A------------------AA-----------------------------------------------------T-G-A-C-G-----G-T---A-C-CT--------G-A-C-T---------A-A---G--AA-----GC-C--CC-G-G-C-TAA-C--T-A…
14	Otu00014	13155	Bacteria(100)	Bacteroidota(100)	Bacteroidia(100)	Bacteroidales(100)	Prevotellaceae(100)	Prevotellaceae_NK3B31_group(100)	520	450	0	0	4741	2461	0	0	0	0	2	1	19	41	0	0	0	0	707	1650	980	1583	0	0	0	0	0	0	0	0	GAGGAATA-TT-GG-T-C---AAT-G-G--GC--GT-A-A-G-CC-T-G-A-A-C-C-A--GC-C-A--A-GTA-G-C-G-T-G-A-G--G--GA-A-G--A--C--T-G-CC-C--TA-TG--G-G-T--T-G-T-A---AA-C-C-TC---------------TT-TT-G-T--G-CGG----G--G-A--T---AA-AGTG-A---G-G-G--A-----------------C------------------GT------------------G---------------------T-CCC-T-TA-T-T-G-C-A-G-----G-T---A-C-CG--------C-A-C-G---------A-A---T--AA-----GG-A--CC-G-G-C-TAA-T--T-C…
15	Otu00015	13078	Bacteria(100)	Firmicutes(100)	Clostridia(100)	Lachnospirales(100)	Lachnospiraceae(100)	Fusicatenibacter(100)	339	262	889	1304	1453	1245	50	42	111	82	409	245	562	907	643	256	246	201	665	1979	543	484	12	14	25	42	21	9	25	13	GGGGAATA-TT-GC-A-C---AAT-G-G--GG--GA-A-A-C-CC-T-G-A-T-G-C-A--GC-G-A--C-GCC-G-C-G-T-G-A-G--C--GA-A-G--A--A--G-T-AT----TT-CG--G-T-A--T-G-T-A---AA-G-C-TC---------------TA-TC-A-G--C-AGG----G--A-A--G---A------------------------------------T------------------AA-----------------------------------------------------T-G-A-C-G-----G-T---A-C-CT--------G-A-C-T---------A-A---G--AA-----GC-C--CC-G-G-C-TAA-C--T-A…
16	Otu00016	12469	Bacteria(100)	Bacteroidota(100)	Bacteroidia(100)	Bacteroidales(100)	Rikenellaceae(100)	Alistipes(100)	52	30	364	588	8	4	1891	2341	1016	694	6	4	5	9	490	159	581	368	2	11	7	1	737	721	360	345	620	309	405	341	GAGGAATA-TT-GG-T-C---AAT-G-G--AC--GC-A-A-G-TC-T-G-A-A-C-C-A--GC-C-A--T-GCC-G-C-G-T-G-C-A--G--GA-T-G--A--C--G-G-CT-C--TA-TG--A-G-T--T-G-T-A---AA-C-T-GC---------------TT-TT-G-T--A-CGA----G--G-G--T---AA-ACTC-A---C-C-T--A-----------------C------------------GT------------------G---------------------T-AGG-T-GA-C-T-G-A-A-A-----G-T---A-T-CG--------T-A-C-G---------A-A---T--AA-----GG-A--TC-G-G-C-TAA-C--T-C…
17	Otu00017	12263	Bacteria(100)	Bacteroidota(100)	Bacteroidia(100)	Bacteroidales(100)	Bacteroidaceae(100)	Bacteroides(100)	12	10	1638	2732	3	2	98	117	778	584	12	17	30	42	476	226	2338	2193	2	2	11	3	57	46	81	111	169	84	182	207	GAGGAATA-TT-GG-T-C---AAT-G-G--AC--GA-G-A-G-TC-T-G-A-A-C-C-A--GC-C-A--A-GTA-G-C-G-T-G-A-A--G--GA-T-G--A--C--T-G-CC-C--TA-TG--G-G-T--T-G-T-A---AA-C-T-TC---------------TT-TT-A-T--A-CGG----G--A-A--T---AA-AGTG-G---A-G-T--A-----------------T------------------GC------------------A---------------------T-ACT-C-CT-T-T-G-T-A-T-----G-T---A-C-CG--------T-A-T-G---------A-A---T--AA-----GG-A--TC-G-G-C-TAA-C--T-C…
18	Otu00018	12034	Bacteria(100)	Firmicutes(100)	Clostridia(100)	Lachnospirales(100)	Lachnospiraceae(100)	Lachnospiraceae_unclassified(100)	289	158	275	467	893	722	238	181	67	34	321	262	882	1320	340	118	386	208	452	1258	943	760	203	317	260	360	75	41	119	85	GGGGAATA-TT-GC-A-C---AAT-G-G--GG--GA-A-A-C-CC-T-G-A-T-G-C-A--GC-G-A--C-GCC-G-C-G-T-G-A-G--C--GA-T-G--A--A--G-T-AT----TT-CG--G-T-A--T-G-T-A---AA-G-C-TC---------------TA-TC-A-G--C-AGG----G--A-A--G-------------------------------------A---------------------AA------------------A----------------------------------T-G-A-C-G-----G-T---A-C-CT--------G-A-C-T---------A-A---G--AA-----GC-A--CC-G-G-C-TAA-A--T-A…
19	Otu00019	11816	Bacteria(100)	Firmicutes(100)	Clostridia(100)	Oscillospirales(100)	Ruminococcaceae(100)	Subdoligranulum(100)	726	587	129	144	912	648	277	397	1201	659	85	124	528	1001	14	6	11	9	639	1841	797	503	23	33	172	211	37	13	52	37	GGGGGATA-TT-GC-A-C---AAT-G-G--GG--GA-A-A-C-CC-T-G-A-T-G-C-A--GC-G-A--C-GCC-G-C-G-T-G-G-A--G--GA-A-G--A--A--G-G-TT----TT-CG--G-A-T--T-G-T-A---AA-C-T-CC---------------TG-TC-G-T--T-AGG----G--A-C--G---A------------------------------------T------------------AA-----------------------------------------------------T-G-A-C-G-----G-T---A-C-CT--------A-A-C-A---------A-G---A--AA-----GC-A--CC-G-G-C-TAA-C--T-A…
20	Otu00020	11617	Bacteria(100)	Actinobacteriota(100)	Actinobacteria(100)	Bifidobacteriales(100)	Bifidobacteriaceae(100)	Bifidobacterium(100)	94	79	65	131	125	84	60	87	116	89	59	99	575	1454	99	46	1118	928	467	1151	715	604	193	229	881	1069	121	46	373	460	GGGGAATA-TT-GC-A-C---AAT-G-G--GC--GC-A-A-G-CC-T-G-A-T-G-C-A--GC-G-A--C-G-CCG-C-G-T-G-A-G--G--GA-T-G--G--A--G-G-CC----TT-CG--G-G-T--T-G-T-A---AA-C-C-TC---------------TT-TT-A-T--C-GGG----G--A-G--C---AA--G-------C-------------------------------------------GA--------------------------------------------G-A-G----T-G-A-G-T-----T-T---A-C-CC--------G-T-T-G---------A-A---T--AA-----GC-A--CC-G-G-C-TAA-C--T-A…
21	Otu00021	11066	Bacteria(100)	Firmicutes(100)	Clostridia(100)	Lachnospirales(100)	Lachnospiraceae(100)	Blautia(100)	226	154	45	64	36	22	329	324	164	112	1225	613	678	988	874	454	1149	754	59	206	202	146	495	611	550	414	45	10	80	37	GGGGAATA-TT-GC-A-C---AAT-G-G--GG--GA-A-A-C-CC-T-G-A-T-G-C-A--GC-G-A--C-GCC-G-C-G-T-G-A-A--G--GA-A-G--A--A--G-T-AT----CT-CG--G-T-A--T-G-T-A---AA-C-T-TC---------------TA-TC-A-G--C-AGG----G--A-A--G---A------------------------------------T------------------AA-----------------------------------------------------T-G-A-C-G-----G-T---A-C-CT--------G-A-C-T---------A-A---G--AA-----GC-C--CC-G-G-C-TAA-C--T-A…
22	Otu00022	9914	Bacteria(100)	Bacteroidota(100)	Bacteroidia(100)	Bacteroidales(100)	Bacteroidaceae(100)	Bacteroides(100)	1	0	0	0	3853	3016	0	0	0	0	0	0	0	0	0	0	1	0	548	1268	717	510	0	0	0	0	0	0	0	0	GAGGAATA-TT-GG-T-C---AAT-G-G--GC--GA-G-A-G-CC-T-G-A-A-C-C-A--GC-C-A--A-GTA-G-C-G-T-G-A-A--G--GA-T-G--A--A--G-G-TC-C--TA-CG--G-A-T--T-G-T-A---AA-C-T-TC---------------TT-TT-A-T--A-CGG----G--A-A--T---AA-AGTA-T---C-C-T--A-----------------C------------------GT------------------G---------------------T-AGG-A-TT-T-T-G-T-A-T-----G-T---A-C-CG--------T-A-T-G---------A-A---T--AA-----GC-A--TC-G-G-C-TAA-C--T-C…
23	Otu00023	8616	Bacteria(100)	Firmicutes(100)	Bacilli(100)	Erysipelotrichales(100)	Erysipelotrichaceae(100)	Holdemanella(100)	0	0	2225	3648	1144	533	0	0	238	120	0	0	0	0	297	60	74	35	46	82	54	46	0	0	0	0	5	1	5	3	AGGGAATT-TT-CG-T-C---AAT-G-G--GG--GG-A-A-C-CC-T-G-A-A-C-G-A--GC-A-A--T-GCC-G-C-G-T-G-A-G--T--GA-G-G--A--A--G-G-TC----TT-CG--G-A-T--C-G-T-A---AA-G-C-TC---------------TG-TT-G-T--A-AGA----G--A-A--A---AA-CGGC-A---C-T-C--A-T-A----------G--G------------------GA------------------A--------T-------GA---T-GAG-TGAG-T-G-A-T-G-G-----T-A---T-C-T---------T-A-C-C---------A-G---A--AA-----GT-C--AC-G-G-C-TAA-C--T-A…
24	Otu00024	8541	Bacteria(100)	Firmicutes(100)	Clostridia(100)	Lachnospirales(100)	Lachnospiraceae(100)	Dorea(93)	48	22	204	290	342	225	77	78	43	21	83	83	200	257	969	470	626	435	135	436	76	52	274	466	409	474	905	541	170	130	GGGGAATA-TT-GC-A-C---AAT-G-G--AG--GA-A-A-C-TC-T-G-A-T-G-C-A--GC-G-A--C-GCC-G-C-G-T-G-A-A--G--GA-T-G--A--A--G-T-AT----TT-CG--G-T-A--T-G-T-A---AA-C-T-TC---------------TA-TC-A-G--C-AGG----G--A-A--G---A------------------------------------A------------------AA-----------------------------------------------------T-G-A-C-G-----G-T---A-C-CT--------G-A-C-T---------A-A---G--AA-----GC-C--CC-G-G-C-TAA-C--T-A…
25	Otu00025	8185	Bacteria(100)	Firmicutes(100)	Negativicutes(100)	Acidaminococcales(100)	Acidaminococcaceae(100)	Phascolarctobacterium(100)	0	0	0	0	514	311	22	34	3	0	0	1	4	1	42	11	2	0	1042	1952	1100	495	557	786	376	925	4	0	1	2	GGGGAATC-TT-CC-G-C---AAT-G-G--AC--GA-A-A-G-TC-T-G-A-C-G-G-A--GC-A-A--C-GCC-G-C-G-T-G-A-G--T--GA-T-G--A--A--G-G-AT----TT-CG--G-T-C--T-G-T-A---AA-G-C-TC---------------TG-TT-G-T--T-TAT----G--A-C--G---AA-CGTG-C---A-G-T--G-T-G----------T--G------------------AA------------------C---A----A-------TG---C-ATT-G-CA-A-T-G-A-C-G-----G-T---A-G-TA--------A-A-C-G---------A-G---G--AA-----GC-C--AC-G-G-C-TAA-C--T-A…
26	Otu00026	7992	Bacteria(100)	Actinobacteriota(100)	Actinobacteria(100)	Bifidobacteriales(100)	Bifidobacteriaceae(100)	Bifidobacterium(100)	10	2	4	7	294	248	84	114	245	251	3	2	16	22	9	0	22	19	358	842	901	1078	77	101	897	1654	153	102	221	256	GGGGAATA-TT-GC-A-C---AAT-G-G--GC--GC-A-A-G-CC-T-G-A-T-G-C-A--GC-G-A--C-GCC-G-C-G-T-G-C-G--G--GA-T-G--A--C--G-G-CC----TT-CG--G-G-T--T-G-T-A---AA-C-C-GC---------------TT-TT-G-A--T-CGG----G--A-G--C---AA--GCC------------------------------T------------------TC------------------------------------------------GG-G-T-G-A-G-T-----G-T---A-C-CT--------T-T-C-G---------A-A---T--AA-----GC-A--CC-G-G-C-TAA-C--T-A…
27	Otu00027	6915	Bacteria(100)	Bacteroidota(100)	Bacteroidia(100)	Bacteroidales(100)	Bacteroidaceae(100)	Bacteroides(100)	66	52	0	1	1178	882	0	0	0	0	25	26	26	35	1	0	1	1	1283	1513	1076	749	0	0	0	0	0	0	0	0	GAGGAATA-TT-GG-T-C---AAT-G-G--AC--GA-G-A-G-TC-T-G-A-A-C-C-A--GC-C-A--A-GTA-G-C-G-T-G-A-A--G--GA-T-G--A--C--T-G-CC-C--TA-TG--G-G-T--T-G-T-A---AA-C-T-TC---------------TT-TT-A-T--A-CGG----G--A-A--T---AA-AGT--GA--G-C-C--A-----------------C------------------GT------------------G---------------------T-GGC-T-TT-T-T-G-T-A-T-----G-T---A-C-CG--------T-A-T-G---------A-A---T--AA-----GG-A--TC-G-G-C-TAA-C--T-C…
28	Otu00028	6799	Bacteria(100)	Bacteroidota(100)	Bacteroidia(100)	Bacteroidales(100)	Bacteroidaceae(100)	Bacteroides(100)	30	33	52	89	3	4	79	88	6	16	95	107	18	30	1745	712	434	377	4	11	2	1	365	337	191	204	895	469	237	165	GAGGAATA-TT-GG-T-C---AAT-G-G--GC--GC-A-G-G-CC-T-G-A-A-C-C-A--GC-C-A--A-GTA-G-C-G-T-G-A-A--G--GA-T-G--A--C--T-G-CC-C--TA-TG--G-G-T--T-G-T-A---AA-C-T-TC---------------TT-TT-A-T--A-TGG----G--A-A--T---AA-AGTT-T---T-C-C--A-----------------C------------------GT------------------G---------------------T-GGA-A-TT-T-T-G-T-A-T-----G-T---A-C-CA--------T-A-T-G---------A-A---T--AA-----GG-A--TC-G-G-C-TAA-C--T-C…
29	Otu00029	6168	Bacteria(100)	Bacteroidota(100)	Bacteroidia(100)	Bacteroidales(100)	Bacteroidaceae(100)	Bacteroides(100)	6	8	445	711	308	177	121	84	32	39	15	10	3	16	1170	531	683	704	118	270	111	57	127	166	107	89	27	5	18	10	GAGGAATA-TT-GG-T-C---AAT-G-G--GC--GA-G-A-G-CC-T-G-A-A-C-C-A--GC-C-A--A-GTA-G-C-G-T-G-A-A--G--GA-T-G--A--A--G-G-CT-C--TA-TG--G-G-T--C-G-T-A---AA-C-T-TC---------------TT-TT-A-T--A-TGG----G--A-A--T---AA-AGTA-T---T-C-C--A-----------------C------------------GT------------------G---------------------T-GGA-A-TT-T-T-G-T-A-T-----G-T---A-C-CA--------T-A-T-G---------A-A---T--AA-----GG-A--TC-G-G-C-TAA-C--T-C…
30	Otu00030	5942	Bacteria(100)	Actinobacteriota(100)	Coriobacteriia(100)	Coriobacteriales(100)	Eggerthellaceae(100)	Senegalimassilia(100)	68	85	0	0	70	51	0	0	22	15	124	199	372	753	0	0	0	0	382	1203	1324	889	0	0	0	0	79	52	146	108	GGGGAATT-TT-GC-G-C---AAT-G-G--GG--GC-A-A-C-CC-T-G-A-C-G-C-A--GC-A-A--C-GCC-G-C-G-T-G-C-G--G--GA-C-G--A--A--G-G-CG----TC-CG--C-G-T--C-G-T-A---AA-C-C-GC---------------TT-TC-A-G--C-GGG----G--A-A--C---AC-----------------------------------T------------------TT------------------T----------------------------------C-G-A-G-G-----G-T---A-C-CC--------G-C-A-G---------A-A---G--AA-----GC-C--CC-G-G-C-TAA-A--T-A…
31	Otu00031	5541	Bacteria(100)	Firmicutes(100)	Clostridia(100)	Lachnospirales(100)	Lachnospiraceae(100)	Blautia(100)	724	575	179	294	517	318	155	153	224	131	148	167	191	352	54	29	52	51	34	104	182	183	55	67	253	276	39	18	7	9	GGGGAATA-TT-GC-A-C---AAT-G-G--GG--GA-A-A-C-CC-T-G-A-T-G-C-A--GC-G-A--C-GCC-G-C-G-T-G-A-A--G--GA-A-G--A--A--G-T-AT----CT-CG--G-T-A--T-G-T-A---AA-C-T-TC---------------TA-TC-A-G--C-AGG----G--A-A--G---A------------------------------------T------------------AG-----------------------------------------------------T-G-A-C-G-----G-T---A-C-CT--------G-A-C-T---------A-A---G--AA-----GC-C--CC-G-G-C-TAA-C--T-A…
32	Otu00032	5479	Bacteria(100)	Actinobacteriota(100)	Actinobacteria(100)	Bifidobacteriales(100)	Bifidobacteriaceae(100)	Bifidobacterium(100)	70	39	28	45	72	58	23	19	57	53	33	35	288	672	50	23	530	485	211	483	315	393	77	68	321	443	72	41	212	263	GGGGAATA-TT-GC-A-C---AAT-G-G--GC--GC-A-A-G-CC-T-G-A-T-G-C-A--GC-G-A--C-GCC-G-C-G-T-G-A-G--G--GA-T-G--G--A--G-G-CC----TT-CG--G-G-T--T-G-T-A---AA-C-C-TC---------------TT-TT-A-T--C-GGG----G--A-G--C---AA--G---C-----------------------------------------------GA----------------------------------------------G-AG---T-G-A-G-T-----T-T---A-C-CC--------G-T-T-G---------A-A---T--AA-----GC-A--CC-G-G-C-TAA-C--T-A…
33	Otu00033	5398	Bacteria(100)	Firmicutes(100)	Bacilli(100)	Lactobacillales(100)	Enterococcaceae(99)	Enterococcus(99)	0	0	4	8	0	0	0	0	0	0	0	1	3	2	2026	926	1383	940	0	0	0	0	0	1	4	11	17	12	29	31	AGGGAATC-TT-CG-G-C---AAT-G-G--AC--GA-A-A-G-TC-T-G-A-C-C-G-A--GC-A-A--C-GCC-G-C-G-T-G-A-G--T--GA-A-G--A--A--G-G-TT----TT-CG--G-A-T--C-G-T-A---AA-A-C-TC---------------TG-TT-G-T--T-AGA----G--A-A--G---AA-CAAG-G---A-T-G--A-G-A----------G--T------------------AA------------------C--------T-------GT---T-CAT-C-CC-T-T-G-A-C-G-----G-T---A-T-CT--------A-A-C-C---------A-G---A--AA-----GC-C--AC-G-G-C-TAA-C--T-A…
34	Otu00034	5386	Bacteria(100)	Bacteroidota(100)	Bacteroidia(100)	Bacteroidales(100)	Muribaculaceae(100)	CAG-873(100)	0	0	0	0	0	0	0	0	1598	1169	0	0	0	0	0	0	0	1	0	0	0	0	0	0	0	0	1530	595	302	191	GAGGAATA-TT-GG-T-C---AAT-G-G--GC--GG-A-A-G-CC-T-G-A-A-C-C-A--GC-C-A--A-GTC-G-C-G-T-G-A-G--G--GA-A-G--A--C--G-G-CC-C--TA-AG--G-G-T--T-G-T-A---AA-C-C-TC---------------TT-TT-G-C--C-GGG----G--A-G--C---AA-AAGC-G-----C-C--G-----------------T------------------GC------------------G---------------------C-GG--T-GCTA-T-G-A-G-A-----G-T---A-C-CC--------G-G-A-G---------A-A---A--AA-----GC-A--TC-G-G-C-TAA-C--T-C…
35	Otu00035	5119	Bacteria(100)	Firmicutes(100)	Clostridia(100)	Oscillospirales(100)	Ruminococcaceae(100)	Ruminococcus(99)	0	1	0	0	0	0	1131	1202	1041	851	0	0	0	0	0	0	0	1	0	0	0	0	38	70	260	231	140	69	42	42	GGGGGATA-TT-GC-G-C---AAT-G-G--GG--GA-A-A-C-CC-T-G-A-C-G-C-A--GC-A-A--C-GCC-G-C-G-T-G-A-A--G--GA-T-G--A--A--G-G-TC----TT-CG--G-A-T--T-G-T-A---AA-C-T-TC---------------TT-TT-A-T--T-AAG----G--A-C--GA--AG-----------------------------------A------------------AAG----------------------------------------------------T-G-A-C-G-----G-T---A-C-TT--------A-A-T-G---------A-A---T--AA-----GC-T--CC-G-G-C-TAA-C--T-A…
36	Otu00036	4939	Bacteria(100)	Firmicutes(100)	Clostridia(100)	Oscillospirales(100)	Oscillospiraceae(100)	Oscillibacter(100)	10	9	31	50	10	23	13	11	2	0	104	114	68	98	545	210	1105	555	193	515	218	129	114	235	203	197	33	28	58	58	GGGGAATA-TT-GG-G-C---AAT-G-G--AC--GC-A-A-G-TC-T-G-A-C-C-C-A--GC-A-A--C-GCC-G-C-G-T-G-A-A--G--GA-A-G--A--A--G-G-CT----TT-CG--G-G-T--T-G-T-A---AA-C-T-TC---------------TT-TT-G-T--C-AGG----G--A-A--G-------------------------------------A--G------------------TA------------------G---A------------------------------A-G-A-C-G-----G-T---A-C-CT--------G-A-C-G---------A-A---T--AA-----GC-C--AC-G-G-C-TAA-C--T-A…
37	Otu00037	4670	Bacteria(100)	Firmicutes(100)	Clostridia(100)	Oscillospirales(100)	Ruminococcaceae(100)	Subdoligranulum(100)	167	129	222	326	142	100	623	656	507	403	28	30	138	275	25	6	17	18	98	246	132	76	55	54	53	74	24	16	15	15	GGGGGATA-TT-GC-A-C---AAT-G-G--GG--GA-A-A-C-CC-T-G-A-T-G-C-A--GC-G-A--C-GCC-G-C-G-T-G-G-A--G--GA-A-G--A--A--G-G-TT----TT-CG--G-A-T--T-G-T-A---AA-C-T-CC---------------TG-TC-G-T--T-AGG----G--A-C--G---A------------------------------------T------------------AA-----------------------------------------------------T-G-A-C-G-----G-T---A-C-CT--------A-A-C-A---------A-G---A--AA-----GC-A--CC-G-G-C-TAA-C--T-A…
38	Otu00038	4659	Bacteria(100)	Bacteroidota(100)	Bacteroidia(100)	Bacteroidales(100)	Tannerellaceae(100)	Parabacteroides(100)	39	22	31	83	96	54	22	25	124	116	132	163	121	187	92	42	46	37	266	586	260	173	64	70	56	46	810	418	302	176	GAGGAATA-TT-GG-T-C---AAT-G-G--CC--GA-G-A-G-GC-T-G-A-A-C-C-A--GC-C-A--A-GTC-G-C-G-T-G-A-A--G--GA-A-G--A--A--G-G-AT-C--TA-TG--G-T-T--T-G-T-A---AA-C-T-TC---------------TT-TT-A-T--A-GGG----G--A-A--T---AA-AGTGGA-----G-G--A-----------------C------------------GT------------------G---------------------T-CCT-T-TT-T-T-G-T-A-T-----G-T---A-C-CC--------T-A-T-G---------A-A---T--AA-----GC-A--TC-G-G-C-TAA-C--T-C…
39	Otu00039	4445	Bacteria(100)	Bacteroidota(100)	Bacteroidia(100)	Bacteroidales(100)	Rikenellaceae(100)	Alistipes(100)	479	407	438	681	60	25	276	354	287	219	28	36	28	46	290	84	128	86	43	99	43	33	47	83	27	42	30	17	14	15	GAGGAATA-TT-GG-T-C---AAT-G-G--AC--GC-A-A-G-TC-T-G-A-A-C-C-A--GC-C-A--T-GCC-G-C-G-T-G-C-A--G--GA-T-G--A--C--G-G-CT-C--TA-TG--A-G-T--T-G-T-A---AA-C-T-GC---------------TT-TT-G-T--A-CGA----G--G-G--T---AA-ACGC-A---G-A-T--A-----------------C------------------GT------------------G---------------------T-ATC-T-GT-C-T-G-A-A-A-----G-T---A-T-CG--------T-A-C-G---------A-A---T--AA-----GG-A--TC-G-G-C-TAA-C--T-C…
40	Otu00040	4366	Bacteria(100)	Firmicutes(100)	Negativicutes(100)	Veillonellales-Selenomonadales(100)	Selenomonadaceae(100)	Megamonas(100)	0	0	4	11	0	0	0	0	0	0	0	0	0	0	213	177	1991	1967	0	0	0	0	0	0	0	3	0	0	0	0	GGGGAATC-TT-CC-G-C---AAT-G-G--GC--GA-A-A-G-CC-T-G-A-C-G-G-A--GC-A-A--C-GCC-G-C-G-T-G-A-A--C--GA-T-G--A--A--G-G-TC----TT-AG--G-A-T--C-G-T-A---AA-G-T-TC---------------TG-TT-G-T--T-AGG----G--A-C--G---AA-GGGT-A---A-G-A--A-T-C----------A--T------------------AA------------------T---A----A-------GG---T-TTT-T-AT-T-T-G-A-C-G-----G-T---A-C-CT--------A-A-C-G---------A-G---G--AA-----GC-C--AC-G-G-C-TAA-C--T-A…
41	Otu00041	4300	Bacteria(100)	Firmicutes(100)	Clostridia(100)	Lachnospirales(100)	Lachnospiraceae(100)	Coprococcus(99)	70	34	122	248	126	85	43	26	30	18	16	18	9	26	641	266	450	254	217	605	212	188	208	246	35	39	35	29	4	0	GGGGAATA-TT-GC-A-C---AAT-G-G--GG--GA-A-A-C-CC-T-G-A-T-G-C-A--GC-G-A--C-GCC-G-C-G-T-G-A-G--C--GA-A-G--A--A--G-T-AT----TT-CG--G-T-A--T-G-T-A---AA-G-C-TC---------------TA-TC-A-G--C-AGG----G--A-A--G---A------------------------------------A------------------AA-----------------------------------------------------T-G-A-C-G-----G-T---A-C-CT--------G-A-C-T---------A-A---G--AA-----GC-A--CC-G-G-C-TAA-A--T-A…
42	Otu00042	4292	Bacteria(100)	Firmicutes(100)	Clostridia(100)	Lachnospirales(100)	Lachnospiraceae(100)	Lachnoclostridium(95)	18	7	7	2	7	6	0	1	0	0	121	116	96	177	547	230	541	374	209	713	243	160	143	190	118	152	52	34	16	12	GGGGAATA-TT-GC-A-C---AAT-G-G--GC--GA-A-A-G-CC-T-G-A-T-G-C-A--GC-G-A--C-GCC-G-C-G-T-G-A-G--T--GA-A-G--A--A--G-T-AT----TT-CG--G-T-A--T-G-T-A---AA-G-C-TC---------------TA-TC-A-G--C-AGG----G--A-A--G---A------------------------------------A------------------AA-----------------------------------------------------T-G-A-C-G-----G-T---A-C-CT--------G-A-C-T---------A-A---G--AA-----GC-C--CC-G-G-C-TAA-C--T-A…
43	Otu00043	4068	Bacteria(100)	Bacteroidota(100)	Bacteroidia(100)	Bacteroidales(100)	Bacteroidaceae(100)	Bacteroides(100)	0	1	1	0	327	256	1	0	172	189	2	6	1	0	5	2	2	2	665	824	528	315	2	4	1	1	322	162	165	112	GAGGAATA-TT-GG-T-C---AAT-G-G--AC--GA-G-A-G-TC-T-G-A-A-C-C-A--GC-C-A--A-GTA-G-C-G-T-G-A-A--G--GA-T-G--A--C--T-G-CC-C--TA-TG--G-G-T--T-G-T-A---AA-C-T-TC---------------TT-TT-A-T--A-TGG----G--A-A--T---AA-AGTG-G---T-C-C--A-----------------C------------------GT------------------G---------------------T-GGA-T-TT-T-T-G-T-A-T-----G-T---A-C-CA--------T-A-T-G---------A-A---T--AA-----GG-A--TC-G-G-C-TAA-C--T-C…
44	Otu00044	4026	Bacteria(100)	Firmicutes(100)	Clostridia(100)	Lachnospirales(100)	Lachnospiraceae(100)	Blautia(100)	163	118	19	21	6	9	115	99	223	127	321	230	432	822	21	8	78	58	6	20	14	13	114	139	182	203	156	91	119	99	GGGGAATA-TT-GC-A-C---AAT-G-G--GG--GA-A-A-C-CC-T-G-A-T-G-C-A--GC-G-A--C-GCC-G-C-G-T-G-A-A--G--GA-A-G--A--A--G-T-AT----CT-CG--G-T-A--T-G-T-A---AA-C-T-TC---------------TA-TC-A-G--C-AGG----G--A-A--G---A------------------------------------T------------------AG-----------------------------------------------------T-G-A-C-G-----G-T---A-C-CT--------G-A-C-T---------A-A---G--AA-----GC-C--CC-G-G-C-TAA-C--T-A…
45	Otu00045	3982	Bacteria(100)	Actinobacteriota(100)	Actinobacteria(100)	Bifidobacteriales(100)	Bifidobacteriaceae(100)	Bifidobacterium(100)	0	0	0	0	0	1	15	27	55	54	0	0	0	1	0	0	0	0	0	0	0	0	237	228	296	378	1002	647	517	524	GGGGAATA-TT-GC-A-C---AAT-G-G--GC--GC-A-A-G-CC-T-G-A-T-G-C-A--GC-G-A--C-GCC-G-C-G-T-G-A-G--G--GA-T-G--G--A--G-G-CC----TT-CG--G-G-T--T-G-T-A---AA-C-C-TC---------------TT-TT-G-T--T-TGG----G--A-G--C---AA--GCC------------------------------T------------------TC------------------G-----------------------------GG---T-G-A-G-T-----G-T---A-C-CT--------T-T-C-G---------A-A---T--AA-----GC-G--CC-G-G-C-TAA-C--T-A…
46	Otu00046	3899	Bacteria(100)	Proteobacteria(100)	Gammaproteobacteria(100)	Burkholderiales(100)	Sutterellaceae(100)	Parasutterella(100)	0	4	1	4	0	0	36	49	6	4	45	65	29	60	16	11	21	21	0	0	0	0	1081	944	668	547	137	60	46	44	GGGGAATT-TT-GG-A-C---AAT-G-G--GC--GC-A-A-G-CC-T-G-A-T-C-C-A--GC-T-A--T-TCC-G-C-G-T-G-T-G--G--GA-T-G--A--A--G-G-CC----CT-CG--G-G-T--T-G-T-A---AA-C-C-AC---------------TT-TT-G-T--A-GAG----A--A-C--G---AA--AAG-A---C-A-C--C-T-T----------T--T------------------AA------------------A---A----A-------AG---G-GTG-T-TG-C-T-G-A-C-G-----G-T---A-C-TC--------T-A-A-G---------A-A---T--AA-----GC-A--CC-G-G-C-TAA-C--T-A…
47	Otu00047	3575	Bacteria(100)	Firmicutes(100)	Clostridia(100)	Lachnospirales(100)	Lachnospiraceae(100)	Dorea(100)	178	118	56	148	132	82	53	73	98	67	239	169	97	168	171	94	134	73	88	298	73	59	132	197	31	46	247	114	85	55	GGGGAATA-TT-GC-A-C---AAT-G-G--GC--GA-A-A-G-CC-T-G-A-T-G-C-A--GC-G-A--C-GCC-G-C-G-T-G-A-A--G--GA-T-G--A--A--G-T-AT----TT-CG--G-T-A--T-G-T-A---AA-C-T-TC---------------TA-TC-A-G--C-AGG----G--A-A--G---A------------------------------------A------------------AA-----------------------------------------------------T-G-A-C-G-----G-T---A-C-CT--------G-A-C-T---------A-A---G--AA-----GC-C--CC-G-G-C-TAA-C--T-A…
48	Otu00048	3366	Bacteria(100)	Firmicutes(100)	Clostridia(100)	Lachnospirales(100)	Lachnospiraceae(100)	Lachnospiraceae_ge(100)	89	82	54	55	21	29	27	10	26	10	99	85	183	199	174	72	315	268	38	98	450	355	23	34	136	134	70	27	125	78	GGGGAATA-TT-GC-A-C---AAT-G-G--GG--GA-A-A-C-CC-T-G-A-T-G-C-A--GC-A-A--C-GCC-G-C-G-T-G-A-G--T--GA-A-G--A--A--G-T-AT----TT-CG--G-T-A--T-G-T-A---AA-G-C-TC---------------TA-TC-A-G--C-AGG----G--A-A--G---A------------------------------------T------------------AA-----------------------------------------------------T-G-A-C-G-----G-T---A-C-CT--------G-A-C-T---------A-A---G--AA-----GC-T--CC-G-G-C-TAA-A--T-A…
49	Otu00049	3299	Bacteria(100)	Proteobacteria(100)	Gammaproteobacteria(100)	Burkholderiales(100)	Sutterellaceae(100)	Sutterella(100)	0	0	0	0	86	51	0	0	0	0	0	0	0	1	0	1	1	1	728	1705	401	323	0	0	0	1	0	0	0	0	GGGGAATT-TT-GG-A-C---AAT-G-G--GG--GC-A-A-C-CC-T-G-A-T-C-C-A--GC-C-A--T-GCC-G-C-G-T-G-C-G--G--GA-A-G--A--A--G-G-CC----TT-CG--G-G-T--T-G-T-A---AA-C-C-GC---------------TT-TT-G-T--C-AGG----G--A-C--G---AA--AAG-G---G-A-G--A-C-G----------T--G------------------AA------------------C---A----A-------CG---T-CTT-C-TG-C-T-G-A-C-G-----G-T---A-C-CT--------G-A-A-G---------A-A---T--AA-----GC-A--CC-G-G-C-TAA-C--T-A…
50	Otu00050	3266	Bacteria(100)	Firmicutes(100)	Negativicutes(100)	Veillonellales-Selenomonadales(100)	Veillonellaceae(100)	Megasphaera(100)	1	4	0	0	0	0	0	0	0	0	102	236	1082	1841	0	0	0	0	0	0	0	0	0	0	0	0	0	0	0	0	GGGGAATC-TT-CC-G-C---AAT-G-G--AC--GA-A-A-G-TC-T-G-A-C-G-G-A--GC-A-A--C-GCC-G-C-G-T-G-A-A--C--GA-T-G--A--C--G-G-CC----TT-CG--G-G-T--T-G-T-A---AA-G-T-TC---------------TG-TT-A-T--A-TGG----G--A-C--G---AA-CAG--G----ACAT--C-G-G----------T--T------------------AA------------------T---A----C-------CC---G-GTG-T-CT-T-T-G-A-C-G-----G-T---A-C-CG--------T-A-A-G---------A-G---A--AA-----GC-C--AC-G-G-C-TAA-C--T-A…
51	Otu00051	3141	Bacteria(100)	Firmicutes(100)	Clostridia(100)	Lachnospirales(100)	Lachnospiraceae(100)	Lachnospiraceae_UCG-010(100)	0	0	1	3	1	3	1	0	3	2	0	0	0	0	546	225	117	163	73	245	1	0	291	445	95	90	419	284	72	61	GGGGAATA-TT-GC-A-C---AAT-G-G--GG--GA-A-A-C-CC-T-G-A-T-G-C-A--GC-A-A--C-GCC-G-C-G-T-G-A-A--G--GA-A-G--A--A--G-G-TT----TT-CG--G-A-T--C-G-T-A---AA-C-T-TC---------------TA-TC-A-A--CAGGGAC--G--A-A--G---A------------------------------------A------------------AG-----------------------------------------------------T-G-A-C-G-----G-T---A-C-CT--------G-A-A-T---------A-A---G--AA-----GC-C--CC-G-G-C-TAA-C--T-A…
52	Otu00052	3119	Bacteria(100)	Firmicutes(100)	Clostridia(100)	Lachnospirales(100)	Lachnospiraceae(100)	Coprococcus(100)	247	234	0	0	0	0	959	1271	5	2	43	34	31	41	0	0	0	0	0	0	0	1	76	57	54	64	0	0	0	0	GGGGAATA-TT-GC-A-C---AAT-G-G--GG--GA-A-A-C-CC-T-G-A-T-G-C-A--GC-G-A--C-GCC-G-C-G-T-G-A-G--T--GA-T-G--A--A--G-T-AT----TT-CG--G-T-A--T-G-T-A---AA-G-C-TC---------------TA-TC-A-G--C-AGG----G--A-A--G---A------------------------------------T------------------AA-----------------------------------------------------T-G-A-C-G-----G-T---A-C-CT--------G-A-C-T---------A-A---G--AA-----GC-A--CC-G-G-C-TAA-A--T-A…
53	Otu00053	2856	Bacteria(100)	Bacteroidota(100)	Bacteroidia(100)	Bacteroidales(100)	Bacteroidaceae(100)	Bacteroides(100)	30	30	22	41	0	0	14	9	98	71	179	149	42	62	213	100	52	57	0	0	1	0	17	20	39	21	762	447	207	173	GAGGAATA-TT-GG-T-C---AAT-G-G--AC--GC-G-A-G-TC-T-G-A-A-C-C-A--GC-C-A--A-GTA-G-C-G-T-G-A-A--G--GA-T-G--A--C--T-G-CC-C--TA-TG--G-G-T--T-G-T-A---AA-C-T-TC---------------TT-TT-A-T--A-TGG----G--A-A--T---AA-AGTG-G---T-C-C--A-----------------C------------------GT------------------G---------------------T-GGA-T-TT-T-T-G-T-A-T-----G-T---A-C-CA--------T-A-T-G---------A-A---T--AA-----GG-A--TC-G-G-C-TAA-C--T-C…
54	Otu00054	2848	Bacteria(100)	Bacteroidota(100)	Bacteroidia(100)	Bacteroidales(100)	Prevotellaceae(100)	Prevotella(100)	1635	1201	0	0	0	0	0	0	1	0	2	1	2	6	0	0	0	0	0	0	0	0	0	0	0	0	0	0	0	0	GAGGAATA-TT-GG-T-C---AAT-G-G--AC--GA-G-A-G-TC-T-G-A-A-C-C-A--GC-C-A--A-GTA-G-C-G-T-G-C-A--G--GA-A-G--A--C--G-G-CC-C--TA-TG--G-G-T--T-G-T-A---AA-C-T-GC---------------TT-TT-A-T--A-AGG----G--A-A--T---AA-AGTT-A---G-T-C--T-----------------C------------------GT------------------G---------------------A-GAC-T-TT-T-T-G-C-A-T-----G-T---A-C-CT--------T-A-T-G---------A-A---T--AA-----GG-A--CC-G-G-C-TAA-T--T-C…
55	Otu00055	2723	Bacteria(100)	Firmicutes(100)	Clostridia(100)	Peptostreptococcales-Tissierellales(100)	Peptostreptococcaceae(100)	Romboutsia(100)	145	113	17	24	8	5	576	663	212	181	16	23	15	38	19	10	8	5	6	36	9	8	193	148	79	95	35	17	9	10	GGGGAATA-TT-GC-A-C---AAT-G-G--GC--GA-A-A-G-CC-T-G-A-T-G-C-A--GC-A-A--C-GCC-G-C-G-T-G-A-G--C--GA-T-G--A--A--G-G-CC----TT-CG--G-G-T--C-G-T-A---AA-G-C-TC---------------TG-TC-C-T--C-AAG----G--A-A--G---A------------------------------------T------------------AA-----------------------------------------------------T-G-A-C-G-----G-T---A-C-TT--------G-A-G-G---------A-G---G--AA-----GC-C--CC-G-G-C-TAA-C--T-A…
56	Otu00056	2694	Bacteria(100)	Verrucomicrobiota(100)	Verrucomicrobiae(100)	Verrucomicrobiales(100)	Akkermansiaceae(100)	Akkermansia(100)	6	11	0	0	627	274	23	26	2	0	12	14	8	6	0	0	0	0	251	1072	257	51	9	21	1	1	8	5	7	2	CGAGAATC-AT-TC-A-C---AAT-G-G--GG--GA-A-ACC--C-T-G-A-T-G-G-T--GC-G-A--C-GCC-G-C-G-T-G-G-G--G-GAA---TG-A--A--G-G-TC----TT-CG--G-A-T--T-G-T-A---AA-C-C-CC---------------TG-TC-A-T--G-TGG----G--A-G--C---AA---------------------A----------T--T------------------AA----------------------A-----------------------A------A-G-A-T-A-----G-T---A-C-CA--------C-A-A-G---------A-G---G--AA-----GA-G--AC-G-G-C-TAA-C--T-C…
57	Otu00057	2625	Bacteria(100)	Bacteroidota(100)	Bacteroidia(100)	Bacteroidales(100)	Bacteroidaceae(100)	Bacteroides(100)	511	545	0	0	291	202	0	0	0	0	68	77	150	272	0	0	0	0	35	49	270	155	0	0	0	0	0	0	0	0	GAGGAATA-TT-GG-T-C---AAT-G-G--AC--GA-G-A-G-TC-T-G-A-A-C-C-A--GC-C-A--A-GTA-G-C-G-T-G-A-A--G--GA-T-G--A--A--G-G-TC-C--TA-CG--G-A-T--T-G-T-A---AA-C-T-TC---------------TT-TT-A-T--A-AGG----G--A-A--T---AA-A-CC-CT--C-C-C--A-----------------C------------------GT------------------G---------------------T-GGG-A-GC-T-T-G-T-A-T-----G-T---A-C-CT--------T-A-T-G---------A-A---T--AA-----GC-A--TC-G-G-C-TAA-C--T-C…
58	Otu00058	2477	Bacteria(100)	Firmicutes(100)	Clostridia(100)	Oscillospirales(100)	Ruminococcaceae(100)	Ruminococcus(100)	1322	647	0	0	0	0	0	0	0	0	74	64	112	258	0	0	0	0	0	0	0	0	0	0	0	0	0	0	0	0	GGGGGATA-TT-GC-G-C---AAT-G-G--GG--GC-A-A-C-CC-T-G-A-C-G-C-A--GC-A-A--C-GCC-G-C-G-T-G-A-A--G--GA-T-G--A--A--G-G-TT----TT-CG--G-A-T--T-G-T-A---AA-C-T-TC---------------TT-TT-A-T--T-AAG----G--A-C--G---A------------------------------------A------------------AAT----------------------------------------------------T-G-A-C-G-----G-T---A-C-TT--------A-A-T-G---------A-A---T--AA-----GC-T--CC-G-G-C-TAA-C--T-A…
59	Otu00059	2467	Bacteria(100)	Firmicutes(100)	Clostridia(100)	Lachnospirales(100)	Lachnospiraceae(100)	Sellimonas(97)	29	22	0	0	0	0	0	0	0	0	745	762	335	574	0	0	0	0	0	0	0	0	0	0	0	0	0	0	0	0	GGGGAATA-TT-GC-A-C---AAT-G-G--GG--GA-A-A-C-CC-T-G-A-T-G-C-A--GC-G-A--C-GCC-G-C-G-T-G-A-A--G--GA-A-G--A--A--G-T-AT----TT-CG--G-T-A--T-G-T-A---AA-C-T-TC---------------TA-TC-A-G--C-AGG----G--A-A--G---A------------------------------------A------------------AC-----------------------------------------------------T-G-A-C-G-----G-T---A-C-CT--------G-A-C-T---------A-A---G--AA-----GC-A--CC-G-G-C-TAA-A--T-A…
60	Otu00060	2401	Bacteria(100)	Firmicutes(100)	Clostridia(100)	Lachnospirales(100)	Lachnospiraceae(100)	Lachnoclostridium(61)	24	15	18	23	104	83	10	10	17	5	50	53	271	519	105	55	239	213	8	80	178	149	12	15	30	35	21	5	32	22	GGGGAATA-TT-GC-A-C---AAT-G-G--GG--GA-A-A-C-CC-T-G-A-T-G-C-A--GC-G-A--C-GCC-G-C-G-T-G-A-G--T--GA-A-G--A--A--G-T-AT----CT-CG--G-T-A--T-G-T-A---AA-G-C-TC---------------TA-TC-A-G--C-AGG----G--A-A--G---A------------------------------------A------------------AA-----------------------------------------------------T-G-A-C-G-----G-T---A-C-CT--------G-A-C-T---------A-A---G--AA-----GC-C--CC-G-G-C-TAA-C--T-A…
61	Otu00061	2370	Bacteria(100)	Firmicutes(100)	Clostridia(100)	Lachnospirales(100)	Lachnospiraceae(100)	Lachnospiraceae_unclassified(100)	53	34	32	51	19	7	3	5	3	4	25	20	15	24	498	249	151	130	34	111	23	21	238	180	15	35	239	136	6	9	GGGGAATA-TT-GC-A-C---AAT-G-G--GG--GA-A-A-C-CC-T-G-A-T-G-C-A--GC-A-A--C-GCC-G-C-G-T-G-A-G--T--GA-A-G--A--A--G-T-AT----TT-CG--G-T-A--T-G-T-A---AA-G-C-TC---------------TA-TC-A-G--C-AGG----G--A-A--G---A------------------------------------A------------------AG-----------------------------------------------------T-G-A-C-G-----G-T---A-C-CT--------G-A-C-T---------A-A---G--AA-----GC-C--CC-G-G-C-TAA-C--T-A…
62	Otu00062	2370	Bacteria(100)	Firmicutes(100)	Clostridia(100)	Lachnospirales(100)	Lachnospiraceae(100)	Lachnospiraceae_unclassified(100)	94	86	68	67	91	81	58	44	0	0	358	299	185	286	49	19	42	18	85	228	13	7	67	76	22	27	0	0	0	0	GGGGAATA-TT-GC-A-C---AAT-G-G--GG--GA-A-A-C-CC-T-G-A-T-G-C-A--GC-G-A--C-GCC-G-C-G-T-G-A-G--C--GA-A-G--A--A--G-T-AT----TT-CG--G-T-A--T-G-T-A---AA-G-C-TC---------------TA-TC-A-G--C-AGG----G--A-A--G---A------------------------------------A------------------AA-----------------------------------------------------T-G-A-C-G-----G-T---A-C-CT--------G-A-C-T---------A-A---G--AA-----GC-C--CC-G-G-C-TAA-C--T-A…
63	Otu00063	2354	Bacteria(100)	Firmicutes(100)	Clostridia(100)	Lachnospirales(100)	Lachnospiraceae(100)	Lachnoclostridium(92)	52	34	134	138	3	1	12	12	37	20	17	19	133	207	336	148	230	192	0	2	7	12	104	124	107	120	3	3	80	67	GGGGAATA-TT-GC-A-C---AAT-G-G--GG--GA-A-A-C-CC-T-G-A-T-G-C-A--GC-G-A--C-GCC-G-C-G-T-G-A-G--T--GA-A-G--A--A--G-T-AT----TT-CG--G-T-A--T-G-T-A---AA-G-C-TC---------------TA-TC-A-G--C-AGG----G--A-A--G---A------------------------------------A------------------AA-----------------------------------------------------T-G-A-C-G-----G-T---A-C-CT--------G-A-C-T---------A-A---G--AA-----GC-C--CC-G-G-C-TAA-C--T-A…
64	Otu00064	2299	Bacteria(100)	Firmicutes(100)	Clostridia(100)	Lachnospirales(100)	Lachnospiraceae(100)	Anaerostipes(100)	8	6	46	59	22	28	7	8	98	67	2	5	139	213	79	23	49	49	2	32	136	120	9	14	294	343	2	3	231	205	GGGGAATA-TT-GC-A-C---AAT-G-G--GG--GA-A-A-C-CC-T-G-A-T-G-C-A--GC-G-A--C-GCC-G-C-G-T-G-A-G--T--GA-A-G--A--A--G-T-AT----CT-CG--G-T-A--T-G-T-A---AA-G-C-TC---------------TA-TC-A-G--C-AGG----G--A-A--G---A------------------------------------A------------------AA-----------------------------------------------------T-G-A-C-G-----G-T---A-C-CT--------G-A-C-T---------A-A---G--AA-----GC-C--CC-G-G-C-TAA-C--T-A…
65	Otu00065	2295	Bacteria(100)	Proteobacteria(100)	Gammaproteobacteria(100)	Burkholderiales(100)	Sutterellaceae(100)	Sutterella(100)	28	20	84	230	0	0	0	0	0	0	53	106	168	147	548	225	366	318	0	0	0	0	0	0	0	2	0	0	0	0	GGGGAATT-TT-GG-A-C---AAT-G-G--GG--GC-A-A-C-CC-T-G-A-T-C-C-A--GC-C-A--T-GCC-G-C-G-T-G-C-G--G--GA-A-G--A--A--G-G-CC----TT-CG--G-G-T--T-G-T-A---AA-C-C-GC---------------TT-TT-G-T--C-AGG----G--A-C--G---AA--AAG-G---T-G-C--G-G-G----------T--T------------------AA------------------G---A----G-------CT---A-GCA-C-TG-A-T-G-A-C-G-----G-T---A-C-CT--------G-A-A-G---------A-A---T--AA-----GC-A--CC-G-G-C-TAA-C--T-A…
66	Otu00066	2293	Bacteria(100)	Firmicutes(100)	Clostridia(100)	Oscillospirales(100)	Oscillospiraceae(100)	UCG-002(99)	19	13	57	86	5	9	33	55	36	20	9	11	7	11	176	54	175	92	8	4	63	50	210	401	111	96	239	126	79	38	GGGGAATA-TT-GG-G-C---AAT-G-G--GC--GC-A-A-G-CC-T-G-A-C-C-C-A--GC-A-A--C-GCC-G-C-G-T-G-A-A--G--GA-A-G--A--A--G-G-CT----TT-CG--G-G-T--T-G-T-A---AA-C-T-TC---------------TT-TT-G-T--C-AGG----G--A-C--G-------------------------------------A--G------------------TA------------------G---A------------------------------A-G-A-C-G-----G-T---A-C-CT--------G-A-C-G---------A-A---T--AA-----GC-C--AC-G-G-C-TAA-C--T-A…
67	Otu00067	2232	Bacteria(100)	Firmicutes(100)	Clostridia(100)	Lachnospirales(100)	Lachnospiraceae(100)	Lachnospiraceae_NK4A136_group(95)	108	81	72	128	540	478	102	109	154	103	40	23	30	47	14	11	17	15	6	6	9	8	21	23	31	43	6	4	2	1	GGGGAATA-TT-GC-A-C---AAT-G-G--GG--GA-A-A-C-CC-T-G-A-T-G-C-A--GC-A-A--C-GCC-G-C-G-T-G-A-G--T--GA-A-G--A--A--G-T-AT----TT-CG--G-T-A--T-G-T-A---AA-G-C-TC---------------TA-TC-A-G--C-AGG----A--A-A--G---A------------------------------------A------------------AA-----------------------------------------------------T-G-A-C-G-----G-T---A-C-CT--------G-A-C-T---------A-A---G--AA-----GC-C--CC-G-G-C-TAA-C--T-A…
68	Otu00068	2215	Bacteria(100)	Firmicutes(100)	Clostridia(100)	Lachnospirales(100)	Lachnospiraceae(100)	Lachnospiraceae_unclassified(100)	74	54	42	65	212	153	31	34	53	42	64	33	121	189	40	17	58	22	73	288	198	177	12	19	52	44	16	4	16	12	GGGGAATA-TT-GC-A-C---AAT-G-G--GG--GA-A-A-C-CC-T-G-A-T-G-C-A--GC-G-A--C-GCC-G-C-G-T-G-A-G--C--GA-A-G--A--A--G-T-AT----TT-CG--G-T-A--T-G-T-A---AA-G-C-TC---------------TA-TC-A-G--C-AGG----G--A-A--G---A------------------------------------A------------------AA-----------------------------------------------------T-G-A-C-G-----G-T---A-C-CT--------G-A-C-T---------A-A---G--AA-----GC-C--CC-G-G-C-TAA-C--T-A…
69	Otu00069	2149	Bacteria(100)	Bacteroidota(100)	Bacteroidia(100)	Bacteroidales(100)	Rikenellaceae(100)	Alistipes(100)	51	48	96	202	33	17	72	70	255	174	13	17	16	21	245	83	122	93	27	81	21	9	23	33	18	14	103	66	64	62	GAGGAATA-TT-GG-T-C---AAT-G-G--AC--GC-A-A-G-TC-T-G-A-A-C-C-A--GC-C-A--T-GCC-G-C-G-T-G-C-A--G--GA-A-G--A--C--G-G-CT-C--TA-TG--A-G-T--T-G-T-A---AA-C-T-GC---------------TT-TT-G-T--A-CGA----G--G-G--T---AA-ACGC-T---C-T-T--A-----------------C------------------GT------------------G---------------------T-AAG-A-GC-C-T-G-A-A-A-----G-T---A-T-CG--------T-A-C-G---------A-A---T--AA-----GG-A--TC-G-G-C-TAA-C--T-C…
70	Otu00070	2090	Bacteria(100)	Firmicutes(100)	Clostridia(100)	Lachnospirales(100)	Lachnospiraceae(100)	Agathobacter(96)	0	0	49	57	125	89	11	9	5	2	0	0	0	0	20	10	69	55	263	889	162	116	7	8	23	36	7	3	46	29	GGGGAATA-TT-GC-A-C---AAT-G-G--GG--GA-A-A-C-CC-T-G-A-T-G-C-A--GC-G-A--C-GCC-G-C-G-T-G-A-G--C--GA-T-G--A--A--G-T-AT----TT-CG--G-T-A--T-G-T-A---AA-G-C-TC---------------TA-TC-A-G--C-AGG----G--A-A--G-------------------------------------A---------------------TA------------------A----------------------------------T-G-A-C-G-----G-T---A-C-CT--------G-A-C-T---------A-A---G--AA-----GC-T--CC-G-G-C-TAA-A--T-A…
71	Otu00071	2089	Bacteria(100)	Firmicutes(100)	Clostridia(100)	Lachnospirales(100)	Lachnospiraceae(100)	Lachnospiraceae_ND3007_group(100)	194	96	60	117	26	26	229	288	337	184	25	9	7	8	10	4	6	0	1	5	1	2	14	16	8	11	185	103	59	58	GGGGAATA-TT-GC-A-C---AAT-G-G--AG--GA-A-A-C-TC-T-G-A-T-G-C-A--GC-G-A--C-GCC-G-C-G-T-G-A-G--T--GA-A-G--A--A--G-T-AT----TT-CG--G-T-A--T-G-T-A---AA-G-C-TC---------------TA-TC-A-G--C-AGG----G--A-A--G---A------------------------------------A------------------AA-----------------------------------------------------T-G-A-C-G-----G-T---A-C-CT--------G-A-C-T---------A-A---G--AA-----GC-A--CC-G-G-C-TAA-A--T-A…
72	Otu00072	1914	Bacteria(100)	Firmicutes(100)	Clostridia(100)	Lachnospirales(100)	Lachnospiraceae(100)	Lachnospiraceae_ge(86)	19	20	158	436	5	3	0	0	0	0	2	1	0	1	280	144	437	242	16	60	21	13	1	1	2	2	35	9	4	2	GGGGAATA-TT-GC-A-C---AAT-G-G--GG--GA-A-A-C-CC-T-G-A-T-G-C-A--GC-G-A--C-GCC-G-C-G-T-G-A-G--C--GA-A-G--A--A--G-T-AT----TT-CG--G-T-A--T-G-T-A---AA-G-C-TC---------------TA-TC-A-G--C-AGG----G--A-A--G---A------------------------------------A------------------AA-----------------------------------------------------T-G-A-C-G-----G-T---A-C-CT--------G-A-C-T---------A-A---G--AA-----GC-A--CC-G-G-C-TAA-A--T-A…
73	Otu00073	1836	Bacteria(100)	Firmicutes(100)	Clostridia(100)	Lachnospirales(100)	Lachnospiraceae(100)	Coprococcus(100)	46	37	10	16	24	20	30	16	34	15	29	27	123	175	35	11	15	15	48	110	242	180	31	57	142	138	52	33	73	52	GGGGAATA-TT-GC-A-C---AAT-G-G--GG--GA-A-A-C-CC-T-G-A-T-G-C-A--GC-G-A--C-GCC-G-C-G-T-G-A-A--G--GA-A-G--A--A--G-T-AT----CT-CG--G-T-A--T-G-T-A---AA-C-T-TC---------------TA-TC-A-G--C-AGG----G--A-A--G---A------------------------------------T------------------AA-----------------------------------------------------T-G-A-C-G-----G-T---A-C-CT--------G-A-C-T---------A-A---G--AA-----GC-C--CC-G-G-C-TAA-C--T-A…
74	Otu00074	1755	Bacteria(100)	Desulfobacterota(100)	Desulfovibrionia(100)	Desulfovibrionales(100)	Desulfovibrionaceae(100)	Desulfovibrio(100)	34	14	9	28	0	0	0	0	18	4	73	97	183	389	297	106	20	10	0	0	0	0	0	0	0	0	21	3	258	191	GGGGAATA-TT-GC-G-C---AAT-G-G--GC--GA-A-A-G-CC-T-G-A-C-G-C-A--GC-G-A--C-GCC-G-C-G-T-G-A-G--G--GA-T-G--A--A--G-G-TC----TT-CG--G-A-T--C-G-T-A---AA-C-C-TC---------------TG-TC-A-G--A-AGG----G--A-A--G---AA-ACTA-G---G-G-T--G-C-T----------C--T------------------AA------------------T---C------------AT---C-ATC-C-TA-C-T-G-A-C-G-----G-T---A-C-CT--------T-C-A-A---------A-G---G--AA-----GC-A--CC-G-G-C-TAA-C--T-C…
75	Otu00075	1655	Bacteria(100)	Firmicutes(100)	Clostridia(100)	Lachnospirales(100)	Lachnospiraceae(100)	Lachnospiraceae_unclassified(94)	1	0	7	5	0	3	0	0	0	0	36	27	46	97	142	186	481	284	26	123	35	22	13	25	28	39	4	4	13	8	GGGGAATA-TT-GC-A-C---AAT-G-G--GC--GG-A-A-G-CC-T-G-A-T-G-C-A--GC-G-A--C-GCC-G-C-G-T-G-A-G--T--GA-A-G--A--A--G-T-AT----CT-CG--G-T-A--T-G-T-A---AA-G-C-TC---------------TA-TC-A-G--C-AGG----G--A-A--G---A------------------------------------A------------------AA-----------------------------------------------------T-G-A-C-G-----G-T---A-C-CT--------G-A-C-T---------A-A---G--AA-----GC-C--CC-G-G-C-TAA-C--T-A…
76	Otu00076	1597	Bacteria(100)	Firmicutes(100)	Clostridia(100)	Christensenellales(100)	Christensenellaceae(100)	Christensenellaceae_R-7_group(100)	3	0	0	0	0	0	40	35	805	540	0	0	0	0	0	0	0	0	0	0	0	0	0	8	1	2	103	43	8	9	GGGGAATA-TT-GG-G-C---AAT-G-G--GG--GG-A-A-C-CC-T-G-A-C-C-C-A--GC-A-A--C-GCC-G-C-G-T-G-G-A--G--GA-A-G--A--A--G-G-TT----TT-CG--G-A-T--C-G-T-A---AA-C-T-CC---------------TG-TC-C-T--T-GGA----G--A-C--G-------------------------------------A--G------------------TA------------------G---A----A---------------------------G-A-CGG-------T---A-T-CC--------A-A-G-G---------A-G---G--AA-----GC-C--CC-G-G-C-TAA-C--T-A…
77	Otu00077	1514	Bacteria(100)	Firmicutes(100)	Bacilli(100)	Erysipelotrichales(100)	Erysipelotrichaceae(100)	Catenisphaera(100)	0	0	0	0	0	0	0	0	976	496	0	0	0	0	0	0	0	0	0	0	0	0	0	0	0	0	30	7	1	4	AGGGAATT-TT-CG-T-C---AAT-G-G--GG--GG-A-A-C-CC-T-G-A-A-C-G-A--GC-A-A--T-GCC-G-C-G-T-G-A-G--T--GA-A-G--A--C--G-G-TC----TT-CG--G-A-T--T-G-T-A---AA-G-C-TC---------------TG-TT-G-T--G-AGA----G--A-A--A---AA-GGAT-A---T-A-T--A-T-A----------G--G------------------AA------------------A--------T-------GA---T-ATG-TATT-T-G-A-T-G-G-----T-A---T-C-T---------C-A-C-C---------A-G---A--AA-----GT-C--AC-G-G-C-TAA-C--T-A…
78	Otu00078	1495	Bacteria(100)	Bacteroidota(100)	Bacteroidia(100)	Bacteroidales(100)	Bacteroidaceae(100)	Bacteroides(100)	0	0	0	0	227	177	0	0	0	0	0	0	0	0	0	0	0	0	118	415	295	263	0	0	0	0	0	0	0	0	GAGGAATA-TT-GG-T-C---AAT-G-G--GC--GA-G-A-G-CC-T-G-A-A-C-C-A--GC-C-A--A-GTA-G-C-G-T-G-A-A--G--GA-T-G--A--C--G-G-CC-C--TA-CG--G-G-T--T-G-T-A---AA-C-T-TC---------------TT-TT-G-T--G-CGG----G--A-A--T---AA-AGGA-G---C-C-T--A-----------------C------------------GT------------------G---------------------T-AGG-C-TT-T-T-G-C-A-T-----G-T---ACC-GT--------A-A-C-G---------A-A---T--AA-----GC-A--TC-G-G-C-TAA-C--T-C…
79	Otu00079	1470	Bacteria(100)	Firmicutes(100)	Clostridia(100)	Lachnospirales(100)	Lachnospiraceae(100)	Coprococcus(100)	0	0	0	0	0	0	67	90	742	565	0	0	0	0	0	0	0	0	0	0	0	0	2	0	0	0	0	0	3	1	GGGGAATA-TT-GC-A-C---AAT-G-G--GG--GA-A-A-C-CC-T-G-A-T-G-C-A--GC-G-A--C-GCC-G-C-G-T-G-A-G--T--GA-T-G--A--A--G-T-AT----TT-CG--G-T-A--T-G-T-A---AA-G-C-TC---------------TA-TC-A-G--C-AGG----G--A-A--G---A------------------------------------T------------------AA-----------------------------------------------------T-G-A-C-G-----G-T---A-C-CT--------G-A-C-T---------A-A---G--AA-----GC-A--CC-G-G-C-TAA-A--T-A…
80	Otu00080	1425	Bacteria(100)	Firmicutes(100)	Clostridia(100)	Lachnospirales(100)	Lachnospiraceae(100)	Lachnospiraceae_unclassified(100)	1	0	4	3	1	7	0	0	2	1	46	39	64	86	127	55	109	70	105	385	67	48	23	28	18	13	20	15	61	27	GGGGAATA-TT-GC-A-C---AAT-G-G--GC--GA-A-A-G-CC-T-G-A-T-G-C-A--GC-G-A--C-GCC-G-C-G-T-G-A-G--T--GA-A-G--A--A--G-T-AT----TT-CG--G-T-A--T-G-T-A---AA-G-C-TC---------------TA-TC-A-G--C-AGG----G--A-A--G---A------------------------------------T------------------AA-----------------------------------------------------T-G-A-C-G-----G-T---A-C-CT--------G-A-C-T---------A-A---G--AA-----GC-C--CC-G-G-C-TAA-C--T-A…
81	Otu00081	1393	Bacteria(100)	Firmicutes(100)	Negativicutes(100)	Veillonellales-Selenomonadales(100)	Veillonellaceae(100)	Allisonella(100)	0	0	0	0	0	0	0	0	16	10	0	0	0	0	0	0	0	0	0	0	0	0	0	0	0	0	710	398	132	127	GGGGAATC-TT-CC-G-C---AAT-G-G--AC--GA-A-A-G-TC-T-G-A-C-G-G-A--GC-A-A--C-GCC-G-C-G-T-G-A-A--C--GA-T-G--A--A--G-G-TC----TT-CG--G-A-T--T-G-T-A---AA-G-T-TC---------------TG-TG-A-T--C-CGG----G--A-C--G---AA-GGCA-T---C-A-G--T-T-G----------A--G------------------AA------------------T---A----T-------TG---A-CTG-A-TG-T-T-G-A-C-G-----G-T---A-C-CG--------G-A-A-A---------A-G---C--AA-----GC-C--AC-G-G-C-TAA-C--T-A…
82	Otu00082	1338	Bacteria(100)	Firmicutes(100)	Clostridia(100)	Oscillospirales(100)	Oscillospiraceae(100)	Colidextribacter(100)	9	7	8	18	1	0	3	6	1	2	42	34	53	87	62	37	231	132	18	37	11	4	87	171	103	82	42	39	7	4	GGGGAATA-TT-GG-G-C---AAT-G-G--GC--GC-A-A-G-CC-T-G-A-C-C-C-A--GC-A-A--C-GCC-G-C-G-T-G-A-A--G--GA-A-G--A--A--G-G-CT----TT-CG--G-G-T--T-G-T-A---AA-C-T-TC---------------TT-TT-C-T--T-AGG----G--A-C--G---A---------------------------------A--G------------------CA------------------A---G------------------------------T-G-A-C-G-----G-T---A-C-CT--------A-A-G-G---------A-A---T--AA-----GC-C--AC-G-G-C-TAA-C--T-A…
83	Otu00083	1335	Bacteria(100)	Firmicutes(100)	Clostridia(100)	Oscillospirales(100)	Oscillospiraceae(100)	UCG-002(100)	76	37	8	19	17	18	83	65	91	33	22	17	9	9	12	1	13	5	85	217	66	28	47	76	18	12	121	83	31	16	GGGGAATA-TT-GG-G-C---AAT-G-G--GC--GC-A-A-G-CC-T-G-A-C-C-C-A--GC-A-A--C-GCC-G-C-G-T-G-A-A--G--GA-A-G--A--A--G-G-CT----TT-CG--G-G-T--T-G-T-A---AA-C-T-TC---------------TT-TT-A-A--G-AGG----G--A-A--G-------------------------------------A--G------------------CA------------------G---A------------------------------A-G-A-C-G-----G-T---A-C-CT--------C-T-A-G---------A-A---T--AA-----GC-C--AC-G-G-C-TAA-C--T-A…
84	Otu00084	1281	Bacteria(100)	Firmicutes(100)	Clostridia(100)	Lachnospirales(100)	Lachnospiraceae(100)	Lachnospira(100)	60	35	133	177	0	0	120	142	32	32	28	15	23	22	151	56	67	52	0	0	0	0	25	34	14	19	23	3	7	11	GGGGAATA-TT-GC-A-C---AAT-G-G--AG--GA-A-A-C-TC-T-G-A-T-G-C-A--GC-G-A--C-GCC-G-C-G-T-G-A-G--T--GA-A-G--A--A--G-T-AG----TT-CG--C-T-A--T-G-T-A---AA-G-C-TC---------------TA-TC-A-G--C-AGG----G--A-A--G---A------------------------------------T------------------AG-----------------------------------------------------T-G-A-C-G-----G-T---A-C-CT--------G-A-C-T---------A-A---G--AA-----GC-T--CC-G-G-C-TAA-A--T-A…
85	Otu00085	1264	Bacteria(100)	Firmicutes(100)	Clostridia(100)	Oscillospirales(100)	Ruminococcaceae(100)	CAG-352(100)	4	2	0	0	423	296	0	0	0	0	0	0	0	0	0	0	0	0	141	285	78	34	1	0	0	0	0	0	0	0	GGGGGATA-TT-GC-G-C---AAT-G-G--GG--GA-A-A-C-CC-T-G-A-C-G-C-A--GC-A-A--C-GCC-G-C-G-T-G-A-A--G--GA-A-G--A--A--G-G-TC----TT-CG--G-A-T--T-G-T-A---AA-C-T-TC---------------TT-TT-G-T--C-AGG----G--A-C--GA--AG-----------------------------------A------------------AAG----------------------------------------------------T-G-A-C-G-----G-T---A-C-CT--------G-A-C-G---------A-A---T--AA-----GC-T--CC-G-G-C-TAA-C--T-A…
86	Otu00086	1263	Bacteria(100)	Firmicutes(100)	Clostridia(100)	Oscillospirales(100)	Oscillospiraceae(100)	Flavonifractor(98)	8	3	10	12	6	7	3	8	0	0	79	92	20	29	245	82	29	44	105	293	67	44	15	40	19	3	0	0	0	0	GGGGAATA-TT-GG-G-C---AAT-G-G--GC--GC-A-A-G-CC-T-G-A-C-C-C-A--GC-A-A--C-GCC-G-C-G-T-G-A-A--G--GA-A-G--A--A--G-G-CT----TT-CG--G-G-T--T-G-T-A---AA-C-T-TC---------------TT-TT-G-T--C-GGG----G--A-C--G---A---------------------------------A--A------------------CA------------------A---A------------------------------T-G-A-C-G-----G-T---A-C-CC--------G-A-C-G---------A-A---T--AA-----GC-C--AC-G-G-C-TAA-C--T-A…
87	Otu00087	1255	Bacteria(100)	Firmicutes(100)	Clostridia(100)	Lachnospirales(100)	Lachnospiraceae(100)	Lachnospiraceae_unclassified(100)	203	155	26	42	0	0	26	36	127	102	114	92	58	130	27	8	13	13	0	0	0	0	5	6	4	0	21	21	11	15	GGGGAATA-TT-GC-A-C---AAT-G-G--GG--GA-A-A-C-CC-T-G-A-T-G-C-A--GC-G-A--C-GCC-G-C-G-T-G-A-G--T--GA-A-G--A--A--G-T-AT----TT-CG--G-T-A--T-G-T-A---AA-G-C-TC---------------TA-TC-A-G--C-AGG----G--A-A--G---A------------------------------------A------------------AG-----------------------------------------------------T-G-A-C-G-----G-T---A-C-CT--------G-A-A-T---------A-A---G--AA-----GC-C--CC-G-G-C-TAA-C--T-A…
88	Otu00088	1242	Bacteria(100)	Firmicutes(100)	Clostridia(100)	Lachnospirales(100)	Lachnospiraceae(100)	Roseburia(91)	239	161	42	72	3	2	74	94	149	82	60	46	43	57	12	5	5	4	0	1	1	0	14	13	14	16	15	5	7	6	GGGGAATA-TT-GC-A-C---AAT-G-G--GG--GA-A-A-C-CC-T-G-A-T-G-C-A--GC-G-A--C-GCC-G-C-G-T-G-A-G--C--GA-A-G--A--A--G-T-AT----TT-CG--G-T-A--T-G-T-A---AA-G-C-TC---------------TA-TC-A-G--C-AGG----G--A-A--G---A---------------------------------A--G------------------AA------------------A----------------------------------T-G-A-C-G-----G-T---A-C-CT--------G-A-C-T---------A-A---G--AA-----GC-A--CC-G-G-C-TAA-A--T-A…
89	Otu00089	1229	Bacteria(100)	Firmicutes(100)	Bacilli(100)	Erysipelotrichales(100)	Erysipelotrichaceae(100)	Faecalitalea(99)	0	0	0	0	0	0	1	1	0	0	0	0	0	0	0	0	0	0	0	0	0	0	426	264	291	246	0	0	0	0	AGGGAATT-TT-CG-T-C---AAT-G-G--GG--GG-A-A-C-CC-T-G-A-A-C-G-A--GC-A-A--T-GCC-G-C-G-T-G-A-G--T--GA-A-G--A--A--G-G-TC----TT-CG--G-A-T--C-G-T-A---AA-G-C-TC---------------TG-TT-G-T--A-AGT----G--A-A--G---AA-CGGT-C---A-G-T--A-G-A----------G--G------------------AA------------------A--------T-------GA---T-ACT-G-AA-G-T-G-A-C-G-----G-T---A-G-CT--------T-A-C-C---------A-G---A--AA-----GC-C--AC-G-G-C-TAA-C--T-A…
90	Otu00090	1223	Bacteria(100)	Bacteroidota(100)	Bacteroidia(100)	Bacteroidales(100)	Bacteroidaceae(100)	Bacteroides(100)	0	0	0	0	457	368	0	0	0	0	0	0	0	0	0	0	0	0	71	141	114	72	0	0	0	0	0	0	0	0	GAGGAATA-TT-GG-T-C---AAT-G-G--GC--GC-G-A-G-CC-T-G-A-A-C-C-A--GC-C-A--A-GTA-G-C-G-T-G-A-A--G--GA-T-G--A--A--G-G-TC-C--TA-TG--G-A-T--T-G-T-A---AA-C-T-TC---------------TT-TT-A-T--A-CGG----G--A-A--T---AA-AGTG-G---T-C-C--A-----------------C------------------GT------------------G---------------------T-GGA-C-TT-T-T-G-C-A-T-----G-T---A-C-CG--------T-A-T-G---------A-A---T--AA-----GC-A--TC-G-G-C-TAA-C--T-C…
91	Otu00091	1207	Bacteria(100)	Proteobacteria(100)	Gammaproteobacteria(100)	Burkholderiales(100)	Sutterellaceae(100)	Sutterella(100)	5	3	0	0	0	0	0	0	62	48	131	219	76	108	0	0	1	0	0	0	0	0	0	1	0	0	34	15	279	225	GGGGAATT-TT-GG-A-C---AAT-G-G--GG--GC-A-A-C-CC-T-G-A-T-C-C-A--GC-C-A--T-GCC-G-C-G-T-G-C-A--G--GA-T-G--A--A--G-G-TC----TT-CG--G-A-T--T-G-T-A---AA-C-T-GC---------------TT-TT-G-T--C-AGG----G--A-C--G---AA--AAG-G---G-A-T--G-C-G----------A--T------------------AA------------------C---A----C-------CG---C-ATT-C-CG-C-T-G-A-C-G-----G-T---A-C-CT--------G-A-A-G---------A-A---T--AA-----GC-A--CC-G-G-C-TAA-C--T-A…
92	Otu00092	1179	Bacteria(100)	Bacteroidota(100)	Bacteroidia(100)	Bacteroidales(100)	Bacteroidaceae(100)	Bacteroides(100)	37	26	9	13	0	0	13	4	8	7	137	141	99	189	67	22	11	8	12	21	1	3	90	49	60	55	40	21	14	22	GAGGAATA-TT-GG-T-C---AAT-G-G--GC--GA-G-A-G-CC-T-G-A-A-C-C-A--GC-C-A--A-GTA-G-C-G-T-G-A-A--G--GA-T-G--A--A--G-G-TT-C--TA-TG--G-A-T--T-G-T-A---AA-C-T-TC---------------TT-TT-A-T--A-CGG----G--A-A--T---AA-ACGA-A---T-C-C--A-----------------C------------------GC------------------G---------------------T-GGA-T-TT-T-T-G-C-A-T-----G-T---A-C-CG--------T-A-T-G---------A-A---T--AA-----GG-A--TC-G-G-C-TAA-C--T-C…
93	Otu00093	1169	Bacteria(100)	Firmicutes(100)	Clostridia(100)	Lachnospirales(100)	Lachnospiraceae(100)	Lachnospiraceae_unclassified(99)	30	26	5	11	59	45	20	21	39	18	28	34	53	69	23	9	36	29	41	152	87	61	27	49	71	79	16	6	10	15	GGGGAATA-TT-GC-A-C---AAT-G-G--GG--GA-A-A-C-CC-T-G-A-T-G-C-A--GC-G-A--C-GCC-G-C-G-T-G-A-G--T--GA-A-G--A--A--G-T-AT----TT-CG--G-T-A--T-G-T-A---AA-G-C-TC---------------TA-TC-A-G--C-AGG----G--A-A--G---A------------------------------------A------------------AA-----------------------------------------------------T-G-A-C-G-----G-T---A-C-CT--------G-A-C-T---------A-A---G--AA-----GC-C--CC-G-G-C-TAA-C--T-A…
94	Otu00094	1158	Bacteria(100)	Bacteroidota(100)	Bacteroidia(100)	Bacteroidales(100)	Rikenellaceae(100)	Alistipes(100)	0	0	0	0	2	2	383	496	0	0	0	0	0	0	0	0	0	0	0	5	0	1	73	101	51	44	0	0	0	0	GAGGAATA-TT-GG-T-C---AAT-G-G--AC--GC-A-A-G-TC-T-G-A-A-C-C-A--GC-C-A--T-GCC-G-C-G-T-G-C-A--G--GA-T-G--A--C--G-G-CT-C--TA-TG--A-G-T--T-G-T-A---AA-C-T-GC---------------TT-TT-G-T--A-CTA----G--G-G--T---AA-ACTC-A---C-C-T--A-----------------C------------------GT------------------G---------------------T-AGG-T-GA-C-T-G-A-A-A-----G-T---A-T-AG--------T-A-C-G---------A-A---T--AA-----GG-A--TC-G-G-C-TAA-C--T-C…
95	Otu00095	1144	Bacteria(100)	Firmicutes(100)	Clostridia(100)	Oscillospirales(100)	Oscillospiraceae(100)	uncultured(98)	0	0	17	9	19	14	22	16	0	0	1	0	0	0	53	10	53	37	146	454	56	31	54	61	51	40	0	0	0	0	GGGGAATA-TT-GG-G-C---AAT-G-G--GC--GC-A-A-G-CC-T-G-A-C-C-C-A--GC-A-A--C-GCC-G-C-G-T-G-A-A--G--GA-A-G--A--A--G-G-CT----TT-CG--G-G-T--T-G-T-A---AA-C-T-TC---------------TT-TT-A-T--G-AGG----G--A-C--G---A---------------------------------A--G------------------GA------------------A---G------------------------------T-G-A-C-G-----G-T---A-C-CT--------C-A-T-G---------A-A---T--AA-----GC-T--CC-G-G-C-TAA-C--T-A…
96	Otu00096	1113	Bacteria(100)	Firmicutes(100)	Clostridia(100)	Lachnospirales(100)	Lachnospiraceae(100)	Lachnospiraceae_ge(98)	80	51	95	165	17	15	63	65	112	74	44	69	46	59	30	14	41	34	0	0	0	0	9	9	2	2	7	3	4	3	AGGGAATA-TT-GC-A-C---AAT-G-G--GG--GA-A-A-C-CC-T-G-A-T-G-C-A--GC-G-A--C-GCC-G-C-G-T-G-A-A--G--GA-A-G--A--A--G-T-AT----TT-CG--G-T-A--T-G-T-A---AA-C-T-TC---------------TA-TC-A-G--C-AAG----G--A-A--G-------------------------------------A---------------------AA------------------A----------------------------------T-G-A-C-G-----G-T---A-C-TT--------G-A-C-T---------A-A---G--AA-----GC-C--CC-G-G-C-TAA-A--T-A…
97	Otu00097	1014	Bacteria(100)	Bacteroidota(100)	Bacteroidia(100)	Bacteroidales(100)	Rikenellaceae(100)	Alistipes(100)	3	3	15	36	32	23	59	83	20	16	3	0	4	5	15	5	30	10	89	208	153	118	21	21	15	12	3	3	5	4	GAGGAATA-TT-GG-T-C---AAT-G-G--AC--GG-A-A-G-TC-T-G-A-A-C-C-A--GC-C-A--T-GCC-G-C-G-T-G-C-A--G--GA-A-G--A--C--G-G-CT-C--TA-TG--A-G-T--T-G-T-A---AA-C-T-GC---------------TT-TT-G-T--A-CGA----G--G-G--T---AA-ACGC-A---G-A-T--A-----------------C------------------GT------------------G---------------------T-ATC-T-GC-C-T-G-A-A-A-----G-T---A-T-CG--------T-A-C-G---------A-A---T--AA-----GG-A--TC-G-G-C-TAA-C--T-C…
98	Otu00098	970	Bacteria(100)	Firmicutes(100)	Clostridia(100)	Lachnospirales(100)	Lachnospiraceae(100)	Hungatella(95)	2	1	0	1	6	2	1	0	0	0	48	38	60	84	84	34	97	55	19	95	33	25	35	62	47	48	34	26	20	13	GGGGAATA-TT-GG-A-C---AAT-G-G--GC--GA-A-A-G-CC-T-G-A-T-C-C-A--GC-G-A--C-GCC-G-C-G-T-G-A-G--T--GA-A-G--A--A--G-T-AT----TT-CG--G-T-A--T-G-T-A---AA-G-C-TC---------------TA-TC-A-G--C-AGG----G--A-A--G---A------------------------------------A------------------AA-----------------------------------------------------T-G-A-C-G-----G-T---A-C-CT--------G-A-C-T---------A-A---G--AA-----GC-C--CC-G-G-C-TAA-C--T-A…
99	Otu00099	968	Bacteria(100)	Firmicutes(100)	Bacilli(100)	Erysipelotrichales(100)	Erysipelatoclostridiaceae(100)	Erysipelotrichaceae_UCG-003(100)	0	0	17	21	0	0	173	86	0	0	0	0	1	0	7	2	105	61	0	0	0	0	7	10	248	230	0	0	0	0	AGGGAATT-TT-CG-G-C---AAT-G-G--GG--GA-A-A-C-CC-T-G-A-C-C-G-A--GC-A-A--C-GCC-G-C-G-T-G-A-A--G--GA-A-G--A--A--GTA-AT----T--CG--T-T-A--T-G-T-A---AA-C-T-TC---------------TG-TC-A-T--A-GAG----G--A-A--G---AA-CGGT-G---C-G-T--G-T-A----------G--G------------------GA------------------A--------T--------G---A-CATGC-AA-G-T-G-A-C-G-----G-T---A-C-TC--------T-A-T-A---------A-G---A--AA-----GC-C--AC-G-G-C-TAA-C--T-A…
100	Otu00100	964	Bacteria(100)	Firmicutes(100)	Negativicutes(100)	Acidaminococcales(100)	Acidaminococcaceae(100)	Phascolarctobacterium(100)	80	101	0	0	0	0	0	0	10	4	50	59	261	390	0	0	1	0	0	0	0	0	0	0	0	0	1	2	2	3	GGGGAATC-TT-CC-G-C---AAT-G-G--GC--GA-A-A-G-CC-T-G-A-C-G-G-A--GC-A-A--T-GCC-G-C-G-T-G-A-G--T--GA-T-G--A--A--G-G-AA----TT-CG--T-T-C--C-G-T-A---AA-G-C-TC---------------TT-TT-G-T--T-TAT----G--A-C--G---AA-TGTG-C---A-G-G--T-T-G----------T--G------------------AA------------------T---A----A-------TG---A-CTT-G-TA-A-T-G-A-C-G-----G-T---A-G-TA--------A-A-C-G---------A-A---T--AA-----GC-C--AC-G-G-C-TAA-C--T-A…
101	Otu00101	942	Bacteria(100)	Firmicutes(100)	Clostridia(100)	Lachnospirales(100)	Lachnospiraceae(100)	Lachnospiraceae_unclassified(100)	8	8	1	1	0	2	6	5	10	3	7	7	201	347	0	0	26	26	0	3	34	33	1	6	80	87	2	3	22	13	GGGGAATA-TT-GC-A-C---AAT-G-G--GG--GA-A-A-C-CC-T-G-A-T-G-C-A--GC-G-A--C-GCC-G-C-G-T-G-A-G--C--GA-A-G--A--A--G-T-AT----CT-CG--G-T-A--T-G-T-A---AA-G-C-TC---------------TA-TC-A-G--C-AGG----G--A-A--G---A---------------------------------A--G-------------------A------------------A----------------------------------T-G-A-C-G-----G-T---A-C-CT--------G-A-C-T---------A-A---G--AA-----GC-T--CC-G-G-C-TAA-A--T-A…
102	Otu00102	919	Bacteria(100)	Firmicutes(100)	Clostridia(100)	Lachnospirales(100)	Lachnospiraceae(100)	Blautia(100)	0	0	0	0	0	1	4	4	8	1	0	0	0	0	0	0	2	0	51	154	89	60	121	160	58	56	61	39	28	22	GGGGAATA-TT-GC-A-C---AAT-G-G--GG--GA-A-A-C-CC-T-G-A-T-G-C-A--GC-G-A--C-GCC-G-C-G-T-G-A-A--G--GA-A-G--A--A--G-T-AT----CT-CG--G-T-A--T-G-T-A---AA-C-T-TC---------------TA-TC-A-G--C-AGG----G--A-A--G---A------------------------------------A------------------AA-----------------------------------------------------T-G-A-C-G-----G-T---A-C-CT--------G-A-C-T---------A-A---G--AA-----GC-C--CC-G-G-C-TAA-C--T-A…
103	Otu00103	867	Bacteria(100)	Firmicutes(100)	Clostridia(100)	Oscillospirales(100)	Oscillospiraceae(100)	uncultured(76)	47	42	0	0	0	0	0	0	44	26	143	158	90	154	0	0	0	0	0	0	0	0	0	0	0	0	86	23	35	19	GGGGAATA-TT-GG-G-C---AAT-G-G--GC--GC-A-A-G-CC-T-G-A-C-C-C-A--GC-A-A--C-GCC-G-C-G-T-G-A-A--G--GA-A-G--A--A--G-G-CT----TT-CG--G-G-T--T-G-T-A---AA-C-T-TC---------------TT-TT-A-T--T-AAG----G--A-C--G---A---------------------------------A--A------------------CA------------------A---A------------------------------T-G-A-C-G-----G-T---A-C-TT--------A-A-T-G---------A-A---T--AA-----GC-T--CC-G-G-C-TAA-C--T-A…
104	Otu00104	864	Bacteria(100)	Bacteroidota(100)	Bacteroidia(100)	Bacteroidales(100)	Barnesiellaceae(100)	Barnesiella(100)	34	28	110	205	0	0	79	62	71	61	3	4	10	16	50	15	19	20	0	0	0	0	10	15	10	6	7	0	13	16	GAGGAATA-TT-GG-T-C---AAT-G-G--TC--GG-C-A-G-AC-T-G-A-A-C-C-A--GC-C-A--A-GTC-G-C-G-T-G-A-G--G--GA-A-G--A--C--G-G-CC-C--TA-CG--G-G-T--T-G-T-A---AA-C-C-TC---------------TT-TT-G-T--C-GGA----G--A-G--T---AA-AGTA-C---G-C-T--A-----------------C------------------GT------------------G---------------------T-AG--C-GTAT-T-G-C-A-A-----G-T---A-T-CC--------G-A-A-G---------A-A---A--AA-----GC-A--TC-G-G-C-TAA-C--T-C…
105	Otu00105	863	Bacteria(100)	Proteobacteria(100)	Gammaproteobacteria(100)	Burkholderiales(100)	Sutterellaceae(100)	Sutterella(100)	3	4	40	94	0	0	0	0	0	0	6	9	22	30	253	104	161	136	0	1	0	0	0	0	0	0	0	0	0	0	GGGGAATT-TT-GG-A-C---AAT-G-G--GG--GC-A-G-C-CC-T-G-A-T-C-C-A--GC-C-A--T-GCC-G-C-G-T-G-C-G--G--GA-A-G--A--A--G-G-CC----TT-CG--G-G-T--T-G-T-A---AA-C-C-GC---------------TT-TT-G-T--C-AGG----G--A-C--G---AA--AAG-G---T-G-C--G-G-G----------T--T------------------AA------------------G---A----G-------CT---A-GCA-C-TG-A-T-G-A-C-G-----G-T---A-C-CT--------G-A-A-G---------A-A---T--AA-----GC-A--CC-G-G-C-TAA-C--T-A…
106	Otu00106	812	Bacteria(100)	Firmicutes(100)	Bacilli(100)	Erysipelotrichales(100)	Erysipelotrichaceae(100)	Faecalitalea(100)	281	214	0	0	2	1	3	4	2	0	87	75	45	94	0	0	0	0	0	0	0	1	1	1	0	1	0	0	0	0	AGGGAATT-TT-CG-T-C---AAT-G-G--GG--GG-A-A-C-CC-T-G-A-A-C-G-A--GC-A-A--T-GCC-G-C-G-T-G-A-G--T--GA-A-G--A--C--G-G-TC----TT-CG--G-A-T--T-G-T-A---AA-G-C-TC---------------TG-TT-G-C--G-AGA----G--A-A--A---AA-CGAC-A---C-G-G--A-T-A----------G--G------------------GA------------------A--------T-------GA---T-CCG-TGGG-T-G-A-T-G-G-----T-A---T-C-T---------C-G-C-C---------A-G---A--AA-----GT-C--AC-G-G-C-TAA-C--T-A…
107	Otu00107	803	Bacteria(100)	Firmicutes(100)	Clostridia(100)	Lachnospirales(100)	Lachnospiraceae(100)	Lachnoclostridium(99)	41	26	57	70	65	31	6	4	15	10	30	23	47	68	29	18	21	14	20	71	47	38	1	4	2	2	7	1	17	18	GGGGAATA-TT-GC-A-C---AAT-G-G--GC--GA-A-A-G-CC-T-G-A-T-G-C-A--GC-A-A--C-GCC-G-C-G-T-G-A-G--T--GA-A-G--A--A--G-T-AT----CT-CG--G-T-A--T-G-T-A---AA-G-C-TC---------------TA-TC-A-G--C-AGG----G--A-A--G---A------------------------------------A------------------AA-----------------------------------------------------T-G-A-C-G-----G-T---A-C-CT--------G-A-C-T---------A-A---G--AA-----GC-C--CC-G-G-C-TAA-C--T-A…
108	Otu00108	800	Bacteria(100)	Bacteroidota(100)	Bacteroidia(100)	Bacteroidales(100)	Bacteroidales_unclassified(100)	Bacteroidales_unclassified(100)	0	0	0	0	0	0	0	0	131	103	0	0	0	0	0	0	0	0	0	0	0	0	0	0	0	0	97	23	279	167	GAGGAATA-TT-GG-T-C---AAT-G-G--GC--GA-G-A-G-CC-T-G-A-A-C-C-A--GC-C-A--A-GTA-G-C-G-T-G-T-G--G--GA-A-G--A--A--T-G-CC-C--TA-TG--G-G-T--T-G-T-A---AA-C-C-AC---------------TT-TT-G-C--A-GGA----G--G-G--T---AA-AATG-C---T-T-C--A-----------------C------------------GT------------------G---------------------T-GGA-G-TA-T-T-G-C-A-A-----G-T---A-T-CC--------T-G-C-G---------A-A---T--AA-----GG-A--CC-G-G-C-TAA-T--T-C…
109	Otu00109	787	Bacteria(100)	Firmicutes(100)	Bacilli(100)	Lactobacillales(100)	Streptococcaceae(100)	Streptococcus(100)	85	50	5	7	1	0	4	5	1	0	3	7	74	177	2	1	0	0	9	50	45	34	0	0	1	2	0	0	129	95	AGGGAATC-TT-CG-G-C---AAT-G-G--GG--GC-A-A-C-CC-T-G-A-C-C-G-A--GC-A-A--C-GCC-G-C-G-T-G-A-G--T--GA-A-G--A--A--G-G-TT----TT-CG--G-A-T--C-G-T-A---AA-G-C-TC---------------TG-TT-G-T--A-AGT----C--A-A--G---AA-CGAG-T---G-T-G--A-G-A----------G--T------------------GG------------------A---A----A-------GT---T-CAC-A-CT-G-T-G-A-C-G-----G-T---A-G-CT--------T-A-C-C---------A-G---A--AA-----GG-G--AC-G-G-C-TAA-C--T-A…
110	Otu00110	765	Bacteria(100)	Firmicutes(100)	Negativicutes(100)	Acidaminococcales(100)	Acidaminococcaceae(100)	Phascolarctobacterium(100)	0	0	23	28	0	0	0	0	0	0	0	0	0	0	174	75	261	203	0	0	0	0	0	0	0	1	0	0	0	0	GGGGAATC-TT-CC-G-C---AAT-G-G--GC--GA-A-A-G-CC-T-G-A-C-G-G-A--GC-A-A--C-GCC-G-C-G-T-G-A-G--T--GA-A-G--A--A--G-G-TC----TT-CG--G-A-T--T-G-T-A---AA-G-C-TC---------------TG-TT-G-T--A-CAT----G--A-C--G---AA-TGTG-C---C-G-G--T-T-G----------T--G------------------AA------------------T---A----A-------TG---G-CTG-G-TA-A-T-G-A-C-G-----G-T---A-G-TG--------T-A-C-G---------A-G---G--AA-----GC-C--AC-G-G-C-TAA-C--T-A…
111	Otu00111	764	Bacteria(100)	Firmicutes(100)	Clostridia(100)	Oscillospirales(100)	Oscillospiraceae(100)	Colidextribacter(100)	0	0	0	3	1	4	1	0	1	1	0	0	0	0	250	86	99	38	7	16	22	18	7	17	7	5	103	60	13	5	GGGGAATA-TT-GG-G-C---AAT-G-G--GC--GC-A-A-G-CC-T-G-A-C-C-C-A--GC-A-A--C-GCC-G-C-G-T-G-A-A--G--GA-A-G--A--A--G-G-CT----TT-CG--G-G-T--T-G-T-A---AA-C-T-TC---------------TT-TT-G-T--C-AGG----G--A-C--G---A---------------------------------A--G------------------CA------------------A---G------------------------------T-G-A-C-G-----G-T---A-C-CT--------G-A-C-G---------A-A---T--AA-----GC-C--AC-G-G-C-TAA-C--T-A…
112	Otu00112	763	Bacteria(100)	Actinobacteriota(100)	Coriobacteriia(100)	Coriobacteriales(100)	Eggerthellaceae(100)	Eggerthella(100)	0	0	5	5	27	17	2	4	0	0	5	9	5	11	100	46	73	47	38	124	105	73	5	9	20	22	1	1	4	5	GGGGAATT-TT-GC-G-C---AAT-G-G--GG--GC-A-A-C-CC-T-G-A-C-G-C-A--GC-A-A--C-GCC-G-C-G-T-G-C-G--G--GA-C-G--A--C--G-G-CC----TT-CG--G-G-T--T-G-T-A---AA-C-C-GC---------------TT-TC-A-G--C-AGG----G--A-A--G---A------------------------------------A------------------AT------------------T----------------------------------C-G-A-C-G-----G-T---A-C-CT--------G-C-A-G---------A-A---G--AA-----GC-T--CC-G-G-C-TAA-C--T-A…
113	Otu00113	758	Bacteria(100)	Firmicutes(100)	Bacilli(100)	Erysipelotrichales(100)	Erysipelatoclostridiaceae(100)	Erysipelotrichaceae_UCG-003(100)	6	8	0	0	34	10	72	37	54	22	9	4	191	274	0	0	0	0	1	4	11	5	1	3	3	4	0	0	0	5	AGGGAATT-TT-CG-G-C---AAT-G-G--GG--GA-A-A-C-CC-T-G-A-C-C-G-A--GC-A-A--C-GCC-G-C-G-T-G-A-A--G--GA-A-G--A--A--GTA-AT----T--CG--T-T-A--T-G-T-A---AA-C-T-TC---------------TG-TC-A-T--A-GAG----G--A-A--G---AA-CGGT-G---G-A-T--A-T-A----------G--G------------------GA------------------A--------T-------GA---T--ATCC-AA-G-T-G-A-C-G-----G-T---A-C-TC--------T-A-T-A---------A-G---A--AA-----GC-C--AC-G-G-C-TAA-C--T-A…
114	Otu00114	743	Bacteria(100)	Firmicutes(100)	Clostridia(100)	Lachnospirales(100)	Lachnospiraceae(100)	Lachnospiraceae_unclassified(98)	14	7	50	23	44	52	10	6	0	4	13	21	90	48	19	11	12	14	24	61	66	66	12	12	15	33	6	1	4	5	GGGGAATA-TT-GC-A-C---AAT-G-G--GG--GA-A-A-C-CC-T-G-A-T-G-C-A--GC-G-A--C-GCC-G-C-G-T-G-A-G--C--GA-A-G--A--A--G-T-AT----TT-CG--G-T-A--T-G-T-A---AA-G-C-TC---------------TA-TC-A-G--C-AGG----G--A-A--G---A------------------------------------T------------------AA-----------------------------------------------------T-G-A-C-G-----G-T---A-C-CT--------G-A-C-T---------A-A---G--AA-----GC-C--CC-G-G-C-TAA-C--T-A…
115	Otu00115	734	Bacteria(100)	Actinobacteriota(100)	Actinobacteria(100)	Bifidobacteriales(100)	Bifidobacteriaceae(100)	Bifidobacterium(100)	5	6	5	8	8	4	6	10	9	6	6	9	42	112	8	2	67	60	27	45	21	15	16	14	61	88	6	8	30	30	GGGGAATA-TT-GC-C-C---AAT-G-G--GC--GC-A-A-G-CC-T-G-A-T-G-C-A--GC-G-A--C-GCC-G-C-G-T-G-A-G--G--GA-T-G--G--A--G-G-CC----TT-CG--G-G-T--T-G-T-A---AA-C-C-TC---------------TT-TT-A-T--C-GGG----G--A-G--C---AA--G-C------------------------------G------------------AG------------------A-----------------------------G----T-G-A-G-T-----T-T---A-C-CC--------G-T-T-G---------A-A---T--AA-----GC-A--CC-G-G-C-TAA-C--T-A…
116	Otu00116	728	Bacteria(100)	Bacteroidota(100)	Bacteroidia(100)	Bacteroidales(100)	Bacteroidaceae(100)	Bacteroides(100)	0	0	0	0	7	1	50	40	44	35	0	0	0	0	0	0	0	0	9	15	17	9	42	58	69	106	53	30	53	90	GAGGAATA-TT-GG-T-C---AAT-G-G--AC--GA-G-A-G-TC-T-G-A-A-C-C-A--GC-C-A--A-GTA-G-C-G-T-G-A-A--G--GA-T-G--A--C--T-G-CC-C--TA-TG--G-G-T--T-G-T-A---AA-C-T-TC---------------TT-TT-A-T--A-CGG----G--A-A--T---AA-AGT--TA--G-C-C--A-----------------C------------------GT------------------G---------------------T-GGT-T-TT-T-T-G-C-A-T-----G-T---A-C-CG--------T-A-T-G---------A-A---T--AA-----GG-A--TC-G-G-C-TAA-C--T-C…
117	Otu00117	709	Bacteria(100)	Firmicutes(100)	Clostridia(100)	Oscillospirales(100)	Oscillospiraceae(100)	Oscillibacter(98)	1	0	0	0	0	0	0	0	0	0	242	270	16	40	0	0	0	0	0	0	0	0	36	60	15	9	7	7	3	3	GGGGAATA-TT-GG-G-C---AAT-G-G--AC--GC-A-A-G-TC-T-G-A-C-C-C-A--GC-A-A--C-GCC-G-C-G-T-G-A-A--G--GA-A-G--A--A--G-G-CT----TT-CG--G-G-T--T-G-T-A---AA-C-T-TC---------------TT-TG-A-C--A-GGG----G--A-A--G-------------------------------------A--G------------------TA------------------G---A------------------------------A-G-A-C-G-----G-T---A-C-CC--------T-G-A-A---------A-A---C--AA-----GC-C--AC-G-G-C-TAA-C--T-A…
118	Otu00118	686	Bacteria(100)	Firmicutes(100)	Clostridia(100)	Oscillospirales(100)	Butyricicoccaceae(100)	Butyricicoccus(100)	60	33	3	3	39	32	0	7	0	0	26	36	66	128	21	7	25	13	9	45	15	9	15	21	13	14	25	9	10	2	GGGGAATA-TT-GC-G-C---AAT-G-G--GG--GA-A-A-C-CC-T-G-A-C-G-C-A--GC-A-A--C-GCC-G-C-G-T-G-A-T--T--GA-A-G--A--A--G-G-CC----TT-CG--G-G-T--T-G-T-A---AA-G-A-TC---------------TT-TA-A-T--C-AGG----G--A-C--G---A---------------------------------A---------------------AC------------------A----------------------------------T-G-A-C-G-----G-T---A-C-CT--------G-A-A-G---------A-A---T--AA-----GC-T--CC-G-G-C-TAA-C--T-A…
119	Otu00119	671	Bacteria(100)	Desulfobacterota(100)	Desulfovibrionia(100)	Desulfovibrionales(100)	Desulfovibrionaceae(100)	Bilophila(100)	4	4	3	12	13	10	4	6	2	0	8	21	5	10	57	26	17	7	64	238	25	28	16	38	9	5	19	16	2	2	GGGGAATA-TT-G-CG-C---AAT-G-G--GC--GA-A-A-G-CC-T-G-A-C-G-C-A--GC-G-A--C-GCC-G-C-G-T-G-A-G--G--GA-T-G--A--A--G-G-TT----CT-CG--G-A-T--C-G-T-A---AA-C-C-TC---------------TG-TC-A-G--G-GGG----G--A-A--G---AA-ACCC-C---C-T-C--G-T-G----------T--G------------------AA------------------T---A----A-------TG---C-GAG-G-GC-T-T-G-A-C-G-----G-T---A-C-CC--------C-C-A-A---------A-G---G--AA-----GC-A--CC-G-G-C-TAA-C--T-C…
120	Otu00120	659	Bacteria(100)	Firmicutes(100)	Clostridia(100)	Lachnospirales(100)	Lachnospiraceae(100)	Tyzzerella(100)	0	0	1	3	149	90	0	0	20	10	0	0	0	0	0	0	0	0	11	88	165	100	0	0	0	0	6	1	8	7	GGGGAATA-TT-GC-A-C---AAT-G-G--GG--GA-A-A-C-CC-T-G-A-T-G-C-A--GC-A-A--C-GCC-G-C-G-T-G-A-A--G--GA-A-G--A--A--G-T-AT----TT-CG--G-T-A--T-G-T-A---AA-C-T-TC---------------TA-TC-G-A--C-AGG----G--A-A--G---A---------------------------------A--A------------------CA------------------A---A------------------------------T-G-A-C-G-----G-T---A-C-CT--------G-A-A-T---------A-A---G--AA-----GC-A--CC-G-G-C-TAA-A--T-A…
121	Otu00121	655	Bacteria(100)	Firmicutes(100)	Clostridia(100)	Lachnospirales(100)	Lachnospiraceae(100)	Lachnoclostridium(92)	12	10	0	0	4	1	3	3	0	0	229	187	69	124	0	0	0	0	1	3	0	0	1	5	1	2	0	0	0	0	GGGGAATA-TT-GC-A-C---AAT-G-G--GG--GA-A-A-C-CC-T-G-A-T-G-C-A--GC-G-A--T-GCC-G-C-G-T-G-A-A--G--GA-T-G--A--A--G-T-AT----TT-CG--G-T-A--T-G-T-A---AA-C-T-TC---------------TA-TC-A-G--C-AGG----G--A-A--G---A------------------------------------A------------------AG-----------------------------------------------------T-G-A-C-G-----G-T---A-C-CT--------G-A-C-T---------A-A---G--AA-----GC-C--CC-G-G-C-TAA-C--T-A…
122	Otu00122	634	Bacteria(100)	Firmicutes(100)	Negativicutes(100)	Veillonellales-Selenomonadales(100)	Veillonellaceae(100)	Dialister(100)	0	0	0	0	0	0	0	0	98	104	0	0	0	0	0	0	0	0	0	0	0	0	0	0	0	0	146	58	134	94	GGGGAATC-TT-CC-G-C---AAT-G-G--GC--GA-A-A-G-CC-T-G-A-C-G-G-A--GC-A-A--C-GCC-G-C-G-T-G-A-G--T--GA-T-G--A--C--G-G-CC----TT-CG--G-G-T--T-G-T-A---AA-G-C-TC---------------TG-TG-A-T--C-GGG----G--A-C--G---AA-CGGT-C---A-G-C--A-G-A----------C--G------------------AA------------------T---A----C-------TC---T-GCT-G-AA-G-T-G-A-C-G-----G-T---A-C-CC--------G-A-A-T---------A-G---C--AA-----GC-C--AC-G-G-C-TAA-C--T-A…
123	Otu00123	613	Bacteria(100)	Firmicutes(100)	Clostridia(100)	Lachnospirales(100)	Lachnospiraceae(100)	Roseburia(78)	38	25	11	5	206	180	21	28	40	24	4	4	1	2	0	0	0	1	4	6	5	2	1	1	1	2	0	1	0	0	GGGGAATA-TT-GC-A-C---AAT-G-G--GG--GA-A-A-C-CC-T-G-A-T-G-C-A--GC-G-A--C-GCC-G-C-G-T-G-A-G--C--GA-A-G--A--A--G-T-AT----TT-CG--G-T-A--T-G-T-A---AA-G-C-TC---------------TA-TC-A-G--C-AGG----G--A-A--G---A---------------------------------A--G-------------------A------------------A----------------------------------T-G-A-C-G-----G-T---A-C-CT--------G-A-C-T---------A-A---G--AA-----GC-A--CC-G-G-C-TAA-A--T-A…
124	Otu00124	601	Bacteria(100)	Firmicutes(100)	Clostridia(100)	Lachnospirales(100)	Lachnospiraceae(100)	Roseburia(94)	312	234	0	0	6	2	5	0	1	0	9	7	8	11	0	0	2	0	0	1	0	2	0	0	1	0	0	0	0	0	GGGGAATA-TT-GC-A-C---AAT-G-G--GG--GA-A-A-C-CC-T-G-A-T-G-C-A--GC-G-A--C-GCC-G-C-G-T-G-A-G--C--GA-A-G--A--A--G-T-AT----TT-CG--G-T-A--T-G-T-A---AA-G-C-TC---------------TA-TC-A-G--C-AGG----G--A-A--GAA-A------------------------------------A------------------AA-----------------------------------------------------T-G-A-C-G-----G-T---A-C-CT--------G-A-C-T---------A-A---G--AA-----GC-C--CC-G-G-C-TAA-C--T-A…
125	Otu00125	589	Bacteria(100)	Bacteroidota(100)	Bacteroidia(100)	Bacteroidales(100)	Prevotellaceae(100)	Paraprevotella(100)	126	113	0	0	0	0	0	0	149	98	4	6	10	20	0	0	0	0	0	0	0	0	0	0	0	0	17	9	23	14	GAGGAATA-TT-GG-T-C---AAT-G-G--GC--GG-G-A-G-CC-T-G-A-A-C-C-A--GC-C-A--A-GTA-G-C-G-T-G-A-A--G--GA-C-G--A--C--G-G-CC-C--TA-CG--G-G-T--T-G-T-A---AA-C-T-TC---------------TT-TT-A-T--A-AGG----G--A-A--T---AA-AGTT-C---G-C-C--A-----------------C------------------GT------------------G---------------------T-GGT-G-TT-T-T-G-T-A-T-----G-T---A-C-CT--------T-A-T-G---------A-A---T--AA-----GC-A--TC-G-G-C-TAA-T--T-C…
126	Otu00126	572	Bacteria(100)	Bacteroidota(100)	Bacteroidia(100)	Bacteroidales(100)	Marinifilaceae(100)	Odoribacter(100)	24	27	17	21	22	12	15	23	16	14	15	21	7	17	39	8	60	29	25	57	24	10	12	14	8	3	21	7	1	3	GAGGAATA-TT-GG-T-C---AAT-G-G--AC--GA-G-A-G-TC-T-G-A-A-C-C-A--GC-C-A--A-GTC-G-C-G-T-G-A-G--G--GA-AG---A--C--T-G-CC-C--TA-TG--G-G-T--T-G-T-A---AA-C-C-TC---------------TT-TT-A-T--A-AGG----G--A-A--G---AA-TAAG-T---T-C-T--A------------------------------------CG------------------TG--------------------T-AGA-A-TG-A-T-G-C-C-T-----G-T---A-C-CT--------T-A-T-G---------A-A---T--AA-----GC-A--TC-G-G-C-TAA-C--T-C…
127	Otu00127	570	Bacteria(100)	Bacteroidota(100)	Bacteroidia(100)	Bacteroidales(100)	Bacteroidaceae(100)	Bacteroides(100)	8	5	0	0	14	13	60	93	3	0	1	4	10	11	0	0	0	0	16	19	10	6	75	57	77	86	2	0	0	0	GAGGAATA-TT-GG-T-C---AAT-G-G--AC--GA-G-A-G-TC-T-G-A-A-C-C-A--GC-C-A--A-GTA-G-C-G-T-G-A-A--G--GA-T-G--A--C--T-G-CC-C--TA-TG--G-G-T--T-G-T-A---AA-C-T-TC---------------TT-TT-G-T--A-TGG----G--A-A--T---AA-AGT--GA--G-C-C--A-----------------C------------------GT------------------G---------------------T-GGC-T-TT-T-T-G-T-A-T-----G-T---A-C-CA--------T-A-C-G---------A-A---T--AA-----GG-A--TC-G-G-C-TAA-C--T-C…
128	Otu00128	555	Bacteria(100)	Firmicutes(100)	Clostridia(100)	Clostridiales(100)	Clostridiaceae(100)	Clostridium_sensu_stricto_1(100)	16	14	26	73	5	0	75	95	25	13	3	2	3	4	57	19	17	12	4	3	1	0	24	27	12	17	1	4	0	3	GGGGAATA-TT-GC-A-C---AAT-G-G--GG--GA-A-A-C-CC-T-G-A-T-G-C-A--GC-A-A--C-GCC-G-C-G-T-G-A-G--T--GA-T-G--A--C--G-G-CC----TT-CG--G-G-T--T-G-T-A---AA-G-C-TC---------------TG-TC-T-T--C-AGG----G--A-C--G---A------------------------------------T------------------AA-----------------------------------------------------T-G-A-C-G-----G-T---A-C-CT--------G-A-G-G---------A-G---G--AA-----GC-C--AC-G-G-C-TAA-C--T-A…
129	Otu00129	555	Bacteria(100)	Firmicutes(100)	Clostridia(100)	Clostridia_UCG-014(100)	Clostridia_UCG-014_fa(100)	Clostridia_UCG-014_ge(100)	49	37	0	0	0	0	85	122	96	67	6	5	6	11	0	0	0	0	0	0	0	0	16	18	8	6	15	2	3	3	CGGGAATA-TT-GC-G-C---AAT-G-G--AG--GA-A-A-C-TC-T-G-A-C-G-C-A--GT-G-A--C-GCC-G-C-G-T-G-C-A--G--GA-A-G--A--A--G-G-TT----TT-CG--G-A-T--T-G-T-A---AA-C-T-GC---------------TT-TA-G-A--C-AGG----G--A-A--G-------------------------------------A--A------------------CA------------------A---A--------------------------------G-A-C-A-----G-T---A-C-CT--------G-T-A-G---------A-A---T--AA-----GC-T--CC-G-G-C-TAA-C--T-A…
130	Otu00130	552	Bacteria(100)	Firmicutes(100)	Clostridia(100)	Lachnospirales(100)	Lachnospiraceae(100)	Lachnoclostridium(84)	0	0	0	0	1	2	0	0	0	0	55	33	1	8	1	0	0	0	74	222	24	23	10	22	2	4	35	26	7	2	GGGGAATA-TT-GC-A-C---AAT-G-G--GC--GA-A-A-G-CC-T-G-A-T-G-C-A--GC-G-A--C-GCC-G-C-G-T-G-A-G--T--GA-A-G--A--A--G-T-AT----TT-CG--G-T-A--T-G-T-A---AA-G-C-TC---------------TA-TC-A-G--C-AGG----G--A-A--G---A------------------------------------A------------------AA-----------------------------------------------------T-G-A-C-G-----G-T---A-C-CT--------G-A-C-T---------A-A---G--AA-----GC-C--CC-G-G-C-TAA-C--T-A…
131	Otu00131	547	Bacteria(100)	Bacteroidota(100)	Bacteroidia(100)	Bacteroidales(100)	Bacteroidaceae(100)	Bacteroides(100)	0	5	16	22	0	3	19	12	2	1	10	13	6	22	63	16	83	69	0	6	0	1	27	20	26	29	29	18	12	17	GAGGAATA-TT-GG-T-C---AAT-G-G--GC--GA-G-A-G-CC-T-G-A-A-C-C-A--GC-C-A--A-GTA-G-C-G-T-G-A-A--G--GA-T-G--A--C--T-G-CC-C--TA-TG--G-G-T--T-G-T-A---AA-C-T-TC---------------TT-TT-A-T--A-AAG----G--A-A--T---AA-AGTC-G---G-G-T--A-----------------T------------------GG------------------A---------------------T-ACC-C-GT-T-T-G-C-A-T-----G-T---A-C-TT--------T-A-T-G---------A-A---T--AA-----GG-A--TC-G-G-C-TAA-C--T-C…
132	Otu00132	534	Bacteria(100)	Firmicutes(100)	Clostridia(100)	Christensenellales(100)	Christensenellaceae(100)	Christensenellaceae_R-7_group(100)	2	3	132	256	0	1	23	21	23	8	0	0	0	0	24	7	9	2	0	5	1	1	1	5	1	6	1	1	1	0	GGGGAATA-TT-GG-G-C---AAT-G-G--GC--GA-A-A-G-CC-T-G-A-C-C-C-A--GC-A-A--C-GCC-G-C-G-T-G-A-G--G--GA-A-G--A--A--G-G-GT----TT-CG--G-C-T--C-G-T-A---AA-C-C-TC---------------TG-TC-C-T--A-TGG----G--A-C--G---A---------------------------------A--G------------------GA------------------A---G------------------------------T-G-A-C-G-----G-T---A-C-CA--------T-A-G-G---------A-G---G--AA-----GC-C--CC-G-G-C-TAA-C--T-A…
133	Otu00133	528	Bacteria(100)	Firmicutes(100)	Clostridia(100)	Lachnospirales(100)	Lachnospiraceae(100)	Lachnospiraceae_unclassified(100)	2	1	9	11	18	18	0	0	0	0	1	1	25	38	18	9	55	26	15	56	116	108	0	0	1	0	0	0	0	0	GGGGAATA-TT-GC-A-C---AAT-G-G--GG--GA-A-A-C-CC-T-G-A-T-G-C-A--GC-G-A--C-GCC-G-C-G-T-G-A-G--C--GA-T-G--A--A--G-T-AT----TT-CG--G-T-A--T-G-T-A---AA-G-C-TC---------------TA-TC-A-G--C-AGG----G--A-A--G-------------------------------------A---------------------AA------------------A----------------------------------T-G-A-C-G-----G-T---A-C-CT--------G-A-C-T---------A-A---G--AA-----GC-A--CC-G-G-C-TAA-A--T-A…
134	Otu00134	516	Bacteria(100)	Firmicutes(100)	Clostridia(100)	Oscillospirales(100)	Oscillospiraceae(100)	uncultured(82)	31	19	0	10	12	5	3	1	1	0	43	59	35	51	25	8	24	19	9	32	34	27	2	20	5	4	13	13	6	5	GGGGAATA-TT-GG-G-C---AAT-G-G--GC--GC-A-A-G-CC-T-G-A-C-C-C-A--GC-A-A--C-GCC-G-C-G-T-G-A-A--G--GA-A-G--A--A--G-G-CT----TT-CG--G-G-T--T-G-T-A---AA-C-T-TC---------------TT-TT-C-T--C-AGG----G--A-C--G-------------------------------------A--A------------------CA------------------A---A------------------------------T-G-A-C-G-----G-T---A-C-CT--------G-A-G-G---------A-A---T--AA-----GC-C--AC-G-G-C-TAA-C--T-A…
135	Otu00135	509	Bacteria(100)	Firmicutes(100)	Clostridia(100)	Lachnospirales(100)	Lachnospiraceae(100)	Marvinbryantia(91)	38	27	3	1	1	0	0	2	6	4	71	46	88	135	2	4	34	23	0	0	0	0	6	2	0	1	4	1	5	5	GGGGAATA-TT-GC-A-C---AAT-G-G--GG--GA-A-A-C-CC-T-G-A-T-G-C-A--GC-G-A--C-GCC-G-C-G-T-G-A-G--C--GA-A-G--A--A--G-T-AT----TT-CG--G-T-A--T-G-T-A---AA-G-C-TC---------------TA-TC-A-G--C-AGG----G--A-A--G---A------------------------------------A------------------AA-----------------------------------------------------T-G-A-C-G-----G-T---A-C-CT--------G-A-C-T---------A-A---G--AA-----GC-C--CC-G-G-C-TAA-C--T-A…
136	Otu00136	509	Bacteria(100)	Firmicutes(100)	Clostridia(100)	Lachnospirales(100)	Lachnospiraceae(100)	Anaerostipes(100)	0	0	0	0	1	0	0	0	0	0	0	0	4	5	11	3	260	211	2	4	4	3	0	1	0	0	0	0	0	0	GGGGAATA-TT-GC-A-C---AAT-G-G--GG--GA-A-A-C-CC-T-G-A-T-G-C-A--GC-G-A--C-GCC-G-C-G-T-G-A-G--T--GA-A-G--A--A--G-T-AT----TT-CG--G-T-A--T-G-T-A---AA-G-C-TC---------------TA-TC-A-G--C-AGG----G--A-A--G---A------------------------------------A------------------AAC----------------------------------------------------A-G-A-C-G-----G-T---A-C-CT--------G-A-C-T---------A-A---G--AA-----GC-C--CC-G-G-C-TAA-C--T-A…
137	Otu00137	473	Bacteria(100)	Firmicutes(100)	Bacilli(100)	Lactobacillales(100)	Streptococcaceae(100)	Streptococcus(100)	0	0	0	0	0	0	0	0	0	0	3	22	66	189	0	0	4	1	14	46	69	54	0	0	2	1	0	0	1	1	AGGGAATC-TT-CG-G-C---AAT-G-G--GG--GG-A-A-C-CC-T-G-A-C-C-G-A--GC-A-A--C-GCC-G-C-G-T-G-A-G--T--GA-A-G--A--A--G-G-TT----TT-CG--G-A-T--C-G-T-A---AA-G-C-TC---------------TG-TT-G-T--T-AAG----G--A-A--G---AA-CGAG-T---G-T-G--A-G-A----------A--T------------------GG------------------A---A----A-------GT---T-CAT-A-CT-G-T-G-A-C-G-----G-T---A-C-TT--------A-A-C-C---------A-G---A--AA-----GG-G--AC-G-G-C-TAA-C--T-A…
138	Otu00138	444	Bacteria(100)	Bacteroidota(100)	Bacteroidia(100)	Bacteroidales(100)	Prevotellaceae(100)	Prevotella(100)	1	0	0	0	0	0	0	0	250	179	0	0	0	0	0	0	0	0	0	0	0	0	0	0	0	0	1	1	7	5	GAGGAATA-TT-GG-T-C---AAT-G-G--AC--GA-G-A-G-TC-T-G-A-A-C-C-A--GC-C-A--A-GTA-G-C-G-T-G-C-A--G--GA-T-G--A--C--G-G-CC-C--TA-TG--G-G-T--T-G-T-A---AA-C-T-GC---------------TT-TT-G-C--G-CGG----G--G-A--T---AA-CACC-C---T-C-C--A-----------------C------------------GT------------------GC--------------------T-GGA-G-GT-C-T-G-C-A-G-----G-T---A-C-CG--------C-G-C-G---------A-A---T--AA-----GG-A--CC-G-G-C-TAA-T--T-C…
139	Otu00139	434	Bacteria(100)	Firmicutes(100)	Clostridia(100)	Lachnospirales(100)	Lachnospiraceae(100)	Lachnoclostridium(95)	45	43	0	0	0	0	3	8	0	0	34	29	103	151	0	0	0	0	0	0	0	0	5	3	5	5	0	0	0	0	GGGGAATA-TT-GC-A-C---AAT-G-G--GG--GA-A-A-C-CC-T-G-A-T-G-C-A--GC-G-A--C-GCC-G-C-G-T-G-A-G--C--GA-T-G--A--A--G-T-AT----TT-CG--G-T-A--T-G-T-A---AA-G-C-TC---------------TA-TC-A-G--C-AGG----G--A-A--G---A------------------------------------A------------------AG-----------------------------------------------------T-G-A-C-G-----G-T---A-C-CT--------G-A-C-T---------A-A---G--AA-----GC-C--CC-G-G-C-TAA-C--T-A…
140	Otu00140	433	Bacteria(100)	Actinobacteriota(100)	Coriobacteriia(100)	Coriobacteriales(100)	Eggerthellaceae(100)	Adlercreutzia(100)	3	4	3	16	17	14	18	33	38	24	0	1	0	2	8	7	9	9	11	28	23	11	22	26	35	46	14	4	4	3	GGGGAATT-TT-GC-G-C---AAT-G-G--GG--GA-A-A-C-CC-T-G-A-C-G-C-A--GC-A-A--C-GCC-G-C-G-T-G-C-G--G--GA-C-G--A--A--G-G-CC----TT-CG--G-G-T--T-G-T-A---AA-C-C-GC---------------TT-TC-A-G--C-AGG----G--A-A--G---A------------------------------------C------------------A-------------------T----------------------------------A-G-A-C-G-----G-T---A-C-CT--------G-C-A-G---------A-A---G--AA-----GC-T--CC-G-G-C-TAA-C--T-A…
141	Otu00141	432	Bacteria(100)	Firmicutes(100)	Clostridia(100)	Lachnospirales(100)	Lachnospiraceae(100)	Lachnospiraceae_unclassified(100)	2	1	0	0	0	0	0	0	0	0	178	152	18	42	0	0	0	0	0	0	0	0	9	25	2	3	0	0	0	0	GGGGGATA-TT-GC-A-C---AAT-G-G--GG--GA-A-A-C-CC-T-G-A-T-G-C-A--GC-G-A--C-GCC-G-C-G-T-G-A-G--T--GA-A-G--A--A--G-T-AT----TT-CG--G-T-A--T-G-T-A---AA-G-C-TC---------------TA-TC-A-G--C-AGG----G--A-A--G---A------------------------------------A------------------AA-----------------------------------------------------T-G-A-C-G-----G-T---A-C-CT--------G-A-C-T---------A-A---G--AA-----GC-C--CC-G-G-C-TAA-C--T-A…
142	Otu00142	431	Bacteria(100)	Firmicutes(100)	Clostridia(100)	Lachnospirales(100)	Lachnospiraceae(100)	Lachnospiraceae_FCS020_group(92)	49	20	3	8	12	5	36	26	24	18	25	19	18	42	3	1	4	2	9	25	14	6	3	3	4	6	15	9	15	7	GGGGAATA-TT-GC-A-C---AAT-G-G--GG--GA-A-A-C-CC-T-G-A-T-G-C-A--GC-G-A--C-GCC-G-C-G-T-G-A-G--T--GA-A-G--A--A--G-T-AT----TT-CG--G-T-A--T-G-T-A---AA-G-C-TC---------------TA-TC-A-G--C-AGG----G--A-A--G---A------------------------------------A------------------AA-----------------------------------------------------T-G-A-C-G-----G-T---A-C-CT--------G-A-C-T---------A-A---G--AA-----GC-C--CC-G-G-C-TAA-C--T-A…
143	Otu00143	426	Bacteria(100)	Bacteroidota(100)	Bacteroidia(100)	Bacteroidales(100)	Prevotellaceae(100)	Prevotella(100)	0	0	0	0	157	87	0	0	0	0	0	0	0	0	0	0	0	0	4	6	98	74	0	0	0	0	0	0	0	0	GAGGAATA-TT-GG-T-C---AAT-G-G--GC--GG-A-A-G-CC-T-G-A-A-C-C-A--GC-C-A--A-GTA-G-C-G-T-G-C-A--G--GA-C-G--A--C--G-G-CC-C--TA-TG--G-G-T--T-G-T-A---AA-C-T-GC---------------TT-TT-A-T--G-CGG----G--G-A--T---AA-AGTG-G---G-C-C--A-----------------C------------------GC------------------G---------------------T-GGC-C-TT-T-T-G-C-A-G-----G-T---A-C-CG--------C-A-T-G---------A-A---T--AA-----GG-A--CC-G-G-C-TAA-T--T-C…
144	Otu00144	414	Bacteria(100)	Actinobacteriota(100)	Coriobacteriia(100)	Coriobacteriales(100)	Eggerthellaceae(100)	uncultured(100)	0	0	12	13	0	0	0	0	33	18	0	0	0	0	4	2	118	75	0	0	0	0	0	0	0	0	10	2	80	47	GGGGAATT-TT-GC-G-C---AAT-G-G--GG--GA-A-A-C-CC-T-G-A-C-G-C-A--GC-A-A--C-GCC-G-C-G-T-G-C-G--G--GA-C-G--A--A--G-G-CC----TT-CG--G-G-T--T-G-T-A---AA-C-C-GC---------------TT-TC-A-G--C-AGG----G--A-A--T---A------------------------------------T------------------AG------------------T------------------------------------G-A-A-G-----G-T---A-C-CT--------G-C-A-G---------A-A---G--AA-----GC-T--CC-G-G-C-TAA-C--T-A…
145	Otu00145	413	Bacteria(100)	Bacteroidota(100)	Bacteroidia(100)	Bacteroidales(100)	Rikenellaceae(100)	Alistipes(100)	1	1	15	16	14	14	0	0	0	0	0	0	0	1	19	7	28	9	44	100	88	55	0	0	0	1	0	0	0	0	GAGGAATA-TT-GG-T-C---AAT-G-G--AC--GC-A-A-G-TC-T-G-A-A-C-C-A--GC-C-A--T-GCC-G-C-G-T-G-C-A--G--GA-T-G--A--A--G-G-TG-C--TA-TG--C-A-T--T-G-T-A---AA-C-T-GC---------------TT-TT-G-T--A-CGA----G--G-G--T---AA-ATTC-A---G-A-T--A-----------------C------------------GT------------------G---------------------T-ATC-T-GT-T-T-G-A-A-A-----G-T---A-T-CG--------T-A-C-G---------A-A---T--AA-----GG-A--TC-G-G-C-TAA-C--T-C…
146	Otu00146	401	Bacteria(100)	Bacteroidota(100)	Bacteroidia(100)	Bacteroidales(100)	Bacteroidaceae(100)	Bacteroides(100)	4	1	0	0	76	36	0	0	0	0	0	1	0	0	0	0	0	0	66	133	57	27	0	0	0	0	0	0	0	0	GAGGAATA-TT-GG-T-C---AAT-G-G--GC--GA-G-A-G-CC-T-G-A-A-C-C-A--GC-C-A--A-GTA-G-C-G-T-G-A-A--G--GA-T-G--A--C--C-G-CC-C--TA-TG--G-G-T--T-G-T-A---AA-C-T-TC---------------TT-TT-A-T--A-TGG----G--A-A--T---AA-AGGG-T---G-C-C--A-----------------C------------------GT------------------G---------------------T-GGC-A-TT-T-T-G-T-A-T-----G-T---A-C-CA--------T-A-T-G---------A-A---T--AA-----GG-A--TC-G-G-C-TAA-C--T-C…
147	Otu00147	395	Bacteria(100)	Firmicutes(100)	Clostridia(100)	Christensenellales(100)	Christensenellaceae(100)	Christensenellaceae_R-7_group(100)	32	33	0	0	1	1	3	0	0	0	58	46	47	139	0	0	0	0	3	12	5	1	6	3	2	3	0	0	0	0	GGGGAATA-TT-GG-G-C---AAT-G-G--GG--GA-A-A-C-CC-T-G-A-C-C-C-A--GC-A-A--C-GCC-G-C-G-T-G-A-A--G--GA-A-G--A--A--G-G-TT----TT-CG--G-A-T--C-G-T-A---AA-C-T-TC---------------TA-TC-C-T--T-GGT----G--A-A----------------------------------------A--A------------------TA------------------G---T----G---------------------------A-T-G-G-------T---A-G-CC--------A-A-G-A---------A-G---G--AA-----GC-C--CC-G-G-C-TAA-C--T-A…
148	Otu00148	390	Bacteria(100)	Firmicutes(100)	Clostridia(100)	Oscillospirales(100)	Oscillospiraceae(100)	UCG-002(100)	25	13	0	0	0	0	32	39	11	8	55	47	12	13	0	0	0	0	0	1	0	0	29	59	9	20	10	7	0	0	GGGGAATA-TT-GG-G-C---AAT-G-G--GC--GC-A-A-G-CC-T-G-A-C-C-C-A--GC-A-A--C-GCC-G-C-G-T-G-A-A--G--GA-A-G--A--A--G-G-CT----TT-CG--G-G-T--T-G-T-A---AA-C-T-TC---------------TT-TT-A-A--G-AGG----G--A-A--G---A------------------------------------G------------------CA------------------G---A------------------------------A-G-A-C-T-----G-T---A-C-CT--------C-T-A-G---------A-A---T--AA-----GC-C--AC-G-G-C-TAA-C--T-A…
149	Otu00149	389	Bacteria(100)	Firmicutes(100)	Clostridia(100)	Lachnospirales(100)	Lachnospiraceae(100)	Eisenbergiella(98)	2	0	3	4	7	5	0	0	0	0	4	4	11	9	61	20	93	51	12	33	37	17	0	3	4	5	0	0	4	0	GGGGAATA-TT-GC-A-C---AAT-G-G--GG--GA-A-A-C-CC-T-G-A-T-G-C-A--GC-G-A--C-GCC-G-C-G-T-G-A-G--T--GA-A-G--A--A--G-T-AT----TT-CG--G-T-A--T-G-T-A---AA-G-C-TC---------------TA-TC-A-G--C-AGG----G--A-A--G---A------------------------------------A------------------AA-----------------------------------------------------T-G-A-C-G-----G-T---A-C-CT--------G-A-C-T---------A-A---G--AA-----GC-C--CC-G-G-C-TAA-C--T-A…
150	Otu00150	379	Bacteria(100)	Firmicutes(100)	Clostridia(100)	Monoglobales(100)	Monoglobaceae(100)	Monoglobus(100)	28	19	0	0	7	2	42	47	58	21	4	8	19	26	2	0	6	2	3	9	8	8	3	5	21	17	9	2	2	1	GGGGAATA-TT-GC-G-C---AAT-G-G--GG--GC-A-A-C-CC-T-G-A-C-G-C-A--GC-A-A--C-GCC-G-C-G-T-G-C-A--G--GA-A-G--A--A--G-G-TC----TT-CG--G-A-T--T-G-T-A---AA-C-TGTT---------------GT-CGCA-A--G-GGAA---G--A-A--G---A------------------------------------C------------------AG-----------------------------------------------------T-G-A-C-G-----G-T---A-C-CT--------T-G-T-G---------A-G---A--AA-----GT-C--AC-G-G-C-TAA-C--T-A…
151	Otu00151	377	Bacteria(100)	Firmicutes(100)	Clostridia(100)	Lachnospirales(100)	Lachnospiraceae(100)	Lachnospira(94)	14	16	0	0	3	0	53	70	78	41	12	7	9	7	0	0	0	0	0	0	3	1	8	11	5	7	12	9	6	5	GGGGAATA-TT-GC-A-C---AAT-G-G--AG--GA-A-A-C-TC-T-G-A-T-G-C-A--GC-G-A--C-GCC-G-C-G-T-G-A-G--T--GA-A-G--A--A--G-T-AA----TT-CG--T-T-A--T-G-T-A---AA-G-C-TC---------------TA-TC-A-G--C-AGG----G--A-A--G---A------------------------------------T------------------AG------------------T------------------------------------G-A-C-G-----G-T---A-C-CT--------G-A-C-T---------A-A---G--AA-----GC-T--CC-G-G-C-TAA-A--T-A…
152	Otu00152	371	Bacteria(100)	Firmicutes(100)	Clostridia(100)	Lachnospirales(100)	Lachnospiraceae(100)	CAG-56(95)	49	38	8	9	0	0	35	28	18	9	56	39	24	26	2	0	1	0	0	0	0	0	5	4	4	4	10	2	0	0	GGGGAATA-TT-GC-A-C---AAT-G-G--GG--GA-A-A-C-CC-T-G-A-T-G-C-A--GC-G-A--C-GCC-G-C-G-T-G-A-G--C--GA-A-G--A--A--G-T-AT----TT-CG--G-T-A--T-G-T-A---AA-G-C-TC---------------TA-TC-A-G--C-AGG----G--A-A--G---A------------------------------------A------------------AA-----------------------------------------------------T-G-A-C-G-----G-T---A-C-CT--------G-A-C-T---------A-A---G--AA-----GC-C--CC-G-G-C-TAA-C--T-A…
153	Otu00153	370	Bacteria(100)	Actinobacteriota(100)	Coriobacteriia(100)	Coriobacteriales(100)	Coriobacteriales_Incertae_Sedis(100)	uncultured(100)	6	6	0	0	5	5	31	29	0	0	1	1	39	89	0	0	0	0	3	11	50	34	1	6	17	36	0	0	0	0	GGGGAATT-TT-GC-G-C---AAT-G-G--GG--GC-A-A-C-CC-T-G-A-C-G-C-A--GC-A-A--C-GCC-G-C-G-T-G-C-G--G--GA-T-G--A--A--G-G-TC----TT-CG--G-A-T--T-G-T-A---AA-C-C-GC---------------TT-TC-A-G--T-AGG----G--A-A--T---A------------------------------------A------------------GT------------------A----------------------------------T-G-A-A-G-----G-T---A-C-CT--------A-C-A-G---------A-A---G--AA-----GC-A--CC-G-G-C-TAA-A--T-A…
154	Otu00154	356	Bacteria(100)	Actinobacteriota(100)	Coriobacteriia(100)	Coriobacteriales(100)	Atopobiaceae(100)	Libanicoccus(100)	0	0	0	0	0	0	0	0	125	100	0	0	0	0	0	0	0	0	0	0	0	0	0	0	0	0	31	21	46	33	GGGGAATC-TT-GC-G-C---AAT-G-G--GG--GG-A-A-C-CC-T-G-A-C-G-C-A--GC-G-A--C-GCC-G-C-G-T-G-C-G--G--GA-C-G--A--A--G-G-CC----CT-AG--G-G-T--C-G-T-A---AA-C-C-GC---------------TT-TC-A-G--C-AGG----G--A-A--G---AG-----------------------------------GCC----------------GCG-----------------AGG--------------------------------T-G-A-C-G-----G-T---A-C-CT--------G-C-A-G---------A-A---G--AA-----GC-C--CC-G-G-C-TAA-A--T-A…
155	Otu00155	353	Bacteria(100)	Firmicutes(100)	Clostridia(100)	Lachnospirales(100)	Lachnospiraceae(100)	Lachnospiraceae_unclassified(94)	0	0	0	2	0	0	1	0	0	0	0	0	0	0	40	24	93	42	0	4	0	2	5	13	1	6	56	47	12	5	GGGGAATA-TT-GC-A-C---AAT-G-G--GG--GA-A-A-C-CC-T-G-A-T-G-C-A--GC-A-A--C-GCC-G-C-G-T-G-A-A--G--GA-A-G--A--C--G-G-TT----TT-CG--G-A-T--T-G-T-A---AA-C-T-TC---------------TA-TC-A-A--T-AGG----G--A-C--G---A---------------------------------A--G------------------AA------------------A---G------------------------------T-G-A-C-G-----G-T---A-C-CT--------A-A-A-T---------A-A---G--AA-----GC-C--CC-G-G-C-TAA-C--T-A…
156	Otu00156	350	Bacteria(100)	Firmicutes(100)	Clostridia(100)	Oscillospirales(100)	Ruminococcaceae(100)	Ruminococcus(100)	0	0	84	193	0	0	11	11	0	1	0	0	0	0	25	9	9	5	0	0	0	0	0	2	0	0	0	0	0	0	GGGGAATA-TT-GC-A-C---AAT-G-G--AG--GG-A-A-C-TC-T-G-A-T-G-C-A--GC-G-A--T-GCC-G-C-G-T-G-G-A--G--GA-A-G--A--A--G-G-TT----TT-CG--G-A-T--T-G-T-A---AA-C-T-CC---------------TT-TT-A-T--C-AGG----G--A-C--G---A------------------------------------T------------------AA-----------------------------------------------------T-G-A-C-G-----G-T---A-C-CT--------G-A-A-G---------A-A---A--AA-----GC-T--CC-G-G-C-TAA-C--T-A…
157	Otu00157	336	Bacteria(100)	Firmicutes(100)	Clostridia(100)	Lachnospirales(100)	Lachnospiraceae(100)	Lachnospiraceae_unclassified(100)	2	0	10	19	13	10	3	4	6	6	12	6	36	61	13	7	5	4	4	3	0	3	19	36	3	4	18	10	15	4	GGGGAATA-TT-GC-A-C---AAT-G-G--GG--GA-A-A-C-CC-T-G-A-T-G-C-A--GC-G-A--C-GCC-G-C-G-T-G-A-A--G--GA-T-G--A--A--G-T-AT----TT-CG--G-T-A--T-G-T-A---AA-C-T-TC---------------TA-TC-A-G--C-AGG----G--A-A--G---A------------------------------------A------------------AA-----------------------------------------------------T-G-A-C-G-----G-T---A-C-CT--------G-A-C-T---------A-A---G--AA-----GC-C--CC-G-G-C-TAA-C--T-A…
158	Otu00158	334	Bacteria(100)	Firmicutes(100)	Clostridia(100)	Lachnospirales(100)	Lachnospiraceae(100)	Lachnospiraceae_unclassified(100)	0	0	2	3	0	0	5	6	7	3	0	0	0	0	4	0	27	21	0	0	0	0	6	8	100	82	16	12	20	12	GGGGAATA-TT-GC-A-C---AAT-G-G--GG--GA-A-A-C-CC-T-G-A-T-G-C-A--GC-A-A--C-GCC-G-C-G-T-G-A-G--T--GA-A-G--A--A--G-T-AT----TT-CG--G-T-A--T-G-T-A---AA-G-C-TC---------------TA-TC-A-G--C-AGG----G--A-A--G---A------------------------------------A------------------AA-----------------------------------------------------T-G-A-C-G-----G-T---A-C-CT--------G-A-C-T---------A-A---G--AA-----GC-C--CC-G-G-C-TAA-C--T-A…
159	Otu00159	333	Bacteria(100)	Actinobacteriota(100)	Actinobacteria(100)	Bifidobacteriales(100)	Bifidobacteriaceae(100)	Bifidobacterium(99)	0	0	0	0	6	4	4	1	13	11	0	0	0	0	0	0	0	0	18	42	43	9	6	2	49	96	8	6	8	7	GGGGAATA-TT-GC-A-C---AAT-G-G--GC--GC-A-A-G-CC-T-G-A-T-G-C-A--GC-G-A--C-GCC-G-C-G-T-G-C-G--G--GA-T-G--A--C--G-G-CC----TT-CG--G-G-T--T-G-T-A---AA-C-C-GC---------------CT-TT-G-A--T-CGG----G--A-G--C---AA--G-C-C----------------------------TT-----------------C-----------------------------------------------G-GG---T-G-A-G-T-----G-T---A-C-CT--------T-T-C-G---------A-A---T--AA-----GC-A--CC-G-G-C-TAA-C--T-A…
160	Otu00160	332	Bacteria(100)	Bacteroidota(100)	Bacteroidia(100)	Bacteroidales(100)	Bacteroidaceae(100)	Bacteroides(100)	3	5	16	22	2	9	4	3	2	1	4	2	1	3	47	9	99	54	2	10	5	8	3	1	2	2	2	2	8	1	GAGGAATA-TT-GG-T-C---AAT-G-G--AC--GA-G-A-G-TC-T-G-A-A-C-C-A--GC-C-A--A-GTA-G-C-G-T-G-A-A--G--GA-T-G--A--C--T-G-CC-C--TA-TG--G-G-T--T-G-T-A---AA-C-T-TC---------------TT-TT-A-T--A-CGG----G--A-A--T---AA-AGT--GA--G-G-C--A-----------------C------------------GT------------------G---------------------T-GCC-T-TT-T-T-G-T-A-T-----G-T---A-C-CG--------T-A-T-G---------A-A---T--AA-----GG-A--TC-G-G-C-TAA-C--T-C…
161	Otu00161	331	Bacteria(100)	Firmicutes(100)	Clostridia(100)	Lachnospirales(100)	Lachnospiraceae(100)	Lachnospiraceae_unclassified(88)	7	3	4	7	0	4	0	0	1	0	14	8	15	31	77	33	32	31	9	12	2	4	1	3	12	6	10	3	1	1	GGGGAATA-TT-GC-A-C---AAT-G-G--GG--GA-A-A-C-CC-T-G-A-T-G-C-A--GC-G-A--C-GCC-G-C-G-T-G-A-G--C--GA-A-G--A--A--G-T-AT----TT-CG--G-T-A--T-G-T-A---AA-G-C-TC---------------TA-TC-A-G--C-AGG----G--A-A--G---A------------------------------------A------------------AA-----------------------------------------------------T-G-A-C-G-----G-T---A-C-CT--------G-A-C-T---------A-A---G--AA-----GC-A--CC-G-G-C-TAA-A--T-A…
162	Otu00162	313	Bacteria(100)	Firmicutes(100)	Clostridia(100)	Oscillospirales(100)	Oscillospiraceae(100)	Colidextribacter(100)	0	0	0	0	1	0	2	1	0	0	37	29	31	68	0	1	0	0	0	2	18	13	20	38	29	23	0	0	0	0	GGGGAATA-TT-GG-G-C---AAT-G-G--GC--GC-A-A-G-CC-T-G-A-C-C-C-A--GC-A-A--C-GCC-G-C-G-T-G-A-A--G--GA-A-G--A--A--G-G-CT----TT-CG--G-G-T--T-G-T-A---AA-C-T-TC---------------TT-TT-C-T--T-AGG----G--A-C--G---A---------------------------------A--G------------------CA------------------A---G------------------------------T-G-A-C-G-----G-T---A-C-CT--------A-A-G-G---------A-A---T--AA-----GC-C--AC-G-G-C-TAA-C--T-A…
163	Otu00163	310	Bacteria(100)	Firmicutes(100)	Clostridia(100)	Lachnospirales(100)	Lachnospiraceae(100)	Marvinbryantia(81)	62	40	3	9	1	0	2	2	14	6	24	6	11	9	7	3	51	20	1	4	2	2	1	3	2	2	8	3	5	7	GGGGAATA-TT-GC-A-C---AAT-G-G--GG--GA-A-A-C-CC-T-G-A-T-G-C-A--GC-G-A--C-GCC-G-C-G-T-G-A-G--C--GA-A-G--A--A--G-T-AT----TT-CG--G-T-A--T-G-T-A---AA-G-C-TC---------------TA-TC-A-G--C-AGG----G--A-A--G---A------------------------------------A------------------AA-----------------------------------------------------T-G-A-C-G-----G-T---A-C-CT--------G-A-C-T---------A-A---G--AA-----GC-C--CC-G-G-C-TAA-C--T-A…
164	Otu00164	304	Bacteria(100)	Actinobacteriota(100)	Coriobacteriia(100)	Coriobacteriales(100)	Coriobacteriales_Incertae_Sedis(100)	uncultured(100)	13	11	0	0	0	0	0	0	0	0	3	1	87	189	0	0	0	0	0	0	0	0	0	0	0	0	0	0	0	0	GGGGAATT-TT-GC-G-C---AAT-G-G--GG--GC-A-A-C-CC-T-G-A-C-G-C-A--GC-A-A--C-GCC-G-C-G-T-G-C-G--G--GA-T-G--A--A--G-G-TC----TT-CG--G-A-T--T-G-T-A---AA-C-C-GC---------------TT-TC-A-G--T-AGG----G--A-A------T------------------------------------A------------------TT------------------A----------------------------------T-G-A-A-G-----G-T---A-C-CT--------A-C-A-G---------A-A---G--AA-----GC-A--CC-G-G-C-TAA-A--T-A…
165	Otu00165	303	Bacteria(100)	Firmicutes(100)	Clostridia(100)	Peptostreptococcales-Tissierellales(100)	Peptostreptococcaceae(100)	Peptostreptococcus(100)	0	0	1	0	0	0	0	0	0	0	0	0	3	3	0	0	11	10	0	0	0	0	41	89	27	33	1	1	39	44	GGGGAATA-TT-GC-A-C---AAT-G-G--GC--GC-A-A-G-CC-T-G-A-T-G-C-A--GC-A-A--C-GCC-G-C-G-T-G-A-A--C--GA-T-G--A--A--G-G-TC----TT-CG--G-A-T--C-G-T-A---AA-G-T-TC---------------TG-TT-G-C--A-GGG----G--A-A--G---A------------------------------------T------------------AA-----------------------------------------------------T-G-A-C-G-----G-T---A-C-CC--------T-G-T-G---------A-G---G--AA-----GC-C--CC-G-G-C-TAA-C--T-A…
166	Otu00166	301	Bacteria(100)	Firmicutes(100)	Negativicutes(100)	Veillonellales-Selenomonadales(100)	Veillonellaceae(100)	Dialister(100)	0	0	0	0	0	0	127	128	0	0	0	0	0	0	0	0	0	0	0	0	1	1	9	8	17	10	0	0	0	0	GGGGAATC-TT-CC-G-C---AAT-G-G--GC--GA-A-A-G-CC-T-G-A-C-G-G-A--GC-A-A--C-GCC-G-C-G-T-G-A-G--T--GA-T-G--A--C--G-G-CC----TT-CG--G-G-T--T-G-T-A---AA-A-C-TC---------------TG-TG-A-T--C-CGG----G--A-C--G---AA-AAGG-C---A-G-A--G-T-G----------C--G------------------AA------------------G---A----A-------CA---A-ACT-G-CA-T-T-G-A-C-G-----G-T---A-C-CG--------G-A-A-A---------A-G---C--AA-----GC-C--AC-G-G-C-TAA-C--T-A…
167	Otu00167	297	Bacteria(100)	Actinobacteriota(100)	Coriobacteriia(100)	Coriobacteriales(100)	Eggerthellaceae(100)	Enterorhabdus(100)	29	29	0	0	0	0	0	0	16	10	12	7	56	84	0	0	0	0	0	0	0	0	0	0	0	0	8	2	22	22	GGGGAATT-TT-GC-G-C---AAT-G-G--GG--GC-A-A-C-CC-T-G-A-C-G-C-A--GC-A-A--C-GCC-G-C-G-T-G-C-G--G--GA-C-G--A--C--G-G-CC----TT-CG--G-G-T--T-G-T-A---AA-C-C-GC---------------TT-TC-A-G--C-AGG----G--A-A--G---A------------------------------------A------------------CC------------------T----------------------------------CTG-A-C-G-----G-T---A-C-CT--------G-C-A-G---------A-A---G--AA-----GC-C--CC-G-G-C-TAA-C--T-A…
168	Otu00168	288	Bacteria(100)	Firmicutes(100)	Clostridia(100)	Oscillospirales(100)	Ruminococcaceae(100)	Ruminococcus(100)	112	86	0	0	0	0	4	4	29	11	13	13	5	8	0	0	0	0	0	0	0	0	1	0	0	0	1	0	0	1	GGGGAATA-TT-GC-A-C---AAT-G-G--AG--GA-A-A-C-TC-T-G-A-T-G-C-A--GC-G-A--T-GCC-G-C-G-T-G-A-G--G--GA-A-G--A--A--G-G-TT----TT-AG--G-A-T--T-G-T-A---AA-C-C-TC---------------TG-TC-T-T--C-AGG----G--A-C--GA--A------------------------------------A------------------AA-----------------------------------------------------A-G-A-C-G-----G-T---A-C-CT--------G-A-G-G---------A-G---G--AA-----GC-T--CC-G-G-C-TAA-C--T-A…
169	Otu00169	278	Bacteria(100)	Firmicutes(100)	Clostridia(100)	Clostridiales(100)	Clostridiaceae(100)	Clostridium_sensu_stricto_1(98)	39	24	13	20	0	0	30	38	0	1	13	6	9	11	14	6	11	6	1	1	0	0	19	12	2	2	0	0	0	0	GGGGAATA-TT-GC-A-C---AAT-G-G--GG--GA-A-A-C-CC-T-G-A-T-G-C-A--GC-A-A--C-GCC-G-C-G-T-G-A-G--T--GA-TG---A--C--G-GC-C----TT-CG--G-G-T--T-G-T-A---AA-G-C-TC---------------TG-TC-T-T--C-AGG----G--A-C--G---A------------------------------------T------------------AA-----------------------------------------------------T-G-A-C-G-----G-T---A-C-CT--------G-A-G-G---------A-G---G--AA-----GC-C--AC-G-G-C-TAA-C--T-A…
170	Otu00170	271	Bacteria(100)	Firmicutes(100)	Clostridia(100)	Oscillospirales(100)	Ruminococcaceae(100)	Ruminococcus(99)	0	0	0	0	0	0	0	0	152	116	0	0	0	0	0	0	0	0	0	0	0	0	0	0	0	0	1	2	0	0	GGGGAATA-TT-GC-A-C---AAT-G-G--AG--GA-A-A-C-TC-T-G-A-T-G-C-A--GC-G-A--T-GCC-G-C-G-T-G-A-G--G--GA-A-G--A--A--G-G-TT----TT-CG--G-A-T--T-G-T-A---AA-C-C-TC---------------TG-TC-T-T--C-AGG----G--A-C--G---A------------------------------------T------------------AA-----------------------------------------------------T-G-A-C-G-----G-T---A-C-CT--------G-A-G-G---------A-G---G--AA-----GC-T--CC-G-G-C-TAA-C--T-A…
171	Otu00171	265	Bacteria(100)	Firmicutes(100)	Bacilli(100)	Lactobacillales(100)	Lactobacillaceae(100)	Lactobacillus(100)	0	0	0	0	0	0	0	0	34	27	0	0	0	0	0	0	0	0	0	0	0	0	0	0	0	0	39	36	71	58	AGGGAATC-TT-CC-A-C---AAT-G-G--AC--GC-A-A-G-TC-T-G-A-T-G-G-A--GC-A-A--C-GCC-G-C-G-T-G-A-G--T--GA-A-G--A--A--G-G-CT----TT-CG--G-G-T--C-G-T-A---AA-A-C-TC---------------TG-TT-G-T--T-GGA----G--A-A--G---AA-TGGT-C---G-G-C--A-G-A----------G--T------------------AA------------------C--------T-------GT---T-GTC-G-GC-G-T-G-A-C-G-----G-T---A-T-CC--------A-A-C-C---------A-G---A--AA-----GC-C--AC-G-G-C-TAA-C--T-A…
172	Otu00172	264	Bacteria(100)	Firmicutes(100)	Clostridia(100)	Oscillospirales(100)	Butyricicoccaceae(100)	Butyricicoccus(100)	9	11	4	15	7	3	4	8	11	5	4	0	4	7	15	5	13	8	8	25	43	13	4	3	3	9	3	7	7	6	GGGGAATA-TT-GC-G-C---AAT-G-G--GG--GA-A-A-C-CC-T-G-A-C-G-C-A--GC-A-A--C-GCC-G-C-G-T-G-A-T--T--GA-A-G--A--A--G-G-CC----TT-CG--G-G-T--T-G-T-A---AA-G-A-TC---------------TT-TA-A-T--C-AGG----G--A-C--G---A---------------------------------A--A------------------CA------------------A---A------------------------------T-G-A-C-G-----G-T---A-C-CT--------G-A-A-G---------A-A---T--AA-----GC-T--CC-G-G-C-TAA-C--T-A…
173	Otu00173	264	Bacteria(100)	Actinobacteriota(100)	Coriobacteriia(100)	Coriobacteriales(100)	Eggerthellaceae(100)	Gordonibacter(100)	1	1	1	5	6	2	1	7	0	0	1	0	1	1	26	9	39	22	12	43	31	24	3	5	8	15	0	0	0	0	GGGGAATT-TT-GC-G-C---AAT-G-G--GG--GG-A-A-C-CC-T-G-A-C-G-C-A--GC-A-A--C-GCC-G-C-G-T-G-C-G--G--GA-T-G--A--A--G-G-CC----TT-CG--G-G-T--T-G-T-A---AA-C-C-GC---------------TT-TC-A-G--C-AGG----G--A-A--G---A------------------------------------T------------------AG------------------T------------------------------------G-A-C-G-----G-T---A-C-CT--------G-C-A-G---------A-A---G--AA-----GC-C--CC-G-G-C-TAA-C--T-A…
174	Otu00174	252	Bacteria(100)	Firmicutes(100)	Clostridia(100)	Lachnospirales(100)	Lachnospiraceae(100)	Lachnospiraceae_unclassified(100)	0	0	0	0	0	0	82	148	0	0	0	0	0	0	0	0	0	0	0	0	0	0	9	5	4	4	0	0	0	0	GGGGAATA-TT-GG-A-C---AAT-G-G--GC--GA-A-A-G-CC-T-G-A-T-C-C-A--GC-G-A--C-GCC-G-C-G-T-G-A-G--C--GA-T-G--A--A--G-T-AT----TT-CG--G-T-A--T-G-T-A---AA-G-C-TC---------------TA-TC-A-G--C-AGG----G--A-A--G---A------------------------------------A------------------AA------------------T------------------------------------G-A-C-G-----G-T---A-C-CT--------G-A-C-T---------A-A---G--AA-----GC-C--CC-G-G-C-TAA-C--T-A…
175	Otu00175	252	Bacteria(100)	Firmicutes(100)	Clostridia(100)	Oscillospirales(100)	Oscillospiraceae(100)	Oscillospira(79)	9	4	0	1	6	4	1	1	1	0	1	0	13	47	10	7	4	3	18	75	22	12	0	1	7	5	0	0	0	0	GGGGAATA-TT-GG-G-C---AAT-G-G--AC--GC-A-A-G-TC-T-G-A-C-C-C-A--GC-A-A--C-GCC-G-C-G-T-G-A-A--G--GA-A-G--A--A--G-G-CT----TT-CG--G-G-T--T-G-T-A---AA-C-T-TC---------------TT-TT-G-T--C-AGG----G--A-A--G---A---------------------------------G--C-------------------A------------------G---A------------------------------A-G-A-C-G-----G-T---A-C-CT--------G-A-C-G---------A-A---T--AA-----GC-C--AC-G-G-C-TAA-C--T-A…
176	Otu00176	251	Bacteria(100)	Firmicutes(100)	Clostridia(100)	Lachnospirales(100)	Lachnospiraceae(100)	GCA-900066575(96)	18	16	4	7	10	2	4	7	10	9	13	6	9	15	3	3	19	19	1	8	7	4	3	1	2	7	21	8	5	10	GGGGAATA-TT-GC-A-C---AAT-G-G--GG--GA-A-A-C-CC-T-G-A-T-G-C-A--GC-G-A--C-GCC-G-C-G-T-G-A-A--G--GA-A-G--A--A--G-T-AT----TT-CG--G-T-A--T-G-T-A---AA-C-T-TC---------------TA-TC-A-G--C-AGG----G--A-A--G---A------------------------------------A------------------AA-----------------------------------------------------T-G-A-C-G-----G-T---A-C-CT--------G-A-C-T---------A-A---G--AA-----GC-C--CC-G-G-C-TAA-C--T-A…
177	Otu00177	250	Bacteria(100)	Bacteroidota(100)	Bacteroidia(100)	Bacteroidales(100)	Rikenellaceae(100)	Alistipes(100)	0	0	0	1	13	8	9	14	8	4	0	0	0	0	0	0	2	1	31	90	23	20	2	1	2	4	7	4	3	3	GAGGAATA-TT-GG-T-C---AAT-G-G--AC--GC-A-A-G-TC-T-G-A-A-C-C-A--GC-C-A--T-GCC-G-C-G-T-G-C-A--G--GA-A-G--A--C--G-G-CT-C--TA-TG--A-G-T--T-G-T-A---AA-C-T-GC---------------TT-TT-G-T--A-CGA----G--G-G--T---AA-ACTC-A---G-A-T--A-----------------C------------------GT------------------G---------------------T-ATC-T-GA-C-T-G-A-A-A-----G-T---A-T-CG--------T-A-C-G---------A-A---T--AA-----GG-A--TC-G-G-C-TAA-C--T-C…
178	Otu00178	249	Bacteria(100)	Firmicutes(100)	Clostridia(100)	Oscillospirales(100)	Oscillospiraceae(100)	UCG-005(100)	51	25	0	0	4	4	24	23	12	6	13	8	7	6	0	0	0	0	3	12	1	1	11	18	9	7	0	1	3	0	GGGGAATA-TT-GG-G-C---AAT-G-G--GG--GA-A-A-C-CC-T-G-A-C-C-C-A--GC-A-A--C-GCC-G-C-G-T-G-A-A--G--GA-A-G--A--A--G-G-CT----TT-CG--G-G-T--T-G-T-A---AA-C-T-TC---------------TT-TT-A-C--C-AGG----G--A-C--G---A---------------------------------A--G------------------GA------------------C---G------------------------------T-G-A-C-G-----G-T---A-C-CT--------G-G-A-G---------A-A---A--AA-----GC-C--AC-G-G-C-TAA-C--T-A…
179	Otu00179	248	Bacteria(100)	Bacteroidota(100)	Bacteroidia(100)	Bacteroidales(100)	Marinifilaceae(100)	Butyricimonas(100)	0	0	10	19	15	6	2	1	1	2	0	0	0	0	10	4	6	3	38	81	23	17	1	1	2	2	4	0	0	0	GAGGAATA-TT-GG-T-C---AAT-G-G--GC--GA-G-A-G-CC-T-G-A-A-C-C-A--GC-C-A--A-GTC-G-C-G-T-G-A-G--G--GA-A-G--A--A--T-G--GTC--TA-TG--G-C-C--T-G-T-A---AA-C-C-TC---------------TT-TT-G-C--C-AGG----G--A-A--G---AA-TAAA-A---G-G-T--A-----------------C------------------GT------------------G---------------------T--AC-C-TTCT-T-G-C-C-A-----G-T---A-C-CT--------G-A-C-G---------A-A---T--AA-----GC-A--TC-G-G-C-TAA-C--T-C…
180	Otu00180	246	Bacteria(100)	Firmicutes(100)	Clostridia(100)	Lachnospirales(100)	Lachnospiraceae(100)	Lachnospiraceae_unclassified(100)	0	0	0	0	0	0	0	0	0	0	0	1	0	0	113	50	14	5	0	0	0	0	12	16	2	2	18	13	0	0	GGGGAATA-TT-GC-A-C---AAT-G-G--GG--GA-A-A-C-CC-T-G-A-T-G-C-A--GC-G-A--C-GCC-G-C-G-T-G-A-A--G--GA-A-G--A--A--G-T-AT----TT-CG--G-T-A--T-G-T-A---AA-C-T-TC---------------TA-TC-A-G--C-AGG----G--A-A--G---A------------------------------------A------------------GA-----------------------------------------------------T-G-A-C-G-----G-T---A-C-CT--------G-A-G-T---------A-A---G--AA-----GC-A--CC-G-G-C-TAA-A--T-A…
181	Otu00181	241	Bacteria(100)	Firmicutes(100)	Clostridia(100)	Oscillospirales(100)	Oscillospiraceae(100)	Oscillibacter(100)	0	0	4	10	3	2	0	0	3	3	1	2	4	2	9	5	19	9	12	29	26	28	8	13	7	6	14	15	3	4	GGGGAATA-TT-GG-G-C---AAT-G-G--AC--GC-A-A-G-TC-T-G-A-C-C-C-A--GC-A-A--C-GCC-G-C-G-T-G-A-A--G--GA-A-G--A--A--G-G-CT----TT-CG--G-G-T--T-G-T-A---AA-C-T-TC---------------TT-TT-G-T--C-AGG----G--A-A--C---A------------------------------------G------------------TA------------------G---A------------------------------A-G-A-G-G-----G-T---A-C-CT--------G-A-C-G---------A-A---T--AA-----GC-C--AC-G-G-C-TAA-C--T-A…
182	Otu00182	240	Bacteria(100)	Firmicutes(100)	Clostridia(100)	Clostridia_UCG-014(100)	Clostridia_UCG-014_fa(100)	Clostridia_UCG-014_ge(100)	0	0	0	0	0	0	17	22	123	65	0	0	0	0	0	0	0	0	0	0	0	0	0	2	1	3	3	1	2	1	CGGGAATA-TT-GC-G-C---AAT-G-G--AG--GA-A-A-C-TC-T-G-A-C-G-C-A--GT-G-A--C-GCC-G-C-G-T-A-T-A--G--GA-T-G--A--A--G-G-TT----TT-CG--G-A-T--T-G-T-A---AA-C-T-AT---------------TG-TC-A-T--T-AGG----G--A-A--G-------------------------------------A--T------------------AA------------------A---A--------------------------------G-A-C-A-----G-T---A-C-CT--------A-A-G-G---------A-G---G--AA-----GC-T--CC-G-G-C-TAA-C--T-A…
183	Otu00183	232	Bacteria(100)	Firmicutes(100)	Clostridia(100)	Lachnospirales(100)	Lachnospiraceae(100)	Blautia(95)	34	12	2	6	5	2	0	1	6	2	20	18	13	26	8	4	16	4	4	13	7	7	3	3	4	4	2	1	2	3	GGGGAATA-TT-GC-A-C---AAT-G-G--GG--GA-A-A-C-CC-T-G-A-T-G-C-A--GC-G-A--C-GCC-G-C-G-T-G-A-A--G--GA-A-G--A--A--G-T-AT----CT-CG--G-T-A--T-G-T-A---AA-C-T-TC---------------TA-TC-A-G--C-AGG----G--A-A--G---A------------------------------------A------------------AA-----------------------------------------------------T-G-A-C-G-----G-T---A-C-CT--------G-A-C-T---------A-A---G--AA-----GC-C--CC-G-G-C-TAA-C--T-A…
184	Otu00184	228	Bacteria(100)	Firmicutes(100)	Clostridia(100)	Oscillospirales(100)	Ruminococcaceae(100)	UBA1819(98)	4	4	11	19	12	11	3	2	4	4	4	7	7	2	11	4	10	6	13	48	19	5	1	2	2	3	2	4	2	2	GGGGAATA-TT-GC-A-C---AAT-G-G--GG--GA-A-A-C-CC-T-G-A-T-G-C-A--GC-G-A--C-GCC-G-C-G-T-G-G-A--G--GA-A-G--A--A--G-G-TC----TT-CG--G-A-T--T-G-T-A---AA-C-T-CC---------------TG-TC-C-C--A-GGG----G--A-C--G---A------------------------------------T------------------AA-----------------------------------------------------T-G-A-C-G-----G-T---A-C-CC--------T-G-G-G---------A-G---G--AA-----GC-A--CC-G-G-C-TAA-C--T-A…
185	Otu00185	223	Bacteria(100)	Firmicutes(100)	Clostridia(100)	Lachnospirales(100)	Lachnospiraceae(100)	Lachnospira(100)	7	2	36	45	0	0	5	3	30	19	1	1	1	1	34	12	9	13	0	0	0	0	0	0	0	0	1	2	1	0	GGGGAATA-TT-GC-A-C---AAT-G-G--AG--GA-A-A-C-TC-T-G-A-T-G-C-A--GC-G-A--C-GCC-G-C-G-T-G-A-G--T--GA-A-G--A--A--G-T-AA----TT-CG--T-T-A--T-G-T-A---AA-G-C-TC---------------TA-TC-A-G--C-AGG----G--A-A--G---A------------------------------------T------------------AG-----------------------------------------------------T-G-A-C-G-----G-T---A-C-CT--------G-A-C-T---------A-A---G--AA-----GC-T--CC-G-G-C-TAA-A--T-A…
186	Otu00186	218	Bacteria(100)	Firmicutes(100)	Clostridia(100)	Oscillospirales(100)	Oscillospiraceae(100)	Oscillospiraceae_unclassified(99)	1	1	0	0	0	0	0	1	1	0	19	17	44	64	0	0	0	0	0	0	0	0	0	2	20	13	8	2	15	10	GGGGAATA-TT-GG-G-C---AAT-G-G--AC--GC-A-A-G-TC-T-G-A-C-C-C-A--GC-A-A--C-GCC-G-C-G-T-G-A-A--G--GA-A-G--A--A--G-G-CT----TT-CG--G-G-T--T-G-T-A---AA-C-T-TC---------------TT-TT-G-T--C-AGG----G--A-A--G-------------------------------------A--G------------------CA------------------G---A------------------------------A-G-A-C-G-----G-T---A-C-CT--------G-A-C-G---------A-A---T--AA-----GC-C--AC-G-G-C-TAA-C--T-A…
187	Otu00187	217	Bacteria(100)	Bacteroidota(100)	Bacteroidia(100)	Bacteroidales(100)	Bacteroidaceae(100)	Bacteroides(100)	0	0	4	0	2	4	0	1	0	1	7	1	0	0	39	15	25	23	21	8	19	7	1	0	1	2	19	2	2	13	GAGGAATA-TT-GG-T-C---AAT-G-G--AC--GA-G-A-G-TC-T-G-A-A-C-C-A--GC-C-A--A-GTA-G-C-G-T-G-A-A--G--GA-T-G--A--C--T-G-CC-C--TA-TG--G-G-T--T-G-T-A---AA-C-T-TC---------------TT-TT-A-T--A-TGG----G--A-A--T---AA-AGT--TT--T-C-C--A-----------------C------------------GT------------------G---------------------T-GGA-A-TT-T-T-G-T-A-T-----G-T---A-C-CA--------T-A-T-G---------A-A---T--AA-----GG-A--TC-G-G-C-TAA-C--T-C…
188	Otu00188	214	Bacteria(100)	Actinobacteriota(100)	Actinobacteria(100)	Bifidobacteriales(100)	Bifidobacteriaceae(100)	Bifidobacterium(100)	28	25	0	0	0	0	0	0	1	0	7	9	41	103	0	0	0	0	0	0	0	0	0	0	0	0	0	0	0	0	GGGGAATA-TT-GC-A-C---AAT-G-G--GC--GC-A-A-G-CC-T-G-A-T-G-C-A--GC-G-A--C-GCC-G-C-G-T-G-C-G--G--GA-T-G--G--A--G-G-CC----TT-CG--G-G-T--T-G-T-A---AA-C-C-GC---------------TT-TT-G-T--T-CAA----G--G-G--C---AA-GG-C-A---C-G-G--T-----------------T------------------TC------------------G---------------------G-CCG-T-G--T-T-G-A-G-T-----G-G---A-T-TG--------T-T-C-G---------A-A---T--AA-----GC-A--CC-G-G-C-TAA-C--T-A…
189	Otu00189	208	Bacteria(100)	Firmicutes(100)	Clostridia(100)	Lachnospirales(100)	Lachnospiraceae(100)	Blautia(99)	0	0	0	3	24	13	0	0	0	0	2	1	0	0	0	0	6	2	22	91	19	25	0	0	0	0	0	0	0	0	GGGGAATA-TT-GC-A-C---AAT-G-G--GG--GA-A-A-C-CC-T-G-A-T-G-C-A--GC-G-A--C-GCC-G-C-G-T-G-A-A--G--GA-A-G--A--A--G-T-AT----CT-CG--G-T-A--T-G-T-A---AA-C-T-TC---------------TA-TC-A-G--C-AGG----G--A-A--G---A------------------------------------A------------------AA-----------------------------------------------------T-G-A-C-G-----G-T---A-C-CT--------G-A-C-T---------A-A---G--AA-----GC-C--CC--GG-C-TAA-C--T-A…
190	Otu00190	197	Bacteria(100)	Firmicutes(100)	Clostridia(100)	Lachnospirales(100)	Lachnospiraceae(100)	Lachnospiraceae_unclassified(100)	3	1	3	0	5	3	0	0	0	0	3	2	4	7	9	4	22	11	20	43	9	12	0	0	2	0	9	7	8	10	GGGGAATA-TT-GC-A-C---AAT-G-G--GG--GA-A-A-C-CC-T-G-A-T-G-C-A--GC-G-A--C-GCC-G-C-G-T-G-A-A--G--GA-T-G--A--A--G-T-AT----TT-CG--G-T-A--T-G-T-A---AA-C-T-TC---------------TA-TC-A-G--C-AGG----G--A-A--G---A------------------------------------A------------------AA-----------------------------------------------------T-G-A-C-G-----G-T---A-C-CT--------G-A-C-T---------A-A---G--AA-----GC-C--CC-G-G-C-TAA-C--T-A…
191	Otu00191	194	Bacteria(100)	Firmicutes(100)	Clostridia(100)	Lachnospirales(100)	Lachnospiraceae(100)	Lachnospiraceae_unclassified(100)	0	0	0	0	20	19	1	1	9	6	0	0	0	0	0	0	0	0	6	49	11	7	5	5	19	19	9	4	2	2	GGGGAATA-TT-GC-A-C---AAT-G-G--GG--GA-A-A-C-CC-T-G-A-T-G-C-A--GC-G-A--C-GCC-G-C-G-T-G-A-T--T--GA-A-G--A--A--G-T-AT----TT-CG--G-T-A--T-G-T-A---AA-G-A-TC---------------TA-TC-A-G--C-AAG----G--A-A--G---A------------------------------------A------------------AA-----------------------------------------------------T-G-A-C-G-----G-T---A-C-TT--------G-A-C-T---------A-A---G--AA-----GC-C--CC-G-G-C-TAA-C--T-A…
192	Otu00192	187	Bacteria(100)	Bacteroidota(100)	Bacteroidia(100)	Bacteroidales(100)	Tannerellaceae(100)	Parabacteroides(100)	1	0	0	1	0	0	0	0	0	0	1	0	0	1	7	3	7	5	2	1	0	1	58	51	20	28	0	0	0	0	GAGGAATA-TT-GG-T-C---AAT-G-G--GC--GT-A-A-G-CC-T-G-A-A-C-C-A--GC-C-A--A-GTC-G-C-G-T-G-A-G--G--GA-T-G--A--A--G-G-TT-C--TA-TG--G-A-T--C-G-T-A---AA-C-C-TC---------------TT-TT-A-T--A-AGG----G--A-A--T---AA-AGTGTG-----G-G--A-----------------C------------------GT------------------G---------------------T-CCT-A-TT-T-T-G-T-A-T-----G-T---A-C-CT--------T-A-T-G---------A-A---T--AA-----GG-A--TC-G-G-C-TAA-C--T-C…
193	Otu00193	186	Bacteria(100)	Firmicutes(100)	Clostridia(100)	Lachnospirales(100)	Lachnospiraceae(100)	Lachnospiraceae_UCG-010(100)	0	1	1	1	2	1	5	3	1	1	5	12	10	16	1	1	2	0	2	5	11	7	15	13	4	6	30	17	9	4	GGGGAATA-TT-GC-A-C---AAT-G-G--GG--GA-A-A-C-CC-T-G-A-T-G-C-A--GC-A-A--C-GCC-G-C-G-T-G-A-A--G--GA-A-G--A--A--G-G-TT----TT-CG--G-A-T--C-G-T-A---AA-C-T-TC---------------TA-TC-A-A--A-AGG----G--ACGA-A---AC-----------------------------------A------------------AA-----------------------------------------------------T-G-A-C-G-----G-T---A-C-CT--------T-A-A-T---------A-A---G--AA-----GC-C--CC-G-G-C-TAA-C--T-A…
194	Otu00194	186	Bacteria(100)	Bacteroidota(100)	Bacteroidia(100)	Bacteroidales(100)	Bacteroidaceae(100)	Bacteroides(100)	0	0	19	32	0	0	3	1	2	0	0	0	0	0	25	3	59	41	0	0	0	0	0	0	0	0	1	0	0	0	GAGGAATA-TT-GG-T-C---AAT-G-G--AC--GA-G-A-G-TC-T-G-A-A-C-C-A--GC-C-A--A-GTA-G-C-G-T-G-A-A--G--GA-T-G--A--C--T-G-CC-C--TA-TG--G-G-T--T-G-T-A---AA-C-T-TC---------------TT-TT-A-T--A-CGG----G--A-A--T---AA-AGTG-G---A-G-T--A-----------------T------------------GC------------------A---------------------T-ACT-C-CT-T-T-G-T-A-T-----G-T---A-C-CG--------T-A-T-G---------A-A---T--AA-----GG-A--TC-G-G-C-TAA-C--T-C…
195	Otu00195	186	Bacteria(100)	Firmicutes(100)	Clostridia(100)	Clostridia_UCG-014(100)	Clostridia_UCG-014_fa(100)	Clostridia_UCG-014_ge(100)	0	0	0	0	0	0	61	83	0	0	0	0	0	0	0	0	0	0	0	0	0	0	11	19	8	4	0	0	0	0	CGGGAATA-TT-GC-G-C---AAT-G-G--AG--GA-A-A-C-TC-T-G-A-C-G-C-A--GT-G-A--C-GCC-G-C-G-T-A-T-G--G--GA-A-G--A--A--G-G-TT----TT-CG--G-A-T--T-G-T-A---AA-C-C-AT---------------TT-TA-G-A--C-AAG----G--A-A--G-------------------------------------A--A------------------AC------------------A---A--------------------------------G-A-C-A-----G-T---A-C-TT--------G-T-A-G---------A-A---T--AA-----GC-T--CC-G-G-C-TAA-C--T-A…
196	Otu00196	185	Bacteria(100)	Firmicutes(100)	Clostridia(100)	Lachnospirales(100)	Lachnospiraceae(100)	Lachnospiraceae_unclassified(100)	2	1	1	3	4	7	2	4	1	2	4	2	9	16	7	6	17	13	2	10	17	13	3	0	5	2	8	4	9	11	GGGGAATA-TT-GC-A-C---AAT-G-G--GG--GA-A-A-C-CC-T-G-A-T-G-C-A--GC-G-A--C-GCC-G-C-G-T-G-A-G--C--GA-A-G--A--A--G-T-AT----TT-CG--G-T-A--T-G-T-A---AA-G-C-TC---------------TA-TC-A-G--C-AGG----G--A-A--G---A------------------------------------A------------------AA-----------------------------------------------------T-G-A-C-G-----G-T---A-C-CT--------G-A-C-T---------A-A---G--AA-----GC-C--CC-G-G-C-TAA-C--T-A…
197	Otu00197	184	Bacteria(100)	Firmicutes(100)	Clostridia(100)	Lachnospirales(100)	Lachnospiraceae(100)	Lachnospiraceae_unclassified(97)	27	18	0	0	0	0	31	50	35	19	1	1	0	1	0	0	0	0	0	0	0	0	1	0	0	0	0	0	0	0	GGGGAATA-TT-GC-A-C---AAT-G-G--GG--GA-A-A-C-CC-T-G-A-T-G-C-A--GC-G-A--C-GCC-G-C-G-T-G-A-G--T--GA-A-G--A--A--G-T-AT----TT-CG--G-T-A--T-G-T-A---AA-G-C-TC---------------TA-TC-A-G--C-AGG----G--A-A--G---A------------------------------------T------------------AA-----------------------------------------------------T-G-A-C-G-----G-T---A-C-CT--------G-A-C-T---------A-A---G--AA-----GC-C--CC-G-G-C-TAA-C--T-A…
198	Otu00198	179	Bacteria(100)	Firmicutes(100)	Clostridia(100)	Peptostreptococcales-Tissierellales(100)	Anaerovoracaceae(100)	Anaerovoracaceae_unclassified(94)	3	0	0	0	3	4	0	0	0	0	4	2	1	0	0	0	0	0	32	115	6	3	0	0	0	0	4	1	0	1	GGGGAATA-TT-GC-A-C---AAT-G-G--GC--GA-A-A-G-CC-T-G-A-T-G-C-A--GC-A-A--C-GCC-G-C-G-T-G-A-A--G--GA-A-G--A--A--G-G-CC----TT-CG--G-G-T--C-G-T-A---AA-C-T-TC---------------TG-TC-C-T--A-TGG----G--A-A--G---A---------------------------------A--A------------------AA------------------A---A------------------------------T-G-A-C-G-----G-T---A-C-CA--------T-A-G-G---------A-G---G--AA-----GC-C--CC-G-G-C-TAA-C--T-A…
199	Otu00199	179	Bacteria(100)	Firmicutes(100)	Clostridia(100)	Lachnospirales(100)	Lachnospiraceae(100)	Lachnospiraceae_unclassified(100)	2	1	4	7	0	0	0	0	0	0	4	4	3	0	56	25	50	23	0	0	0	0	0	0	0	0	0	0	0	0	GGGGAATA-TT-GC-A-C---AAT-G-G--GG--GA-A-A-C-CC-T-G-A-T-G-C-A--GC-G-A--C-GCC-G-C-G-T-G-A-G--T--GA-A-G--A--A--G-T-AT----TT-CG--G-T-A--T-G-T-A---AA-G-C-TC---------------TA-TC-A-G--C-AGG----G--A-C--G---A------------------------------------A------------------AA-----------------------------------------------------T-G-A-C-G-----G-T---A-C-CT--------G-A-C-T---------A-A---G--AA-----GC-C--CC-G-G-C-TAA-C--T-A…
200	Otu00200	177	Bacteria(100)	Firmicutes(100)	Bacilli(100)	Lactobacillales(100)	Streptococcaceae(100)	Streptococcus(100)	7	12	5	10	3	0	2	2	0	1	2	10	9	28	8	4	0	4	9	21	14	12	2	1	4	4	0	0	0	3	AGGGAATC-TT-CG-G-C---AAT-G-G--AC--GG-A-A-G-TC-T-G-A-C-C-G-A--GC-A-A--C-GCC-G-C-G-T-G-A-G--T--GA-A-G--A--A--G-G-TT----TT-CG--G-A-T--C-G-T-A---AA-G-C-TC---------------TG-TT-G-T--A-AGA----G--A-A--G---AA-CGAG-T---G-T-G--A-G-A----------G--T------------------GG------------------A---A----A-------GT---T-CAC-A-CT-G-T-G-A-C-G-----G-T---A-A-CT--------T-A-C-C---------A-G---A--AA-----GG-G--AC-G-G-C-TAA-C--T-A…
201	Otu00201	176	Bacteria(100)	Firmicutes(100)	Clostridia(100)	Oscillospirales(100)	Ruminococcaceae(100)	Ruminococcus(100)	20	8	0	0	0	0	31	43	39	23	0	0	2	3	0	0	0	0	0	0	0	0	3	2	1	0	0	0	1	0	GGGGAATA-TT-GC-A-C---AAT-G-G--GG--GA-A-A-C-CC-T-G-A-T-G-C-A--GC-G-A--T-GCC-G-C-G-T-G-G-A--G--GA-A-G--A--A--G-G-TT----TT-CG--G-A-T--T-G-T-A---AA-C-T-CC---------------TG-TT-G-A--A-GAG----G--A-C--G---A------------------------------------T------------------AA-----------------------------------------------------T-G-A-C-G-----G-T---A-C-TC--------T-T-T-T---------A-G---A--AA-----GC-T--CC-G-G-C-TAA-C--T-A…
202	Otu00202	176	Bacteria(100)	Bacteroidota(100)	Bacteroidia(100)	Bacteroidales(100)	Bacteroidaceae(100)	Bacteroides(100)	0	0	11	16	2	2	2	1	5	0	2	5	1	0	39	13	16	19	5	19	6	6	1	0	1	0	1	2	1	0	GAGGAATA-TT-GG-T-C---AAT-G-G--AC--GA-G-A-G-TC-T-G-A-A-C-C-A--GC-C-A--A-GTA-G-C-G-T-G-A-A--G--GA-T-G--A--C--T-G-CC-C--TA-TG--G-G-T--T-G-T-A---AA-C-T-TC---------------TT-TT-A-T--A-CGG----G--A-A--T---AA-AGT--GA--G-G-C--A-----------------C------------------GT------------------G---------------------T-GCC-T-TT-T-T-G-T-A-T-----G-T---A-C-CG--------T-A-T-G---------A-A---T--AA-----GG-A--TC-G-G-C-TAA-C--T-C…
203	Otu00203	175	Bacteria(100)	Bacteroidota(100)	Bacteroidia(100)	Bacteroidales(100)	Bacteroidaceae(100)	Bacteroides(100)	3	2	1	1	0	0	2	0	4	0	12	18	10	16	18	5	3	2	0	3	0	0	25	16	9	8	8	4	4	1	GAGGAATA-TT-GG-T-C---AAT-G-G--AC--GA-G-A-G-TC-T-G-A-A-C-C-A--GC-C-A--A-GTA-G-C-G-T-G-A-A--G--GA-T-G--A--A--G-G-TT-C--TA-TG--G-A-T--T-G-T-A---AA-C-T-TC---------------TT-TT-A-T--A-CGG----G--A-A--T---AA-ACGG-A---T-C-C--A-----------------C------------------GT------------------G---------------------T-GGA-T-TT-T-T-G-C-A-T-----G-T---A-C-CG--------T-A-T-G---------A-A---T--AA-----GG-A--TC-G-G-C-TAA-C--T-C…
204	Otu00204	171	Bacteria(100)	Bacteroidota(100)	Bacteroidia(100)	Bacteroidales(100)	Tannerellaceae(100)	Parabacteroides(100)	0	0	0	0	7	2	0	0	0	0	0	0	0	0	0	0	0	0	38	81	25	18	0	0	0	0	0	0	0	0	GAGGAATA-TT-GG-T-C---AAT-G-G--GC--GA-G-A-G-CC-T-G-A-A-C-C-A--GC-C-A--A-GTC-G-C-G-T-G-A-A--G--GA-T-G--A--A--G-G-AT-C--TA-TG--G-T-T--C-G-T-A---AA-C-T-TC---------------TT-TT-A-T--A-GGG----G--A-A--T---AA-AGTT-CA----G-G--A-----------------C------------------GT------------------G---------------------T-CCT-G-TT-T-T-G-T-A-T-----G-T---A-C-CC--------T-A-T-G---------A-A---T--AA-----GG-A--TC-G-G-C-TAA-C--T-C…
205	Otu00205	169	Bacteria(100)	Bacteroidota(100)	Bacteroidia(100)	Bacteroidales(100)	Marinifilaceae(100)	Butyricimonas(100)	51	74	0	0	2	1	0	0	13	9	0	3	2	4	0	0	0	1	0	0	1	0	0	0	0	0	5	1	2	0	GAGGAATA-TT-GG-T-C---AAT-G-G--GC--GA-G-A-G-CC-T-G-A-A-C-C-A--GC-C-A--A-GTC-G-C-G-T-G-A-G--G--GA-A-G--A--A--T-G-GT-C--TA-TG--G-C-C--T-G-T-A---AA-C-C-TC---------------TT-TT-G-T--C-AAG----G--A-A--G---AA-TAAG-G---A-T-G--A-----------------C------------------GA------------------G---------------------T--CA-T-TCGA-T-G-C-C-A-----G-T---A-C-TT--------G-A-C-G---------A-A---T--AA-----GC-A--TC-G-G-C-TAA-C--T-C…
206	Otu00206	166	Bacteria(100)	Firmicutes(100)	Clostridia(100)	Peptostreptococcales-Tissierellales(100)	Anaerovoracaceae(100)	Family_XIII_AD3011_group(100)	0	0	0	0	4	0	2	2	3	1	0	0	0	0	1	0	4	2	21	108	0	1	0	1	10	4	1	1	0	0	GGGGAATA-TT-GC-A-C---AAT-G-G--GG--GA-A-A-C-CC-T-G-A-T-G-C-A--GC-A-A--C-GCC-G-C-G-T-G-A-A--G--GA-A-G--A--A--G-G-CC----TT-TG--G-G-T--C-G-T-A---AA-C-T-TC---------------TG-TT-C-T--A-AGG----G--A-A--G---A------------------------------------T------------------GA-----------------------------------------------------T-G-A-C-G-----G-T---A-C-CT--------T-A-G-G---------A-G---C--AA-----GT-C--CC-G-G-C-TAA-C--T-A…
207	Otu00207	164	Bacteria(100)	Bacteroidota(100)	Bacteroidia(100)	Bacteroidia_unclassified(100)	Bacteroidia_unclassified(100)	Bacteroidia_unclassified(100)	0	0	0	0	0	0	21	41	5	1	0	0	0	0	0	0	0	0	0	0	0	0	16	14	30	28	3	1	2	2	GAGGAATA-TT-GG-G-C---AAT-G-G--GC--GA-A-A-G-CC-T-G-A-C-C-C-A--GC-C-A--T-GCC-G-C-G-T-G-C-A--G--GA-A-G--A--C--G-G-CC-C--TA-TG--G-G-T--T-G-T-A---AA-C-T-GC---------------TT-TT-A-C--T-CGG----G--A-A--G---AA-TAAG-G---G-T-T--A-----------------C------------------GT------------------G---------------------T-AAC-C-CG-A-T-G-A-C-G-----G-T---A-C-CG--------A-A-A-G---------A-A---T--AA-----GC-A--TC-G-G-C-TAA-C--T-C…
208	Otu00208	163	Bacteria(100)	Actinobacteriota(100)	Coriobacteriia(100)	Coriobacteriales(100)	Coriobacteriaceae(100)	Collinsella(100)	52	64	0	0	0	0	0	0	1	0	17	10	10	8	0	0	0	0	0	0	0	0	0	0	0	0	0	0	1	0	GGGGAATC-TT-GC-G-C---AAT-G-G--GG--GC-A-A-C-CC-T-G-A-C-G-C-A--GC-G-A--C-GCC-G-C-G-T-G-C-G--G--GA-C-G--G--A--G-G-CC----TT-CG--G-G-T--C-G-T-A---AA-C-C-GC---------------TT-TC-A-G--C-AGG----G--A-A--G---A------------------------------------G------------------AC------------------A----------------------------------A-G-A-C-T-----G-T---A-C-CT--------G-C-A-G---------A-A---G--AA-----GC-C--CC-G-G-C-TAA-C--T-A…
209	Otu00209	162	Bacteria(100)	Firmicutes(100)	Bacilli(100)	Erysipelotrichales(100)	Erysipelotrichaceae(100)	Holdemanella(100)	0	0	48	66	20	7	0	0	7	3	0	0	0	0	5	2	0	1	0	3	0	0	0	0	0	0	0	0	0	0	AGGGAATT-TT-CG-T-C---AAT-G-G--GG--GA-A-A-C-CC-T-G-A-A-C-G-A--GC-A-A--T-GCC-G-C-G-T-G-A-G--T--GA-G-G--A--A--G-G-TC----TT-CG--G-A-T--C-G-T-A---AA-G-C-TC---------------TG-TT-G-T--A-AGA----G--A-A--A---AA-CGGC-A---C-T-C--A-T-A----------G--G------------------GA------------------A--------T-------GA---T-GAG-T-GA-G-T-G-A-T-G-----G-T---A-T-CT--------T-A-C-C---------A-G---A--AA-----GT-C--AC-G-G-C-TAA-C--T-A…
210	Otu00210	162	Bacteria(100)	Actinobacteriota(100)	Coriobacteriia(100)	Coriobacteriales(100)	Atopobiaceae(100)	Olsenella(100)	16	15	0	0	3	2	0	0	62	42	2	1	0	0	0	0	0	0	1	5	0	0	0	0	0	0	8	5	0	0	GGGGAATC-TT-GC-G-C---AAT-G-G--GG--GC-A-A-C-CC-T-G-A-C-G-C-A--GC-G-A--C-GCC-G-C-G-T-G-C-G--G--GA-C-G--A--A--G-G-CC----TT-CG--G-G-T--C-G-T-A---AA-C-C-GC---------------TT-TC-A-G--C-AGG----G--A-C--G---AG-----------------------------------G------------------CCG-----------------AG-------------------------------AGGTG-A-C-G-----G-T---A-C-CT--------G-C-A-G---------A-A---G--AA-----GC-C--CC-G-G-C-TAA-C--T-A…
211	Otu00211	159	Bacteria(100)	Firmicutes(100)	Clostridia(100)	Oscillospirales(100)	Ruminococcaceae(100)	Ruminococcaceae_unclassified(99)	0	0	0	0	0	0	0	0	6	6	0	0	0	0	0	0	0	0	0	0	0	0	0	0	0	0	70	41	24	12	GGGGAATA-TT-GC-A-C---AAT-G-G--GG--GG-A-A-C-CC-T-G-A-T-G-C-A--GC-G-A--C-GCC-G-C-G-T-G-G-A--G--GA-A-G--A--A--G-G-TC----TT-CG--G-A-T--T-G-T-A---AA-C-T-CC---------------TG-TC-G-T--T-GAG----G--A-C--G---A------------------------------------T------------------AA-----------------------------------------------------T-G-A-C-G-----G-T---A-C-TC--------A-A-C-A---------A-G---A--AA-----GC-C--AC-G-G-C-TAA-C--T-A…
212	Otu00212	155	Bacteria(100)	Actinobacteriota(100)	Coriobacteriia(100)	Coriobacteriales(100)	Atopobiaceae(100)	Atopobiaceae_unclassified(100)	47	36	0	0	0	0	0	0	0	0	16	18	12	26	0	0	0	0	0	0	0	0	0	0	0	0	0	0	0	0	GGGGAATC-TT-GC-G-C---AAT-G-G--GC--GA-A-A-G-CC-T-G-A-C-G-C-A--GC-G-A--C-GCC-G-C-G-T-G-C-G--G--GA-T-G--A--A--G-G-CC----TT-CG--G-G-T--C-G-T-A---AA-C-C-GC---------------TT-TC-A-G--C-AGG----G--A-C--G---A--GGC-------------------------------G------------------AA------------------A------------------------------G---T-G-A-C-G-----G-T---A-C-CT--------G-C-A-G---------A-A---G--AA-----GC-C--CC-G-G-C-TAA-C--T-A…
213	Otu00213	155	Bacteria(100)	Firmicutes(100)	Clostridia(100)	Oscillospirales(100)	Ruminococcaceae(100)	Incertae_Sedis(100)	24	22	3	7	2	1	5	10	3	2	22	16	9	9	0	0	0	4	1	5	1	0	2	3	0	3	1	0	0	0	GAGGGATA-TT-GG-G-C---AAT-G-G--GG--GA-A-A-C-CC-T-G-A-C-C-C-A--GC-A-A--C-GCC-G-C-G-T-G-A-G--G--GA-T-G--A--C--G-G-TT----TT-CG--G-A-T--T-G-T-A---AA-C-C-TC---------------TG-TC-C-T--C-TGT----G--A-A--G---A------------------------------------T------------------AG-----------------------------------------------------T-G-A-C-G-----G-T---A-G-CA--------G-A-G-G---------A-G---G--AA-----GC-T--CC-G-G-C-TAA-C--T-A…
214	Otu00214	154	Bacteria(100)	Firmicutes(100)	Clostridia(100)	Lachnospirales(100)	Lachnospiraceae(100)	Lachnospiraceae_unclassified(100)	0	1	0	0	1	10	0	0	0	1	0	2	0	0	4	0	6	12	1	2	36	21	0	0	0	0	1	0	36	20	GGGGAATA-TT-GC-A-C---AAT-G-G--GG--GA-A-A-C-CC-T-G-A-T-G-C-A--GC-G-A--C-GCC-G-C-G-T-G-A-A--G--GA-A-G--A--A--G-T-AT----TT-CG--G-T-A--T-G-T-A---AA-C-T-TC---------------TA-TC-A-G--C-AGG----G--A-A--G---A------------------------------------A------------------AA-----------------------------------------------------T-G-A-C-G-----G-T---A-C-CT--------G-A-C-T---------A-A---G--AA-----GC-C--CC-G-G-C-TAA-C--T-A…
215	Otu00215	151	Bacteria(100)	Bacteroidota(100)	Bacteroidia(100)	Bacteroidales(100)	Bacteroidaceae(100)	Bacteroides(100)	0	2	0	0	17	11	0	0	0	0	1	3	0	3	0	0	0	0	17	29	29	39	0	0	0	0	0	0	0	0	GAGGAATA-TT-GG-T-C---AAT-G-G--AC--GA-G-A-G-TC-T-G-A-A-C-C-A--GC-C-A--A-GTA-G-C-G-T-G-A-A--G--GA-T-G--A--C--T-G-CC-C--TA-TG--G-G-T--T-G-T-A---AA-C-T-TC---------------TT-TT-A-T--A-CGG----G--A-A--T---AA-AGTG-A---G-C-C--A-----------------C------------------GT------------------G---------------------T-GGC-T-TT-T-T-G-T-A-T-----G-T---A-C-CG--------T-A-T-G---------A-A---T--AA-----GG-A--TC-G-G-C-TAA-C--T-C…
216	Otu00216	149	Bacteria(100)	Actinobacteriota(100)	Coriobacteriia(100)	Coriobacteriales(100)	Eggerthellaceae(100)	Slackia(100)	23	21	0	0	0	0	0	0	3	1	39	43	5	14	0	0	0	0	0	0	0	0	0	0	0	0	0	0	0	0	GGGGAATT-TT-GC-G-C---AAT-G-G--GG--GC-A-A-C-CC-T-G-A-C-G-C-A--GC-G-A--C-GCC-G-C-G-T-G-C-G--G--GA-C-G--A--A--G-T-CA----TT-CG--T-G-A--C-G-T-A---AA-C-C-GC---------------TT-TC-A-G--C-GAG----G--A-A--G---A------------------------------------A------------------CC------------------A----------------------------------T-G-A-C-G-----G-T---A-C-TC--------G-C-A-G---------A-A---G--AA-----GC-C--CC-G-G-C-TAA-C--T-A…
217	Otu00217	147	Bacteria(100)	Bacteroidota(100)	Bacteroidia(100)	Bacteroidales(100)	Rikenellaceae(100)	Alistipes(100)	1	0	10	14	0	0	2	1	4	0	0	0	0	0	38	7	18	7	2	0	1	1	0	1	0	3	19	10	8	0	GAGGAATA-TT-GG-T-C---AAT-G-G--AC--GC-A-A-G-TC-T-G-A-A-C-C-A--GC-C-A--T-GCC-G-C-G-T-G-C-A--G--GA-A-G--A--C--G-G-CT-C--TA-TG--A-G-T--T-G-T-A---AA-C-T-GC---------------TT-TT-G-T--A-CGA----G--G-G--T---AA-ACTC-A---C-C-T--A-----------------C------------------GT------------------G---------------------T-AGG-T-GA-C-T-G-A-A-A-----G-T---A-T-CG--------T-A-C-G---------A-A---T--AA-----GG-A--TC-G-G-C-TAA-C--T-C…
218	Otu00218	145	Bacteria(100)	Firmicutes(100)	Clostridia(100)	Oscillospirales(100)	Oscillospiraceae(100)	Oscillospiraceae_unclassified(100)	0	0	0	0	0	0	1	0	0	0	0	1	0	0	0	0	0	0	0	0	1	0	3	5	3	3	59	43	19	7	GGGGAATA-TT-GG-G-C---AAT-G-G--GC--GC-A-A-G-CC-T-G-A-C-C-C-A--GC-A-A--C-GCC-G-C-G-T-G-A-A--G--GA-A-G--A--A--G-G-CT----TT-CG--G-G-T--T-G-T-A---AA-C-T-TC---------------TT-TT-C-T--C-AGG----G--A-C--G---A---------------------------------A--A------------------CA------------------A---A------------------------------T-G-A-C-G-----G-T---A-C-CT--------G-A-G-G---------A-A---T--AA-----GC-C--AC-G-G-C-TAA-C--T-A…
219	Otu00219	143	Bacteria(100)	Firmicutes(100)	Clostridia(100)	Peptostreptococcales-Tissierellales(100)	Anaerovoracaceae(100)	Family_XIII_AD3011_group(100)	3	2	0	0	0	0	0	1	0	0	20	37	3	1	0	0	0	0	0	2	0	0	15	35	2	4	15	3	0	0	GGGGAATA-TT-GC-A-C---AAT-G-G--GG--GA-A-A-C-CC-T-G-A-T-G-C-A--GC-A-A--C-GCC-G-C-G-T-G-A-A--G--GA-T-G--A--A--G-G-CC----CT-TG--G-G-T--C-G-T-A---AA-C-T-TC---------------TG-TT-C-T--A-GGG----G--A-A--G---A------------------------------------T------------------AG-----------------------------------------------------T-G-A-C-G-----G-T---A-C-CT--------T-A-G-G---------A-G---C--AA-----GT-C--CC-G-G-C-TAA-C--T-A…
220	Otu00220	143	Bacteria(100)	Firmicutes(100)	Clostridia(100)	Oscillospirales(100)	Ruminococcaceae(100)	Ruminococcus(100)	0	0	0	0	47	24	0	0	0	0	0	0	0	0	0	0	0	0	13	38	9	12	0	0	0	0	0	0	0	0	GGGGAATA-TT-GC-A-C---AAT-G-G--GG--GG-A-A-C-CC-T-G-A-T-G-C-A--GC-G-A--T-GCC-G-C-G-T-G-G-A--G--GA-A-G--A--A--G-G-TT----TT-CG--G-A-T--T-G-T-A---AA-C-T-CC---------------TT-TT-A-A--C-AGG----G--A-C--G---A------------------------------------T------------------AA-----------------------------------------------------T-G-A-C-G-----G-T---A-C-CT--------G-A-A-G---------A-A---A--AA-----GC-T--CC-G-G-C-TAA-C--T-A…
221	Otu00221	143	Bacteria(100)	Firmicutes(100)	Clostridia(100)	Peptostreptococcales-Tissierellales(100)	Anaerovoracaceae(100)	Family_XIII_AD3011_group(100)	4	0	2	2	1	2	1	1	2	2	0	1	1	0	18	6	7	18	8	21	16	8	3	3	1	0	7	8	0	0	GGGGAATA-TT-GC-A-C---AAT-G-G--GG--GA-A-A-C-CC-T-G-A-T-G-C-A--GC-A-A--C-GCC-G-C-G-T-G-A-A--G--GA-T-G--A--A--G-G-CC----TT-TG--G-G-T--C-G-T-A---AA-C-T-TC---------------TG-TT-C-T--A-AGG----G--A-A--G---A------------------------------------T------------------AG-----------------------------------------------------T-G-A-C-G-----G-T---A-C-CT--------T-A-G-G---------A-G---C--AA-----GT-C--CC-G-G-C-TAA-C--T-A…
222	Otu00222	142	Bacteria(100)	Firmicutes(100)	Clostridia(100)	Lachnospirales(100)	Lachnospiraceae(100)	Sellimonas(99)	16	7	0	1	0	0	0	0	0	0	34	42	13	26	0	0	0	0	1	1	0	0	0	1	0	0	0	0	0	0	GGGGAATA-TT-GC-A-C---AAT-G-G--GG--GA-A-A-C-CC-T-G-A-T-G-C-A--GC-G-A--C-GCC-G-C-G-T-G-A-A--G--GA-T-G--A--A--G-T-AT----TT-CG--G-T-A--T-G-T-A---AA-C-T-TC---------------TA-TC-A-G--C-AGG----G--A-A--G---A------------------------------------A------------------AA-----------------------------------------------------T-G-A-C-G-----G-T---A-C-CT--------G-A-C-T---------A-A---G--AA-----GC-C--CC-G-G-C-TAA-C--T-A…
223	Otu00223	134	Bacteria(100)	Firmicutes(100)	Clostridia(100)	Oscillospirales(100)	Oscillospirales_fa(100)	Oscillospirales_ge(100)	0	0	0	0	0	0	52	60	9	9	0	0	0	0	0	0	0	0	0	0	0	0	2	1	1	0	0	0	0	0	GGGGAATA-TT-GC-A-C---AAT-G-G--GG--GA-A-A-C-CC-T-G-A-T-G-C-A--GC-A-A--C-GCC-G-C-G-T-G-A-A--G--GA-T-G--A--C--G-G-TT----TT-CG--G-A-T--T-G-T-A---AA-C-T-TC---------------TT-TT-C-T--T-AGT----G--A-C--G---A------------------------------------A------------------GAC-----------------AG---------------------------------T-G-A-C-G-----G-T---A-G-CT--------A-A-G-G---------A-A---T--AA-----GC-A--TC-G-G-C-TAA-C--T-A…
224	Otu00224	133	Bacteria(100)	Bacteroidota(100)	Bacteroidia(100)	Bacteroidales(100)	Bacteroidaceae(100)	Bacteroides(100)	0	0	4	10	0	0	2	5	0	0	0	0	0	0	34	17	23	13	0	0	1	0	8	6	6	4	0	0	0	0	GAGGAATA-TT-GG-T-C---AAT-G-G--GC--GG-A-A-G-CC-T-G-A-A-C-C-A--GC-C-A--A-GTA-G-C-G-T-G-A-A--G--GA-T-G--A--C--T-G-CC-C--TA-TG--G-G-T--T-G-T-A---AA-C-T-TC---------------TT-TT-A-T--A-GGG----G--A-A--T---AA-AAT--GA--G-C-C--A-----------------C------------------GT------------------G---------------------T-GGC-T-TT-T-T-G-T-A-T-----G-T---A-C-CC--------T-A-T-G---------A-A---T--AA-----GG-A--TC-G-G-C-TAA-C--T-C…
225	Otu00225	132	Bacteria(100)	Bacteroidota(100)	Bacteroidia(100)	Bacteroidales(100)	Bacteroidaceae(100)	Bacteroides(100)	0	0	14	5	0	0	0	0	6	0	0	1	0	0	41	10	24	9	4	8	3	2	1	1	0	0	1	1	0	1	GAGGAATA-TT-GG-T-C---AAT-G-G--AC--GA-G-A-G-TC-T-G-A-A-C-C-A--GC-C-A--A-GTA-G-C-G-T-G-A-A--G--GA-T-G--A--C--T-G-CC-C--TA-TG--G-G-T--T-G-T-A---AA-C-T-TC---------------TT-TT-A-T--A-CGG----G--A-A--T---AA-AGTG-A---G-G-C--A-----------------C------------------GT------------------G---------------------T-GCC-T-TT-T-T-G-T-A-T-----G-T---A-C-CG--------T-A-T-G---------A-A---T--AA-----GG-A--TC-G-G-C-TAA-C--T-C…
226	Otu00226	131	Bacteria(100)	Firmicutes(100)	Clostridia(100)	Monoglobales(100)	Monoglobaceae(100)	Monoglobus(100)	0	0	0	0	0	0	8	20	0	0	0	0	0	0	0	0	0	0	0	0	0	0	16	13	36	38	0	0	0	0	GGGGGATA-TT-GC-G-C---AAT-G-G--GG--GA-A-A-C-CC-T-G-A-C-G-C-A--GC-A-A--C-GCC-G-C-G-T-G-A-A--G--GA-A-G--A--A--G-G-CC----TT-CG--G-G-T--T-G-T-A---AA-C-T-TC---------------TT-TA-A-G--T-GTG----G--A-A--G---A------------------------------------T------------------AA-----------------------------------------------------T-G-A-C-G-----G-T---A-C-AC--------A-C-A-G---------A-A---T--AA-----GC-C--AC-G-G-C-TAA-C--T-A…
227	Otu00227	130	Bacteria(100)	Firmicutes(100)	Clostridia(100)	Lachnospirales(100)	Lachnospiraceae(100)	Blautia(83)	3	4	0	0	0	1	0	0	0	0	21	18	18	23	9	3	12	16	0	0	0	0	0	0	0	0	1	0	1	0	GGGGAATA-TT-GC-A-C---AAT-G-G--GG--GA-A-A-C-CC-T-G-A-T-G-C-A--GC-G-A--C-GCC-G-C-G-T-G-A-A--G--GA-A-G--A--A--G-T-AT----CT-CG--G-T-A--T-G-T-A---AA-C-T-TC---------------TA-TC-A-G--C-AGG----G--A-A--G---A------------------------------------T------------------AA-----------------------------------------------------T-G-A-C-G-----G-T---A-C-CT--------G-A-C-T---------A-A---G--AA-----GC-C--CC-G-G-C-TAA-C--T-A…
228	Otu00228	129	Bacteria(100)	Firmicutes(100)	Clostridia(100)	Lachnospirales(100)	Lachnospiraceae(100)	Lachnospiraceae_unclassified(100)	0	0	0	0	2	0	0	0	2	0	0	2	2	9	3	1	9	4	2	23	14	13	1	1	4	3	11	10	9	4	GGGGAATA-TT-GC-A-C---AAT-G-G--GG--GA-A-A-C-CC-T-G-A-T-G-C-A--GC-G-A--C-GCC-G-C-G-T-G-A-G--T--GA-T-G--A--A--G-T-AT----TT-CG--G-T-A--T-G-T-A---AA-G-C-TC---------------TA-TC-A-G--C-AGG----G--A-A--G---A------------------------------------A------------------AA-----------------------------------------------------T-G-A-C-G-----G-T---A-C-CT--------G-A-C-T---------A-A---G--AA-----GC-C--CC-G-G-C-TAA-C--T-A…
229	Otu00229	128	Bacteria(100)	Bacteroidota(100)	Bacteroidia(100)	Bacteroidales(100)	Bacteroidaceae(100)	Bacteroides(100)	0	1	9	8	0	0	7	1	2	3	0	2	0	2	5	0	21	27	4	3	1	0	2	1	6	5	5	0	3	10	GAGGAATA-TT-GG-T-C---AAT-G-G--GC--GA-G-A-G-CC-T-G-A-A-C-C-A--GC-C-A--A-GTA-G-C-G-T-G-A-A--G--GA-T-G--A--C--T-G-CC-C--TA-TG--G-G-T--T-G-T-A---AA-C-T-TC---------------TT-TT-A-T--A-AAG----G--A-A--T---AA-AGTC-G---G-G-T--A-----------------T------------------GG------------------A---------------------T-ACC-C-GT-T-T-G-C-A-T-----G-T---A-C-TT--------T-A-T-G---------A-A---T--AA-----GG-A--TC-G-G-C-TAA-C--T-C…
230	Otu00230	127	Bacteria(100)	Firmicutes(100)	Clostridia(100)	Lachnospirales(100)	Lachnospiraceae(100)	Lachnospiraceae_unclassified(100)	0	0	0	0	0	0	61	65	0	0	0	0	0	0	0	0	0	0	0	0	0	0	1	0	0	0	0	0	0	0	GGGGAATA-TT-GC-A-C---AAT-G-G--GG--GA-A-A-C-CC-T-G-A-T-G-C-A--GC-G-A--C-GCC-G-C-G-T-G-A-G--C--GA-A-G--A--A--G-T-AT----TT-CG--G-T-A--T-G-T-A---AA-G-C-TC---------------TA-TC-A-G--C-AGG----G--A-A--G---A------------------------------------T------------------AA-----------------------------------------------------T-G-A-C-G-----G-T---A-C-CT--------G-A-C-T---------A-A---G--AA-----GC-T--CC-G-G-C-TAA-A--T-A…
231	Otu00231	126	Bacteria(100)	Bacteroidota(100)	Bacteroidia(100)	Bacteroidales(100)	Bacteroidaceae(100)	Bacteroides(100)	0	0	3	0	0	0	2	0	1	1	2	5	2	7	22	14	3	0	0	0	0	0	22	6	17	11	1	6	1	0	GAGGAATA-TT-GG-T-C---AAT-G-G--AC--GA-G-A-G-TC-T-G-A-A-C-C-A--GC-C-A--A-GTA-G-C-G-T-G-A-A--G--GA-T-G--A--A--G-G-TT-C--TA-TG--G-A-T--T-G-T-A---AA-C-T-TC---------------TT-TT-A-T--A-CGG----G--A-A--T---AA-A-CG-GA--T-C-C--A-----------------C------------------GT------------------G---------------------T-GGA-T-TT-T-T-G-C-A-T-----G-T---A-C-CG--------T-A-T-G---------A-A---T--AA-----GG-A--TC-G-G-C-TAA-C--T-C…
232	Otu00232	126	Bacteria(100)	Bacteroidota(100)	Bacteroidia(100)	Bacteroidales(100)	Marinifilaceae(100)	Butyricimonas(100)	0	0	1	4	9	8	1	0	1	0	0	0	0	0	8	1	3	1	19	34	17	15	0	2	1	1	0	0	0	0	GAGGAATA-TT-GG-T-C---AAT-G-G--GC--GA-G-A-G-CC-T-G-A-A-C-C-A--GC-C-A--A-GTC-G-C-G-T-G-A-G--G--GA-A-G--A--A--T-G-GT-C--TA-TG--G-C-C--T-G-T-A---AA-C-C-TC---------------TT-TT-G-T--C-AAG----G--A-A--G---AA-TAAA-A---G-G-T--A-----------------C------------------GT------------------G---------------------T-ACC-T-TC-T-T-G-C-C-A-----G-T---A-C-TT--------G-A-C-G---------A-A---T--AA-----GC-A--TC-G-G-C-TAA-C--T-C…
233	Otu00233	124	Bacteria(100)	Firmicutes(100)	Clostridia(100)	Oscillospirales(100)	Oscillospirales_fa(100)	Oscillospirales_ge(100)	63	46	0	0	0	0	0	0	3	0	3	5	3	1	0	0	0	0	0	0	0	0	0	0	0	0	0	0	0	0	GGGGAATA-TT-GC-A-C---AAT-G-G--GC--GA-A-A-G-CC-T-G-A-T-G-C-A--GC-A-A--C-GCC-G-C-G-T-G-A-G--G--GA-A-G--A--C--G-G-TT----TT-CG--G-A-T--T-G-T-A---AA-C-C-TC---------------TG-TT-T-T--C-GGT----G--A-C--G-------------------------------------A--A------------------CA------------------A---A------------------------------T-G-A-C-G-----G-T---A-A-CC--------G-A-G-T---------A-G---G--AA-----GC-C--AC-G-G-C-TAA-C--T-A…
234	Otu00234	122	Bacteria(100)	Bacteroidota(100)	Bacteroidia(100)	Bacteroidales(100)	Bacteroidaceae(100)	Bacteroides(100)	0	0	12	20	0	0	0	0	0	0	0	0	0	0	25	14	23	23	0	0	0	0	0	0	0	0	2	0	0	3	GAGGAATA-TT-GG-T-C---AAT-G-G--AC--GA-G-A-G-TC-T-G-A-A-C-C-A--GC-C-A--A-GTA-G-C-G-T-G-A-A--G--GA-T-G--A--C--T-G-CC-C--TA-TG--G-G-T--T-G-T-A---AA-C-T-TC---------------TT-TT-A-T--A-TGG----G--A-A--T---AA-AGTA-T---T-C-C--A-----------------C------------------GT------------------G---------------------T-GGG-A-TT-T-T-G-T-A-T-----G-T---A-C-CA--------T-A-T-G---------A-A---T--AA-----GG-A--TC-G-G-C-TAA-C--T-C…
235	Otu00235	119	Bacteria(100)	Firmicutes(100)	Clostridia(100)	Peptostreptococcales-Tissierellales(100)	Anaerovoracaceae(100)	Family_XIII_UCG-001(100)	3	3	1	0	4	3	1	1	0	0	0	1	10	12	0	0	7	7	0	0	11	5	4	7	17	21	0	0	0	1	GGGGAATA-TT-GC-A-C---AAT-G-G--GG--GA-A-A-C-CC-T-G-A-T-G-C-A--GC-A-A--C-GCC-G-C-G-T-G-A-A--G--GA-A-G--A--A--G-G-CC----TT-TG--G-G-T--C-G-T-A---AA-C-T-TC---------------TG-TT-C-T--G-AGG----G--A-A--G---A---------------------------------A--G------------------AA------------------A---G------------------------------T-G-A-C-G-----G-T---A-C-CT--------C-A-G-G---------A-G---A--AA-----GC-C--CC-G-G-C-TAA-C--T-A…
236	Otu00236	117	Bacteria(100)	Firmicutes(100)	Clostridia(100)	Lachnospirales(100)	Lachnospiraceae(100)	Lachnospiraceae_unclassified(73)	1	1	1	2	1	3	1	2	3	2	5	4	8	18	1	6	4	3	6	13	4	6	1	9	0	0	1	10	1	0	GGGGAATA-TT-GC-A-C---AAT-G-G--GG--GA-A-A-C-CC-T-G-A-T-G-C-A--GC-G-A--C-GCC-G-C-G-T-G-A-G--T--GA-A-G--A--A--G-T-AT----TT-CG--G-T-A--T-G-T-A---AA-G-C-TC---------------TA-TC-A-G--C-AGG----G--A-A--G---A------------------------------------G------------------AA-----------------------------------------------------T-G-A-C-G-----G-T---A-C-CT--------G-A-C-T---------A-A---G--AA-----GC-C--CC-G-G-C-TAA-C--T-A…
237	Otu00237	116	Bacteria(100)	Firmicutes(100)	Clostridia(100)	Lachnospirales(100)	Lachnospiraceae(100)	Lachnospiraceae_unclassified(99)	3	1	1	4	4	6	1	0	0	0	1	1	0	3	25	11	27	12	1	5	5	2	0	0	2	0	0	0	1	0	GGGGAATA-TT-GC-A-C---AAT-G-G--GG--GA-A-A-C-CC-T-G-A-T-G-C-A--GC-G-A--C-GCC-G-C-G-T-G-A-G--C--GA-T-G--A--A--G-T-AT----TT-CG--G-T-A--T-G-T-A---AA-G-C-TC---------------TA-TC-A-G--C-AGG----G--A-A--G---A------------------------------------A------------------AA-----------------------------------------------------T-G-A-C-G-----G-T---A-C-CT--------G-A-C-T---------A-A---G--AA-----GC-C--CC-G-G-C-TAA-C--T-A…
238	Otu00238	115	Bacteria(100)	Bacteroidota(100)	Bacteroidia(100)	Bacteroidales(100)	Bacteroidaceae(100)	Bacteroides(100)	1	1	0	0	0	2	0	0	8	1	4	7	2	6	0	0	0	0	3	1	5	0	0	1	0	1	21	19	9	23	GAGGAATA-TT-GG-T-C---AAT-G-G--GC--GC-A-G-G-CC-T-G-A-A-C-C-G--GC-C-A--A-GTA-G-C-G-T-G-A-A--G--GA-T-G--A--C--T-G-CC-C--TA-TG--G-G-T--T-G-T-A---AA-C-T-TC---------------TT-TT-A-T--A-AAG----G--A-A--T---AA-AGTC-G---G-G-T--A-----------------T------------------GT------------------A---------------------T-ACC-C-GT-T-T-G-C-A-T-----G-T---A-C-TT--------T-A-T-G---------A-A---T--AA-----GG-A--TC-G-G-C-TAA-C--T-C…
239	Otu00239	114	Bacteria(100)	Firmicutes(100)	Clostridia(100)	Lachnospirales(100)	Lachnospiraceae(100)	Lachnospiraceae_unclassified(100)	14	6	0	0	10	1	0	0	1	0	5	5	17	14	0	0	0	0	1	10	10	8	0	0	0	1	1	0	6	4	GGGGAATA-TT-GC-A-C---AAT-G-G--GG--GA-A-A-C-CC-T-G-A-T-G-C-A--GC-G-A--C-GCC-G-C-G-T-G-A-G--T--GA-A-G--A--A--G-T-AT----TT-CG--G-T-A--T-G-T-A---AA-G-C-TC---------------TA-TC-A-G--C-AGG----G--A-A--G---A------------------------------------G------------------AA-----------------------------------------------------T-G-A-C-G-----G-T---A-C-CT--------G-A-C-T---------A-A---G--AA-----GC-C--CC-G-G-C-TAA-C--T-A…
240	Otu00240	110	Bacteria(100)	Bacteroidota(100)	Bacteroidia(100)	Bacteroidales(100)	Barnesiellaceae(100)	Coprobacter(100)	1	2	4	10	8	6	6	9	11	6	0	0	0	0	4	7	3	7	7	7	4	2	0	1	1	1	1	1	0	1	GAGGAATA-TT-GG-T-C---AAT-G-G--GC--GG-A-A-G-CC-T-G-A-A-C-C-A--GC-C-A--A-GTC-G-C-G-T-G-G-A--G--GA-A-G--A--C--G-G-CC-C--TA-CG--G-G-T--T-G-T-A---AA-C-T-CC---------------TT-TT-A-C--C-TGG----G--A-A--T---AA-CGGG-C---G-C-T--A-----------------C------------------GT------------------G---------------------T-AGC-G-CT-G-T-G-C-A-A-----G-T---A-C-CG--------G-G-A-G---------A-A---T--AA-----GC-A--TC-G-G-C-TAA-T--T-C…
241	Otu00241	109	Bacteria(100)	Firmicutes(100)	Clostridia(100)	Oscillospirales(100)	Ruminococcaceae(100)	Incertae_Sedis(100)	2	0	13	11	11	1	15	21	0	0	0	0	0	0	3	1	4	2	6	10	3	1	1	1	1	2	0	0	0	0	GGGGGATA-TT-GC-A-C---AAT-G-G--GG--GA-A-A-C-CC-T-G-A-T-G-C-A--GC-A-A--C-GCC-G-C-G-T-G-T-G--G--GA-A-G--A--A--G-G-TT----TT-CG--G-A-T--T-G-T-A---AA-C-C-AC---------------TG-TT-C-T--T-GGT----G--A-A--G---A------------------------------------T------------------AA-----------------------------------------------------T-G-A-C-G-----G-T---A-A-CC--------A-A-G-G---------A-G---A--AA-----GC-T--CC-G-G-C-TAA-C--T-A…
242	Otu00242	109	Bacteria(100)	Firmicutes(100)	Clostridia(100)	Oscillospirales(100)	Oscillospiraceae(100)	Colidextribacter(98)	10	8	0	0	0	0	3	4	1	0	13	14	9	23	0	0	0	1	5	16	1	0	0	0	0	0	1	0	0	0	GGGGAATA-TT-GG-G-C---AAT-G-G--GC--GC-A-A-G-CC-T-G-A-C-C-C-A--GC-A-A--C-GCC-G-C-G-T-G-A-A--G--GA-A-G--A--A--G-G-CC----CT-CG--G-G-T--T-G-T-A---AA-C-T-TC---------------TT-TT-C-T--T-AGG----G--A-C--G---A---------------------------------A--G------------------CA------------------A---G------------------------------T-G-A-C-G-----G-T---A-C-CT--------A-A-G-G---------A-A---T--AA-----GC-C--AC-G-G-C-TAA-C--T-A…
243	Otu00243	108	Bacteria(100)	Firmicutes(100)	Clostridia(100)	Lachnospirales(100)	Lachnospiraceae(100)	GCA-900066755(100)	0	0	0	0	3	3	0	0	0	0	2	2	5	6	0	0	0	0	10	35	7	2	4	3	2	4	2	5	8	5	GGGGAATA-TT-GC-A-C---AAT-G-G--GG--GA-A-A-C-CC-T-G-A-T-G-C-A--GC-A-A--C-GCC-G-C-G-T-G-A-A--G--GA-A-G--A--A--G-T-AT----CT-CG--G-T-A--T-G-T-A---AA-C-T-TC---------------TA-TC-A-G--C-AGG----G--A-A--G---A------------------------------------A------------------AA-----------------------------------------------------T-G-A-C-G-----G-T---A-C-CT--------G-A-C-T---------A-A---G--AA-----GC-T--CC-G-G-C-TAA-A--T-A…
244	Otu00244	108	Bacteria(100)	Bacteroidota(100)	Bacteroidia(100)	Bacteroidales(100)	Rikenellaceae(100)	Alistipes(100)	2	0	4	7	8	2	5	7	1	2	1	1	1	1	4	1	7	1	2	15	4	3	3	3	5	9	5	2	1	1	GAGGAATA-TT-GG-T-C---AAT-G-G--AC--GG-A-A-G-TC-T-G-A-A-C-C-A--GC-C-A--T-GCC-G-C-G-T-G-C-A--G--GA-T-G--A--A--T-G-TG-C--TA-TG--C-A-T--T-G-T-A---AA-C-T-GC---------------TT-TT-G-T--A-CGA----G--G-G--T---AA-ACAC-A---G-A-T--A-----------------C------------------GC------------------G---------------------T-ATC-T-GC-T-T-G-A-A-A-----G-T---A-T-CG--------T-A-C-G---------A-A---T--AA-----GG-A--TC-G-G-C-TAA-C--T-C…
245	Otu00245	107	Bacteria(100)	Bacteroidota(100)	Bacteroidia(100)	Bacteroidales(100)	Bacteroidales_unclassified(100)	Bacteroidales_unclassified(100)	9	6	0	0	0	0	0	0	39	22	1	1	10	10	0	0	0	0	0	0	0	0	0	0	0	0	1	2	4	2	GAGGAATA-TT-GG-T-C---AAT-G-G--GC--GA-G-A-G-CC-T-G-A-A-C-C-A--GC-C-A--A-GTC-G-C-G-T-G-A-G--G--GA-A-G--A--C--G-G-CC-C--TA-TG--G-G-T--T-G-T-A---AA-C-C-TC---------------TT-TT-A-G--A-TGG----G--A-G--T---AA-AGTG-T---T-C-T--A-----------------C------------------GC------------------G---------------------T-AGG-A-TA-T-T-G-C-A-A-----G-T---A-C-CA--------T-C-A-G---------A-A---T--AA-----GC-A--TC-G-G-C-TAA-T--T-C…
246	Otu00246	106	Bacteria(100)	Firmicutes(100)	Negativicutes(100)	Acidaminococcales(100)	Acidaminococcaceae(100)	Acidaminococcus(100)	34	49	0	0	0	0	0	0	0	0	2	2	11	8	0	0	0	0	0	0	0	0	0	0	0	0	0	0	0	0	GGGGAATC-TT-CC-G-C---AAT-G-G--AC--GA-A-A-G-TC-T-G-A-C-G-G-A--GC-A-A--C-GCC-G-C-G-T-G-A-G--T--GA-T-G--A--A--G-G-TC----TT-CG--G-A-T--T-G-T-A---AA-A-C-TC---------------TG-TT-G-T--T-AGG----G--A-C--G---AA-AGCA-C---C-G-T--G-T-T----------C--G------------------AA------------------C---A----G-------GT---C-ATG-G-TG-T-T-G-A-C-G-----G-T---A-C-CT--------A-A-C-G---------A-G---G--AA-----GC-C--AC-G-G-C-TAA-C--T-A…
247	Otu00247	104	Bacteria(100)	Firmicutes(100)	Clostridia(100)	Lachnospirales(100)	Lachnospiraceae(100)	UC5-1-2E3(96)	3	2	0	0	2	0	0	0	0	0	16	11	17	30	0	0	0	0	2	11	5	4	1	0	0	0	0	0	0	0	GGGGAATA-TT-GC-A-C---AAT-G-G--GG--GA-A-A-C-CC-T-G-A-T-G-C-A--GC-G-A--C-GCC-G-C-G-T-G-A-G--T--GA-T-G--A--A--G-T-AT----TT-CG--G-T-A--T-G-T-A---AA-G-C-TC---------------TA-TC-A-G--C-AGG----G--A-A--G---A------------------------------------A------------------AA-----------------------------------------------------T-G-A-C-G-----G-T---A-C-CT--------G-A-C-T---------A-A---G--AA-----GC-C--CC-G-G-C-TAA-C--T-A…
248	Otu00248	103	Bacteria(100)	Actinobacteriota(100)	Coriobacteriia(100)	Coriobacteriales(100)	Eggerthellaceae(100)	Senegalimassilia(100)	3	1	0	0	0	2	0	0	0	2	5	4	4	19	0	0	0	0	8	29	8	9	1	0	0	0	3	1	1	3	GGGGAATC-TT-GC-G-C---AAT-G-G--GG--GG-A-A-C-CC-T-G-A-C-G-C-A--GC-G-A--C-GCC-G-C-G-T-G-C-G--G--GA-C-G--A--A--G-G-CG----TC-CG--C-G-T--C-G-T-A---AA-C-C-GC---------------TT-TC-A-G--C-GGG----G--A-A--C---AC-----------------------------------T------------------TT------------------T----------------------------------C-G-A-G-G-----G-T---A-C-CC--------G-C-A-G---------A-A---G--AA-----GC-C--CC-G-G-C-TAA-A--T-A…
249	Otu00249	103	Bacteria(100)	Firmicutes(100)	Clostridia(100)	Peptostreptococcales-Tissierellales(100)	Anaerovoracaceae(100)	Mogibacterium(100)	0	0	0	0	0	0	0	0	16	8	0	0	0	0	0	0	0	0	0	0	0	0	0	0	0	0	48	20	7	4	AGGGAATC-TT-GC-A-C---AAT-G-G--GC--GA-A-A-G-CC-T-G-A-T-G-C-A--GC-A-A--C-GCC-G-C-G-T-G-A-A--G--GA-T-G--A--A--G-GC-C----TT-CG--G-G-T--T-G-T-A---AA-C-T-TC---------------TG-TT-C-T--T-AGG----G--A-A--G---A---------------------------------A--G------------------AA------------------A---G------------------------------T-G-A-C-G-----G-T---A-C-CT--------A-A-G-G---------A-G---A--AA-----GC-C--CC-G-G-C-TAA-C--T-A…
250	Otu00250	102	Bacteria(100)	Firmicutes(100)	Clostridia(100)	Lachnospirales(100)	Lachnospiraceae(100)	Lachnospiraceae_unclassified(55)	3	0	0	0	2	3	0	2	0	0	6	3	8	7	20	3	9	4	0	13	0	0	7	2	3	4	0	1	0	2	GGGGAATA-TT-GC-A-C---AAT-G-G--GG--GA-A-A-C-CC-T-G-A-T-G-C-A--GC-G-A--C-GCC-G-C-G-T-G-A-G--C--GA-A-G--A--A--G-T-AT----TT-CG--G-T-A--T-G-T-A---AA-G-C-TC---------------TA-TC-A-G--C-AGG----G--A-A--G---A------------------------------------A------------------AA-----------------------------------------------------T-G-A-C-G-----G-T---A-C-CT--------G-A-C-T---------A-A---G--AA-----GC-C--CC-G-G-C-TAA-C--T-A…
251	Otu00251	100	Bacteria(100)	Firmicutes(100)	Clostridia(100)	Lachnospirales(100)	Lachnospiraceae(100)	Anaerostipes(99)	1	0	0	0	0	0	0	0	0	0	10	7	29	53	0	0	0	0	0	0	0	0	0	0	0	0	0	0	0	0	GGGGAATA-TT-GC-A-C---AAT-G-G--GG--GA-A-A-C-CC-T-G-A-T-G-C-A--GC-G-A--C-GCC-G-C-G-T-G-A-G--T--GA-A-G--A--A--G-T-AT----TT-CG--G-T-A--T-G-T-A---AA-G-C-TC---------------TA-TC-A-G--C-AGG----G--A-A--G---A------------------------------------A------------------AA-----------------------------------------------------T-G-A-C-G-----G-T---A-C-CT--------G-A-C-T---------A-A---G--AA-----GC-C--CC-G-G-C-TAA-C--T-A…
252	Otu00252	97	Bacteria(100)	Firmicutes(100)	Clostridia(100)	Oscillospirales(100)	Oscillospiraceae(100)	Oscillibacter(100)	22	23	0	0	0	1	3	3	0	0	14	12	5	7	0	0	0	0	0	1	0	0	1	0	2	1	0	2	0	0	GGGGAATA-TT-GG-G-C---AAT-G-G--GC--GC-A-A-G-CC-T-G-A-C-C-C-A--GC-A-A--C-GCC-G-C-G-T-G-A-A--G--GA-A-G--A--A--G-G-CT----TT-CG--G-G-T--T-G-T-A---AA-C-T-TC---------------TT-TT-G-T--C-AGG----G--A----A---C---------------------------------A--G------------------TA------------------G---A------------------------------A-G-A-G-G-----G-T---A-C-CT--------G-A-C-G---------A-A---T--AA-----GC-C--AC-G-G-C-TAA-C--T-A…
253	Otu00253	96	Bacteria(100)	Bacteroidota(100)	Bacteroidia(100)	Bacteroidales(100)	Bacteroidaceae(100)	Bacteroides(100)	0	0	3	21	0	0	0	1	5	1	0	0	0	0	3	0	10	34	0	0	0	0	0	1	1	0	5	0	4	7	GAGGAATA-TT-GG-T-C---AAT-G-G--AC--GA-G-A-G-TC-T-G-A-A-C-C-A--GC-C-A--A-GTA-G-C-G-T-G-A-A--G--GA-T-G--A--C--T-G-CC-C--TA-TG--G-G-T--T-G-T-A---AA-C-T-TC---------------TT-TT-A-T--A-CGG----G--A-A--T---AA-AGTG-G---A-G-T--A-----------------T------------------GC------------------A---------------------T-ACT-C-CT-T-T-G-T-A-T-----G-T---A-C-CG--------T-A-T-G---------A-A---T--AA-----GG-A--TC-G-G-C-TAA-C--T-C…
254	Otu00254	95	Bacteria(100)	Firmicutes(100)	Clostridia(100)	Oscillospirales(100)	Oscillospiraceae(100)	UCG-003(98)	11	11	0	0	0	0	4	10	15	9	4	4	4	1	0	0	0	0	0	0	0	0	4	7	3	5	1	0	1	1	GGGGAATA-TT-GG-G-C---AAT-G-G--GC--GC-A-A-G-CC-T-G-A-C-C-C-A--GC-A-A--C-GCC-G-C-G-T-G-A-A--G--GA-A-G--A--A--G-G-CT----TT-CG--G-G-T--T-G-T-A---AA-C-T-TC---------------TT-TT-A-A--G-TGG----G--A-A--G-------------------------------------A--G------------------TA------------------G---A------------------------------A-G-A-C-G-----G-T---A-C-CA--------C-T-T-G---------A-A---T--AA-----GC-C--AC-G-G-C-TAA-C--T-A…
255	Otu00255	95	Bacteria(100)	Proteobacteria(100)	Alphaproteobacteria(100)	Rhodospirillales(100)	uncultured(100)	uncultured_ge(100)	0	0	0	0	43	36	0	0	0	0	0	0	0	0	0	0	0	0	1	6	9	0	0	0	0	0	0	0	0	0	GAGGAATA-TT-GG-G-C---AAT-G-G--AG--GC-A-A-C-TC-T-G-A-C-C-C-A--GC-C-A--T-GCC-G-C-G-T-G-A-G--T--GA-A-G--A--A--G-G-TT----TT-CG--G-A-T--T-G-T-A---AA-G-C-TC---------------TT-TC-G-G--G-TGT----G--A-C--G---A------------------------------------T------------------GA-----------------------------------------------------T-G-A-C-G-----G-T---A-G-CA--------C-C-T-A---------A-A---G--AA-----GC-C--CC-G-G-C-TAA-C--T-T…
256	Otu00256	94	Bacteria(100)	Firmicutes(100)	Clostridia(100)	Lachnospirales(100)	Lachnospiraceae(100)	Lachnoclostridium(87)	0	0	4	1	0	0	0	0	0	0	27	16	0	0	10	3	5	5	0	0	1	0	3	7	6	6	0	0	0	0	GGGGAATA-TT-GC-A-C---AAT-G-G--GG--GA-A-A-C-CC-T-G-A-T-G-C-A--GC-G-A--C-GCC-G-C-G-T-G-A-A--G--GA-T-G--A--A--G-T-AT----TT-CG--G-T-A--T-G-T-A---AA-C-T-TC---------------TA-TC-A-G--C-AGG----G--A-A--G---A------------------------------------A------------------GA-----------------------------------------------------T-G-A-C-G-----G-T---A-C-CT--------G-A-C-T---------A-A---G--AA-----GC-C--CC-G-G-C-TAA-C--T-A…
257	Otu00257	91	Bacteria(100)	Firmicutes(100)	Clostridia(100)	Oscillospirales(100)	Ruminococcaceae(100)	Ruminococcaceae_unclassified(97)	10	3	4	5	9	4	2	1	5	3	1	4	3	4	4	0	0	1	5	16	2	0	3	0	0	1	0	0	1	0	GGGGAATA-TT-GC-A-C---AAT-G-G--AG--GA-A-A-C-TC-T-G-A-T-G-C-A--GC-G-A--C-GCC-G-C-G-T-G-A-G--G--GA-A-G--A--A--G-G-TC----TT-CG--G-A-T--T-G-T-A---AA-C-C-TC---------------TG-TT-G-T--C-AGG----G--A-C--G---A------------------------------------T------------------GA-----------------------------------------------------T-G-A-C-G-----G-T---A-C-CT--------G-A-C-G---------A-G---G--AA-----GC-C--AC-G-G-C-TAA-C--T-A…
258	Otu00258	89	Bacteria(100)	Firmicutes(100)	Clostridia(100)	Lachnospirales(100)	Lachnospiraceae(100)	Lachnospiraceae_UCG-001(95)	13	14	2	1	0	0	14	27	6	6	2	1	2	0	1	0	0	0	0	0	0	0	0	0	0	0	0	0	0	0	GGGGAATA-TT-GC-A-C---AAT-G-G--GG--GA-A-A-C-CC-T-G-A-T-G-C-A--GC-A-A--C-GCC-G-C-G-T-G-A-G--T--GA-A-G--A--A--G-T-AT----TT-CG--G-T-A--T-G-T-A---AA-G-C-TC---------------TA-TC-A-G--C-AGG----G--A-A--G---A------------------------------------A------------------AA-----------------------------------------------------T-G-A-C-G-----G-T---A-C-CT--------G-A-C-T---------A-A---G--AA-----GC-C--CC-G-G-C-TAA-C--T-A…
259	Otu00259	89	Bacteria(100)	Firmicutes(100)	Clostridia(100)	Peptostreptococcales-Tissierellales(100)	Anaerovoracaceae(100)	Anaerovoracaceae_unclassified(51)	2	1	1	0	0	0	0	0	0	0	4	1	7	5	6	3	6	5	3	6	5	6	12	15	1	0	0	0	0	0	GGGGAATA-TT-GC-A-C---AAT-G-G--GC--GA-A-A-G-CC-T-G-A-T-G-C-A--GC-A-A--C-GCC-G-C-G-T-G-A-A--G--GA-G-G--A--A--G-G-CC----TT-CG--G-G-T--C-G-T-A---AA-C-T-TC---------------TG-TC-C-T--T-GAG----G--A-A--G-------------------------------------A--A------------------GA------------------A---C------------------------------T-G-A-C-G-----G-T---A-C-TC--------A-A-G-G---------A-G---G--AA-----GC-C--CC-G-G-C-TAA-C--T-A…
260	Otu00260	87	Bacteria(100)	Actinobacteriota(100)	Coriobacteriia(100)	Coriobacteriales(100)	Coriobacteriaceae(100)	Enorma(100)	18	12	0	0	0	0	0	0	0	0	9	17	13	18	0	0	0	0	0	0	0	0	0	0	0	0	0	0	0	0	GGGGAATC-TT-GC-G-C---AAT-G-G--GG--GG-A-A-C-CC-T-G-A-C-G-C-A--GC-G-A--C-GCC-G-C-G-T-G-C-G--G--GA-T-G--G--A--G-G-CC----TT-CG--G-G-T--C-G-T-G---AA-C-C-GC---------------TT-TC-A-G--C-AGG----G--A-C--G---A------------------------------------G------------------AC-----------------------------------------------------T-G-A-C-G-----G-T---A-C-CT--------G-C-A-G---------A-A---G--AA-----GC-C--CC-G-G-C-TAA-C--T-A…
261	Otu00261	86	Bacteria(100)	Bacteroidota(100)	Bacteroidia(100)	Bacteroidales(100)	Rikenellaceae(100)	Alistipes(100)	0	0	0	0	11	8	1	2	0	0	0	0	0	0	0	0	0	1	12	25	15	10	0	0	0	1	0	0	0	0	GAGGAATA-TT-GG-T-C---AAT-G-G--AC--GC-A-A-G-TC-T-G-A-A-C-C-A--GC-C-A--T-GCC-G-C-G-T-G-C-A--G--GA-T-G--A--A--T-G-TG-C--TA-TG--C-A-T--T-G-T-A---AA-C-T-GC---------------TT-TT-G-T--A-CGA----G--G-G--T---AA-AAAC-A---G-G-T--A-----------------C------------------GT------------------G---------------------T-ACC-T-GG-T-T-G-A-A-A-----G-T---A-T-CG--------T-A-C-G---------A-A---T--AA-----GG-G--TC-G-G-C-TAA-C--T-C…
262	Otu00262	84	Bacteria(100)	Firmicutes(100)	Clostridia(100)	Eubacteriales(100)	Anaerofustaceae(100)	Anaerofustis(100)	2	1	0	1	0	0	0	0	0	0	2	2	7	17	4	1	11	6	4	5	2	3	1	4	4	7	0	0	0	0	GGGGAATA-TT-GC-G-C---AAT-G-G--GG--GC-A-A-C-CC-T-G-A-C-G-C-A--GC-A-A--C-GCC-G-C-G-T-G-A-G--C--GA-T-G--A--A--G-G-TT----TT-CG--G-A-T--C-G-T-A---AA-G-C-TC---------------TG-TT-C-T--G-AGG----G--A-A--G-------------------------------------A---------------------TA------------------G----------------------------------T-G-A-C-G-----G-T---A-C-CT--------C-A-G-G---------A-G---A--AA-----GC-C--CC-G-G-C-TAA-C--T-A…
263	Otu00263	84	Bacteria(100)	Firmicutes(100)	Bacilli(100)	Lactobacillales(100)	Lactobacillaceae(100)	Lactobacillus(100)	0	0	0	0	0	0	0	0	1	0	0	0	0	0	0	0	0	0	0	0	0	0	0	0	1	0	0	0	34	48	AGGGAATC-TT-CC-A-C---AAT-G-G--AC--GC-A-A-G-TC-T-G-A-T-G-G-A--GC-A-A--C-GCC-G-C-G-T-G-A-G--T--GA-A-G--A--A--G-G-GT----TT-CG--G-C-T--C-G-T-A---AA-G-C-TC---------------TG-TT-G-G--T-AGT----G--A-A--G---AA-AGAT-A---G-A-G--G-T-A----------G--T------------------AA------------------C--------T-------GG---C-CTT-T-AT-T-T-G-A-C-G-----G-T---A-A-TT--------A-C-T-T---------A-G---A--AA-----GT-C--AC-G-G-C-TAA-C--T-A…
264	Otu00264	83	Bacteria(100)	Bacteroidota(100)	Bacteroidia(100)	Bacteroidales(100)	Rikenellaceae(100)	Rikenellaceae_RC9_gut_group(100)	49	31	0	0	0	0	0	0	0	0	0	1	2	0	0	0	0	0	0	0	0	0	0	0	0	0	0	0	0	0	GAGGAATA-TT-GG-T-C---AAT-G-G--GC--GG-A-A-G-CC-T-G-A-A-C-C-A--GC-C-A--T-GCC-G-C-G-T-G-C-G--G--GA-A-G--G--A--G-G-CC-C--TA-TG--G-G-C--T-G-T-G---AA-C-C-GC---------------TT-TT-G-C--C-TGG----G--G-G--C---AA-TAAG-G---G-C-G--T-----------------C------------------GC------------------G---------------------CACGT-C-CG-A-T-G-A-G-A-----G-T---A-C-CA--------G-G-C-G---------A-A---T--AA-----GC-A--TC-G-G-C-TAA-C--T-C…
265	Otu00265	83	Bacteria(100)	Bacteroidota(100)	Bacteroidia(100)	Bacteroidales(100)	Bacteroidaceae(100)	Bacteroides(100)	0	1	3	4	0	0	6	11	5	7	0	0	0	4	0	3	9	8	0	0	0	0	1	2	2	3	2	4	8	0	GAGGAATA-TT-GG-T-C---AAT-G-G--GC--GA-G-A-G-CC-T-G-A-A-C-C-A--GC-C-A--A-GTA-G-C-G-T-G-A-A--G--GA-T-G--A--C--T-G-CC-C--TA-TG--G-G-T--T-G-T-A---AA-C-T-TC---------------TT-TT-A-T--A-CGG----G--A-A--T---AA-AGTG-G---A-G-T--A-----------------T------------------GC------------------A---------------------T-ACT-C-CT-T-T-G-T-A-T-----G-T---A-C-CG--------T-A-T-G---------A-A---T--AA-----GG-A--TC-G-G-C-TAA-C--T-C…
266	Otu00266	82	Bacteria(100)	Actinobacteriota(100)	Coriobacteriia(100)	Coriobacteriales(100)	Coriobacteriales_unclassified(100)	Coriobacteriales_unclassified(100)	7	8	0	0	5	5	0	0	1	1	4	5	6	6	0	0	0	0	6	15	5	5	0	0	0	0	1	1	0	1	GGGGAATA-TT-GC-G-C---AAT-G-G--GG--GC-A-A-C-CC-T-G-A-C-G-C-A--GC-G-A--CGCC--G-C-G-T-G-C-G--G--GA-G-G--A--A--G-G-CC----CT-CG--G-G-C--C-G-C-A---GA-C-C-GC---------------TT-TC-G-G--C-GGG----G--A-C--G---A------------------------------------A------------------TC------------------A----------------------------------C-G-A-C-G-----G-T---A-C-CC--------G-C-G-G---------A-A---G--AA-----GC-C--CC-G-G-C-TAA-C--T-A…
267	Otu00267	82	Bacteria(100)	Bacteroidota(100)	Bacteroidia(100)	Bacteroidales(100)	Bacteroidaceae(100)	Bacteroides(100)	0	0	0	0	9	49	0	0	0	0	0	0	0	0	0	0	0	0	2	10	5	7	0	0	0	0	0	0	0	0	GAGGAATA-TT-GG-T-C---AAT-G-G--GC--GC-G-A-G-CC-T-G-A-A-C-C-A--GC-C-A--A-GTA-G-C-G-T-G-A-A--G--GA-T-G--A--A--G-G-TC-C--TA-TG--G-A-T--T-G-T-A---AA-C-T-TC---------------TT-TT-A-T--A-CGG----G--A-A--T---AA-AGTA-T---C-C-T--A-----------------C------------------GT------------------G---------------------T-AGG-A-TT-T-T-G-T-A-T-----G-T---A-C-CG--------T-A-T-G---------A-A---T--AA-----GC-A--TC-G-G-C-TAA-C--T-C…
268	Otu00268	81	Bacteria(100)	Firmicutes(100)	Clostridia(100)	Lachnospirales(100)	Lachnospiraceae(100)	Lachnospiraceae_unclassified(100)	0	0	0	0	9	6	0	0	0	0	0	1	1	0	0	0	0	0	11	22	12	8	1	0	2	0	2	2	2	2	GGGGAATA-TT-GC-A-C---AAT-G-G--GG--GA-A-A-C-CC-T-G-A-T-G-C-A--GC-G-A--C-GCC-G-C-G-T-G-A-A--G--GA-A-G--A--A--G-T-AT----TT-CG--G-T-A--T-G-T-A---AA-C-T-TC---------------TA-TC-A-G--C-AGG----G--A-A--G---A------------------------------------A------------------AG-----------------------------------------------------T-G-A-C-A-----G-T---A-C-CT--------G-A-C-T---------A-A---G--AA-----GC-C--CC-G-G-C-TAA-C--T-A…
269	Otu00269	81	Bacteria(100)	Firmicutes(100)	Clostridia(100)	Lachnospirales(100)	Lachnospiraceae(100)	Marvinbryantia(93)	22	24	0	0	0	0	0	0	0	0	3	16	6	10	0	0	0	0	0	0	0	0	0	0	0	0	0	0	0	0	GGGGAATA-TT-GC-A-C---AAT-G-G--GG--GA-A-A-C-CC-T-G-A-T-G-C-A--GC-G-A--C-GCC-G-C-G-T-G-A-G--T--GA-A-G--A--A--G-T-AT----TT-CG--G-T-A--T-G-T-A---AA-G-C-TC---------------TA-TC-A-G--C-AGG----G--A-A--G---A------------------------------------A------------------AA-----------------------------------------------------T-G-A-C-G-----G-T---A-C-CT--------G-A-G-T---------A-A---G--AA-----GC-C--CC-G-G-C-TAA-C--T-A…
270	Otu00270	80	Bacteria(100)	Firmicutes(100)	Clostridia(100)	Oscillospirales(100)	Oscillospiraceae(100)	Colidextribacter(100)	4	3	1	1	0	1	4	5	3	3	4	6	2	2	0	0	0	0	0	0	0	0	1	4	3	2	5	3	20	3	GGGGAATA-TT-GG-G-C---AAT-G-G--GC--GC-A-A-G-CC-T-G-A-C-C-C-A--GC-A-A--C-GCC-G-C-G-T-G-A-A--G--GA-A-G--A--A--G-G-CT----TT-CG--G-G-T--T-G-T-A---AA-C-T-TC---------------TT-TT-A-T--C-AGG----G--A-C--G----------------------------------------A-------------------T------------------A---A------------------------------T-G-A-C-G-----G-T---A-C-CT--------G-A-T-G---------A-A---T--AA-----GC-T--CC-G-G-C-TAA-C--T-A…
271	Otu00271	79	Bacteria(100)	Bacteroidota(100)	Bacteroidia(100)	Bacteroidales(100)	Bacteroidaceae(100)	Bacteroides(100)	0	0	11	10	0	0	0	1	3	3	0	0	0	0	11	11	4	14	0	0	0	0	0	0	0	0	4	3	3	1	GAGGAATA-TT-GG-T-C---AAT-G-G--AC--GA-G-A-G-TC-T-G-A-A-C-C-A--GC-C-A--A-GTA-G-C-G-T-G-A-A--G--GA-T-G--A--C--T-G-CC-C--TA-TG--G-G-T--T-G-T-A---AA-C-T-TC---------------TT-TT-A-T--A-TGG----G--A-A--T---AA-AGTA-T---T-C-C--A-----------------C------------------GT------------------G---------------------T-GGG-A-TT-T-T-G-T-A-T-----G-T---A-C-CA--------T-A-T-G---------A-A---T--AA-----GG-A--TC-G-G-C-TAA-C--T-C…
272	Otu00272	79	Bacteria(100)	Firmicutes(100)	Clostridia(100)	Lachnospirales(100)	Lachnospiraceae(100)	Lachnospiraceae_unclassified(100)	3	0	0	0	0	0	0	0	0	0	18	23	19	15	0	0	0	0	0	0	0	0	1	0	0	0	0	0	0	0	GGGGAATA-TT-GC-A-C---AAT-G-G--GG--GA-A-A-C-CC-T-G-A-T-G-C-A--GC-G-A--C-GCC-G-C-G-T-G-A-G--C--GA-A-G--A--A--G-T-AT----TT-CG--G-T-A--T-G-T-A---AA-G-C-TC---------------TG-TC-A-G--C-AGG----G--A-A--G---A------------------------------------A------------------AA-----------------------------------------------------T-G-A-C-G-----G-T---A-C-CT--------G-A-C-C---------A-A---G--AA-----GC-A--CC-G-G-C-TAA-A--T-A…
273	Otu00273	78	Bacteria(100)	Firmicutes(100)	Clostridia(100)	Lachnospirales(100)	Lachnospiraceae(100)	Lachnospiraceae_unclassified(100)	4	3	0	3	0	1	3	1	9	8	1	1	2	5	3	0	0	0	1	2	0	0	1	3	7	13	1	0	6	0	GGGGAATA-TT-GC-A-C---AAT-G-G--GG--GA-A-A-C-CC-T-G-A-T-G-C-A--GC-A-A--C-GCC-G-C-G-T-G-A-G--T--GA-A-G--A--A--G-T-AT----TT-CG--G-T-A--T-G-T-A---AA-G-C-TC---------------TA-TC-A-G--C-AGG----G--A-A--G---A------------------------------------A------------------AA-----------------------------------------------------T-G-A-C-G-----G-T---A-C-CT--------G-A-G-T---------A-A---G--AA-----GC-C--CC-G-G-C-TAA-C--T-A…
274	Otu00274	78	Bacteria(100)	Firmicutes(100)	Clostridia(100)	Lachnospirales(100)	Lachnospiraceae(100)	Roseburia(84)	21	14	0	0	0	0	4	8	7	4	1	7	2	6	0	0	0	0	0	0	0	0	3	1	0	0	0	0	0	0	GGGGAATA-TT-GC-A-C---AAT-G-G--GG--GA-A-A-C-CC-T-G-A-T-G-C-A--GC-G-A--C-GCC-G-C-G-T-G-A-G--T--GA-G-G--A--A--G-T-AT----TT-CG--G-T-A--T-G-T-A---AA-G-C-TC---------------TA-TC-A-G--C-AGG----G--A-A--GA--AG-----------------------------------A------------------AA-----------------------------------------------------T-G-A-C-G-----G-T---A-C-CT--------G-A-C-T---------A-A---G--AA-----GC-C--CC-G-G-C-TAA-C--T-A…
275	Otu00275	78	Bacteria(100)	Firmicutes(100)	Bacilli(100)	Erysipelotrichales(100)	Erysipelotrichaceae(100)	Turicibacter(100)	2	0	1	4	1	0	18	22	0	0	2	0	1	2	3	2	3	1	0	1	0	0	8	2	3	2	0	0	0	0	AGGGAATC-TT-CG-G-C---AAT-G-G--GC--GA-A-A-G-CC-T-G-A-C-C-G-A--GC-A-A--C-GCC-G-C-G-T-G-A-A--T--GA-T-G--A--A--G-G-CC----TT-CG--G-G-T--T-G-T-A---AA-A-T-TC---------------TG-TT-A-T--A-AGG----G--A-A--G---AA-CGAC-T-----T-T--A-G-T----------A--G------------------GA------------------A---A----T-------GG---C-TAG-A-GT-G-T-G-A-C-G-----G-T---A-C-CT--------T-A-T-G---------A-G---A--AA-----GC-C--AC-G-G-C-TAA-C--T-A…
276	Otu00276	77	Bacteria(100)	Actinobacteriota(100)	Coriobacteriia(100)	Coriobacteriales(100)	Coriobacteriaceae(100)	Collinsella(100)	29	28	0	0	0	0	0	0	0	0	3	8	3	6	0	0	0	0	0	0	0	0	0	0	0	0	0	0	0	0	GGGGAATC-TT-GC-G-C---AAT-G-G--GG--GG-A-A-C-CC-T-G-A-C-G-C-A--GC-G-A--CGCC--G-C-G-T-G-C-G--G--GA-C-G--A--A--G-G-CC----CT-CG--G-G-T--C-G-T-A---AA-C-C-GC---------------TT-TC-A-G--C-AGG----G--A-T--G---A------------------------------------G------------------AC------------------A----------------------------------A-G-A-C-G-----G-T---A-C-CT--------G-C-A-G---------A-A---G--AA-----GC-C--CC-G-G-C-TAA-C--T-A…
277	Otu00277	75	Bacteria(100)	Firmicutes(100)	Clostridia(100)	Lachnospirales(100)	Lachnospiraceae(100)	Shuttleworthia(87)	20	5	0	0	1	0	3	2	7	5	5	2	8	8	0	0	0	0	0	0	0	0	0	0	3	4	1	0	0	1	GGGGAATA-TT-GC-A-C---AAT-G-G--GG--GA-A-A-C-CC-T-G-A-T-G-C-A--GC-G-A--C-GCC-G-C-G-T-G-A-G--C--GA-A-G--A--A--G-T-AT----TT-CG--G-T-A--T-G-T-A---AA-G-C-TC---------------TA-TC-A-G--C-AGG----G--A-A--G---A---------------------------------A--G------------------AA------------------AG---------------------------------T-G-A-C-G-----G-T---A-C-CT--------G-A-C-T---------A-A---G--AA-----GC-T--CC-G-G-C-TAA-A--T-A…
278	Otu00278	74	Bacteria(100)	Firmicutes(100)	Clostridia(100)	Oscillospirales(100)	Oscillospiraceae(100)	uncultured(100)	0	0	2	1	0	0	1	0	0	1	0	0	0	0	5	1	4	5	3	9	12	11	5	6	2	3	2	0	0	1	GGGGAATA-TT-GG-G-C---AAT-G-G--GC--GC-A-A-G-CC-T-G-A-C-C-C-A--GC-A-A--C-GCC-G-C-G-T-G-A-A--G--GA-A-G--A--A--G-G-CT----TT-CG--G-G-T--T-G-T-A---AA-C-T-TC---------------TT-TT-G-T--C-AGG----G--A-A--G-------------------------------------A--T------------------GA------------------A---C------------------------------A-G-A-C-T-----G-T---A-C-CT--------G-A-C-G---------A-A---T--AA-----GC-C--AC-G-G-C-TAA-C--T-A…
279	Otu00279	74	Bacteria(100)	Firmicutes(100)	Clostridia(100)	Lachnospirales(100)	Lachnospiraceae(100)	Blautia(96)	8	4	0	0	14	1	0	0	0	0	0	3	0	0	0	0	0	0	8	10	10	16	0	0	0	0	0	0	0	0	GGGGAATA-TT-GC-A-C---AAT-G-G--GG--GA-A-A-C-CC-T-G-A-T-G-C-A--GC-G-A--C-GCC-G-C-G-T-G-A-A--G--GA-A-G--A--A--G-T-AT----CT-CG--G-T-A--T-G-T-A---AA-C-T-TC---------------TA-TC-A-G--C-AGG----G--A-A--G---A------------------------------------A------------------AG-----------------------------------------------------T-G-A-C-G-----G-T---A-C-CT--------G-A-C-T---------A-A---G--AA-----GC-C--CC-G-G-C-TAA-T--T-A…
280	Otu00280	74	Bacteria(100)	Bacteroidota(100)	Bacteroidia(100)	Bacteroidales(100)	Tannerellaceae(100)	Tannerellaceae_unclassified(98)	0	0	0	0	0	0	5	5	0	0	0	0	0	0	0	0	0	0	0	0	0	0	21	25	11	7	0	0	0	0	GAGGAATA-TT-GG-T-C---AAT-G-G--GC--GA-G-A-G-CC-T-G-A-A-C-C-A--GC-C-A--A-GTC-G-C-G-T-G-A-A--G--GA-T-G--A--A--G-G-AT-C--TA-TG--G-T-T--T-G-T-A---AA-C-T-TC---------------TT-TT-A-T--A-TGG----G--A-A--T---AA-AGTG-A-----G-GA-A-----------------C------------------GT------------------G---------------------T-TCC-T-TT-T-T-G-T-A-T-----G-T---A-C-CA--------T-A-T-G---------A-A---T--AA-----GC-A--TC-G-G-C-TAA-C--T-C…
281	Otu00281	74	Bacteria(100)	Firmicutes(100)	Clostridia(100)	Oscillospirales(100)	Ruminococcaceae(100)	Ruminococcus(100)	0	0	0	0	0	0	0	0	38	31	0	0	0	0	0	0	0	0	0	0	0	0	0	0	0	0	1	2	1	1	GGGGAATA-TT-GC-A-C---AAT-G-G--GG--GA-A-A-C-CC-T-G-A-T-G-C-A--GC-G-A--T-GCC-G-C-G-T-G-G-A--G--GA-A-G--A--A--G-G-TT----TT-CG--G-A-T--T-G-T-A---AA-C-T-CC---------------TG-TC-T-T--A-AAG----G--A-C--G---A------------------------------------T------------------AA-----------------------------------------------------T-G-A-C-G-----G-T---A-C-TT--------T-A-G-G---------A-G---G--AA-----GC-T--CC-G-G-C-TAA-C--T-A…
282	Otu00282	73	Bacteria(100)	Actinobacteriota(100)	Coriobacteriia(100)	Coriobacteriales(100)	Eggerthellaceae(100)	Eggerthellaceae_unclassified(95)	0	1	0	2	1	0	4	10	3	1	2	7	2	3	2	1	4	1	1	4	4	2	1	4	3	4	3	1	2	0	GGGGAATT-TT-GC-G-C---AAT-G-G--GG--GA-A-A-C-CC-T-G-A-C-G-C-A--GC-A-A--C-GCC-G-C-G-T-G-C-G--G--GA-C-G--A--A--G-G-CC----TT-CG--G-G-T--T-G-T-A---AA-C-C-GC---------------TT-TC-A-G--C-AGG----G--A-A--G---A------------------------------------C------------------A-------------------T----------------------------------C-G-A-C-G-----G-T---A-C-CT--------G-C-A-G---------A-A---G--AA-----GC-C--CC-G-G-C-TAA-C--T-A…
283	Otu00283	73	Bacteria(100)	Firmicutes(100)	Clostridia(100)	Lachnospirales(100)	Lachnospiraceae(100)	Lachnospiraceae_UCG-010(100)	8	4	0	0	2	6	0	0	0	0	0	0	0	0	0	0	0	0	4	28	10	11	0	0	0	0	0	0	0	0	GGGGAATA-TT-GC-A-C---AAT-G-G--GG--GA-A-A-C-CC-T-G-A-T-G-C-A--GC-A-A--C-GCC-G-C-G-T-G-A-A--G--GA-A-G--A--C--G-G-TT----TT-CG--G-A-T--T-G-T-A---AA-C-T-TC---------------TA-TC-A-A--T-AGG----G--A-C--G---A---------------------------------A--G------------------AA------------------A---G------------------------------T-G-A-C-G-----G-T---A-C-CT--------A-A-A-T---------A-A---G--AA-----GC-C--CC-G-G-C-TAA-C--T-A…
284	Otu00284	72	Bacteria(100)	Firmicutes(100)	Clostridia(100)	Lachnospirales(100)	Lachnospiraceae(100)	Lachnospiraceae_unclassified(100)	12	3	0	0	0	0	0	0	0	0	2	2	20	26	0	0	0	0	0	0	0	0	0	0	2	5	0	0	0	0	GGGGAATA-TT-GC-A-C---AAT-G-G--GG--GA-A-A-C-CC-T-G-A-T-G-C-A--GC-G-A--C-GCC-G-C-G-T-G-A-G--T--GA-A-G--A--A--G-T-AT----TT-CG--G-T-A--T-G-T-A---AA-G-C-TC---------------TA-TC-A-G--C-AGG----G--A-A--G---A------------------------------------A------------------AA-----------------------------------------------------T-G-A-C-G-----G-T---A-C-CT--------G-A-C-T---------A-A---G--AA-----GC-C--CC-G-G-C-TAA-C--T-A…
285	Otu00285	71	Bacteria(100)	Bacteroidota(100)	Bacteroidia(100)	Bacteroidales(100)	Marinifilaceae(100)	Butyricimonas(100)	0	0	0	0	2	3	10	14	7	8	0	0	0	0	0	0	0	0	0	1	0	0	5	9	3	6	2	1	0	0	GAGGAATA-TT-GG-T-C---AAT-G-G--GC--GA-G-A-G-CC-T-G-A-A-C-C-A--GC-C-A--A-GTC-G-C-G-T-G-A-G--G--GA-T-G--A--A--T-G-GT-C--TA-TG--G-C-C--T-G-T-A---AA-C-C-TC---------------TT-TT-G-T--C-AAG----G--A-A--G---AA-TAAA-T---C-G-C--A-----------------C------------------GG------------------G---------------------T--GC-G-ATCT-T-G-C-C-A-----G-T---A-C-TT--------G-A-C-G---------A-A---T--AA-----GC-A--TC-G-G-C-TAA-C--T-C…
286	Otu00286	71	Bacteria(100)	Firmicutes(100)	Clostridia(100)	Lachnospirales(100)	Lachnospiraceae(100)	Lachnospiraceae_FCS020_group(65)	1	0	0	0	0	0	0	0	3	1	3	3	2	2	1	0	0	0	6	14	2	2	13	15	0	2	1	0	0	0	GGGGAATA-TT-GC-A-C---AAT-G-G--GG--GA-A-A-C-CC-T-G-A-T-G-C-A--GC-G-A--C-GCC-G-C-G-T-G-G-A--T--GA-A-G--A--A--G-T-AT----TT-CG--G-T-A--T-G-T-A---AA-G-T-CC---------------TA-TC-A-G--C-AGG----G--A-A--G---A------------------------------------A------------------AA-----------------------------------------------------T-G-A-C-A-----G-T---A-C-CT--------G-A-C-T---------A-A---G--AA-----GC-C--CC-G-G-C-TAA-C--T-A…
287	Otu00287	70	Bacteria(100)	Bacteroidota(100)	Bacteroidia(100)	Bacteroidales(100)	Bacteroidaceae(100)	Bacteroides(100)	0	0	17	4	1	1	0	2	0	1	0	0	0	0	11	1	11	15	1	1	0	0	1	0	1	1	0	0	0	1	GAGGAATA-TT-GG-T-C---AAT-G-G--AC--GA-G-A-G-TC-T-G-A-A-C-C-A--GC-C-A--A-GTA-G-C-G-T-G-A-A--G--GA-T-G--A--C--T-G-CC-C--TA-TG--G-G-T--T-G-T-A---AA-C-T-TC---------------TT-TT-A-T--A-CGG----G--A-A--T---AA-AGT--GA--G-G-C--A-----------------C------------------GT------------------G---------------------T-GCC-T-TT-T-T-G-T-A-T-----G-T---A-C-CG--------T-A-T-G---------A-A---T--AA-----GG-A--TC-G-G-C-TAA-C--T-C…
288	Otu00288	70	Bacteria(100)	Firmicutes(100)	Clostridia(100)	Peptostreptococcales-Tissierellales(100)	Peptostreptococcaceae(100)	Intestinibacter(100)	0	1	0	3	0	0	17	16	3	1	0	0	0	0	5	0	2	2	0	0	3	3	9	3	0	2	0	0	0	0	GGGGAATA-TT-GC-A-C---AAT-G-G--GC--GA-A-A-G-CC-T-G-A-T-G-C-A--GC-A-A--C-GCC-G-C-G-T-G-A-G--C--GA-T-G--A--A--G-G-CC----TT-CG--G-G-T--C-G-T-A---AA-G-C-TC---------------TG-TC-C-T--C-AAG----G--A-A--G---A------------------------------------T------------------AA-----------------------------------------------------T-G-A-C-G-----G-T---A-C-TT--------G-A-G-G---------A-G---G--AA-----GC-C--CC-G-G-C-TAA-C--T-A…
289	Otu00289	68	Bacteria(100)	Firmicutes(100)	Clostridia(100)	Peptococcales(100)	Peptococcaceae(100)	uncultured(100)	0	0	0	0	0	0	0	0	1	1	10	12	2	0	0	0	0	0	0	0	0	0	4	20	6	0	4	4	3	1	GGGGAATC-TT-CC-G-C---AAT-G-G--GC--GC-A-A-G-CC-T-G-A-C-G-G-A--GC-A-A--C-GCC-G-C-G-T-G-A-A--T--GA-A-G--A--A--G-G-CC----TT-CG--G-G-T--C-G-T-A---AA-G-T-TC---------------TG-TC-T-T--T-AGG----G--A-C--G---A--------------------------------ATGCACG-----------ATTGCGA------------------AT--AGTTGTTGTGT--------------------T-G-A-C-G-----G-T---A-C-CT--------G-A-G-G---------A-G---G--AA-----GC-T--CC-G-G-C-TAA-C--T-A…
290	Otu00290	68	Bacteria(100)	Bacteroidota(100)	Bacteroidia(100)	Bacteroidales(100)	Bacteroidaceae(100)	Bacteroides(100)	1	0	0	0	0	1	2	0	0	0	1	1	3	3	34	0	0	0	1	4	2	0	4	0	7	2	2	0	0	0	GAGGAATA-TT-GG-T-C---AAT-G-G--AC--GA-G-A-G-TC-T-G-A-A-C-C-A--GC-C-A--A-GTA-G-C-G-T-G-A-A--G--GA-T-G--A--A--G-G-TT-C--TA-TG--G-A-T--T-G-T-A---AA-C-T-TC---------------TT-TT-A-T--A-CGG----G--A-A--T---AA-ACGG-A---T-C-C--A-----------------C------------------GT------------------G---------------------T-GGA-T-TT-T-T-G-C-A-T-----G-T---A-C-CG--------T-A-T-G---------A-A---T--AA-----GG-A--TC-G-G-C-TAA-C--T-C…
291	Otu00291	67	Bacteria(100)	Firmicutes(100)	Clostridia(100)	Lachnospirales(100)	Lachnospiraceae(100)	Lachnospiraceae_UCG-004(99)	0	0	0	0	1	1	0	0	0	1	7	4	4	7	9	2	2	2	3	9	2	1	1	4	2	0	1	1	3	0	GGGGGATA-TT-GC-A-C---AAT-G-G--AG--GA-A-A-C-TC-T-G-A-T-G-C-A--GC-G-A--C-GCC-G-C-G-T-G-A-G--T--GA-A-G--A--A--G-T-AT----TT-CG--G-T-A--T-G-T-A---AA-G-C-TC---------------TA-TC-A-G--C-A-G----G-------G----A-A----------G------------------------------------------A-------------------------------------------A--A--A---T-G-A-C-G-----G-T---A-C-CT--------G-A-C-T---------A-A---G--AA-----GC-C--CC-G-G-C-TAA-C--T-A…
292	Otu00292	67	Bacteria(100)	Firmicutes(100)	Clostridia(100)	Lachnospirales(100)	Lachnospiraceae(100)	Lachnospiraceae_unclassified(100)	2	1	0	0	13	6	0	0	0	0	4	8	0	0	0	0	0	0	6	18	4	5	0	0	0	0	0	0	0	0	GGGGAATA-TT-GC-A-C---AAT-G-G--GG--GA-A-A-C-CC-T-G-A-T-G-C-A--GC-G-A--C-GCC-G-C-G-T-G-A-G--T--GA-A-G--A--A--G-T-AT----TT-CG--G-T-A--T-G-T-A---AA-G-C-TC---------------TA-TC-A-G--C-AGG----G--A-A--G---A------------------------------------A------------------AA-----------------------------------------------------T-G-A-C-G-----G-T---A-C-CT--------G-A-C-T---------A-A---G--AA-----GC-C--CC-G-G-C-TAA-C--T-A…
293	Otu00293	65	Bacteria(100)	Firmicutes(100)	Clostridia(100)	Oscillospirales(100)	Ruminococcaceae(100)	Faecalibacterium(100)	1	0	1	3	1	1	3	3	18	10	1	0	0	0	1	0	0	0	2	1	2	2	0	2	2	1	2	2	1	5	GGGGAATA-TT-GC-A-C---AAT-G-G--GG--GA-A-A-C-CC-T-G-A-T-G-C-A--GC-G-A--C-GCC-G-C-G-T-G-G-A--G--GA-A-G--A--A--G-G-TC----TT-CG--G-A-T--T-G-T-A---AA-C-T-CC---------------TG-TT-G-T--T-GAG----G--A-A--G---A------------------------------------T------------------AA-----------------------------------------------------T-G-A-C-G-----G-T---A-C-TC--------A-A-C-A---------A-G---G--AA-----GT-G--AC-G-G-C-TAA-C--T-A…
294	Otu00294	65	Bacteria(100)	Firmicutes(100)	Clostridia(100)	Lachnospirales(100)	Lachnospiraceae(100)	Lachnospiraceae_unclassified(100)	0	0	0	0	1	0	0	0	0	0	0	0	0	0	0	0	0	0	11	40	5	8	0	0	0	0	0	0	0	0	GGGGAATA-TT-GC-A-C---AAT-G-G--GG--GA-A-A-C-CC-T-G-A-T-G-C-A--GC-G-A--C-GCC-G-C-G-T-G-A-G--T--GA-A-G--A--A--G-T-AT----TT-CG--G-T-A--T-G-T-A---AA-G-C-TC---------------TA-TC-A-G--C-AGG----G--A-A--G---A------------------------------------A------------------AA-----------------------------------------------------T-G-A-C-G-----G-T---A-C-CT--------G-A-C-T---------A-A---G--AA-----GC-C--CC-G-G-C-TAA-C--T-A…
295	Otu00295	65	Bacteria(100)	Firmicutes(100)	Clostridia(100)	Lachnospirales(100)	Lachnospiraceae(100)	Coprococcus(93)	5	2	0	0	0	0	19	21	3	2	0	4	2	2	0	0	0	0	0	0	0	0	0	3	0	2	0	0	0	0	GGGGAATA-TT-GC-A-C---AAT-G-G--GG--GA-A-A-C-CC-T-G-A-T-G-C-A--GC-G-A--C-GCC-G-C-G-T-G-A-G--T--GA-T-G--A--A--G-T-AT----TT-CG--G-T-A--T-G-T-A---AA-G-C-TC---------------TA-TC-A-G--C-AGT----G--A-A--G---A------------------------------------T------------------AA-----------------------------------------------------T-G-A-C-G-----G-T---A-C-CT--------G-A-C-T---------A-A---G--AA-----GC-C--CC-G-G-C-TAA-C--T-A…
296	Otu00296	64	Bacteria(100)	Firmicutes(100)	Clostridia(100)	Oscillospirales(100)	Ruminococcaceae(100)	Fournierella(94)	14	12	0	0	0	0	0	0	13	6	0	1	6	9	0	0	0	0	0	0	0	0	0	0	0	0	1	0	2	0	GGGGAATA-TT-GC-A-C---AAT-G-G--GG--GA-A-A-C-CC-T-G-A-T-G-C-A--GC-G-A--C-GCC-G-C-G-T-G-G-A--G--GA-A-G--A--A--G-G-TC----TT-CG--G-A-T--T-G-T-A---AA-C-T-CC---------------TG-TC-G-T--T-GGG----G--A-C--G---A------------------------------------T------------------AA-----------------------------------------------------T-G-A-C-G-----G-T---A-C-CC--------A-A-C-A---------A-G---A--AA-----GC-C--AC-G-G-C-TAA-C--T-A…
297	Otu00297	62	Bacteria(100)	Firmicutes(100)	Bacilli(100)	Lactobacillales(100)	Streptococcaceae(100)	Lactococcus(100)	9	6	0	0	0	0	0	0	15	12	1	0	3	5	0	0	0	0	0	0	0	0	0	0	0	0	5	1	3	2	AGGGAATC-TT-CG-G-C---AAT-G-G--AC--GA-A-A-G-TC-T-G-A-C-C-G-A--GC-A-A--C-GCC-G-C-G-T-G-A-G--T--GA-A-G--A--A--G-G-TT----TT-CG--G-A-T--C-G-T-A---AA-A-C-TC---------------TG-TT-G-G--T-AGA----G--A-A--G---AA-CGTT-G---A-T-G--A-G-A----------G--T------------------GG------------------A---A----A-------GC---T-CAT-C-AA-G-T-G-A-C-G-----G-T---A-A-CT--------A-C-C-C---------A-G---A--AA-----GG-G--AC-G-G-C-TAA-C--T-A…
298	Otu00298	62	Bacteria(100)	Bacteroidota(100)	Bacteroidia(100)	Bacteroidales(100)	Bacteroidaceae(100)	Bacteroides(100)	0	0	1	7	0	0	0	1	3	2	0	0	0	0	1	0	19	24	0	2	0	0	1	0	0	1	0	0	0	0	GAGGAATA-TT-GG-T-C---AAT-G-G--AC--GA-G-A-G-TC-T-G-A-A-C-C-A--GC-C-A--A-GTA-G-C-G-T-G-A-A--G--GA-T-G--A--C--T-G-CC-C--TA-TG--G-G-T--T-G-T-A---AA-C-T-TC---------------TT-TT-A-T--A-CGG----G--A-A--T---AA-AGTG-G---A-G-T--A-----------------T------------------GC------------------A---------------------T-ACT-C-CT-T-T-G-T-A-T-----G-T---A-C-CG--------T-A-T-G---------A-A---T--AA-----GG-A--TC-G-G-C-TAA-C--T-C…
299	Otu00299	61	Bacteria(100)	Firmicutes(100)	Clostridia(100)	Lachnospirales(100)	Lachnospiraceae(100)	Lachnospiraceae_UCG-010(96)	0	0	0	0	0	0	0	0	0	0	0	0	0	0	11	3	0	1	3	11	1	0	0	6	1	1	12	10	1	0	GGGGAATA-TT-GC-A-C---AAT-G-G--GG--GG-A-A-C-CC-T-G-A-T-G-C-A--GC-A-A--C-GCC-G-C-G-T-G-A-A--G--GA-A-G--A--A--G-G-TT----TT-CG--G-A-T--C-G-T-A---AA-C-T-TC---------------TA-TC-A-A--C-AGG----G--A-C--G---A---------------------------------A--G------------------AA------------------A---G------------------------------T-G-A-C-G-----G-T---A-C-CT--------G-A-A-T---------A-A---G--AA-----GC-A--CC-G-G-C-TAA-C--T-A…
300	Otu00300	61	Bacteria(100)	Firmicutes(100)	Clostridia(100)	Lachnospirales(100)	Lachnospiraceae(100)	Lachnospiraceae_NK4A136_group(76)	36	21	0	0	0	0	0	0	0	0	0	1	0	1	1	0	0	0	0	1	0	0	0	0	0	0	0	0	0	0	GGGGAATA-TT-GC-A-C---AAT-G-G--GG--GA-A-A-C-CC-T-G-A-T-G-C-A--GC-G-A--C-GCC-G-C-G-T-G-A-G--T--GA-A-G--A--A--G-T-AT----TT-CG--G-T-A--T-G-T-A---AA-G-C-TC---------------TA-TC-A-G--C-AGG----G--A-A--GAA-A------------------------------------AC-----------------AA-----------------------------------------------------T-G-A-C-G-----G-T---A-C-CT--------G-A-C-T---------A-A---G--AA-----GC-C--CC-G-G-C-TAA-C--T-A…
301	Otu00301	61	Bacteria(100)	Firmicutes(100)	Clostridia(100)	Oscillospirales(100)	Oscillospiraceae(100)	NK4A214_group(100)	2	5	0	0	0	0	6	10	4	0	1	2	0	0	0	0	0	0	0	0	0	0	2	11	9	8	0	0	1	0	GGGGAATA-TT-GG-G-C---AAT-G-G--GC--GA-A-A-G-CC-T-G-A-C-C-C-A--GC-A-A--C-GCC-G-C-G-T-G-A-A--G--GA-A-G--A--A--G-G-TC----TT-CG--G-A-T--T-G-T-A---AA-C-T-TC---------------TT-TT-A-T--G-AGG----G--A-C--G---A---------------------------------A--G------------------GA------------------A---G------------------------------T-G-A-C-G-----G-T---A-C-CT--------C-A-T-G---------A-A---T--AA-----GC-C--AC-G-G-C-TAA-C--T-A…
302	Otu00302	61	Bacteria(100)	Firmicutes(100)	Clostridia(100)	Oscillospirales(100)	Ruminococcaceae(100)	Candidatus_Soleaferrea(100)	0	0	1	0	0	0	0	1	0	0	3	2	1	7	2	0	3	0	6	10	4	3	1	2	1	1	6	3	4	0	GGGGAATA-TT-GC-A-C---AAT-G-G--GG--GG-A-A-C-CC-T-G-A-T-G-C-A--GC-G-A--C-GCC-G-C-G-T-G-A-G--G--GA-A-G--A--A--G-G-TT----TT-CG--G-A-T--T-G-T-A---AA-C-C-TC---------------TG-TC-T-T--G-TGG----G--A-C--G---A------------------------------------T------------------AA-----------------------------------------------------T-G-A-C-G-----G-T---A-C-CA--------C-A-G-G---------A-G---G--AA-----GC-C--AT-G-G-C-TAA-C--T-A…
303	Otu00303	60	Bacteria(100)	Bacteroidota(100)	Bacteroidia(100)	Bacteroidales(100)	Bacteroidaceae(100)	Bacteroides(100)	0	2	4	2	3	4	0	1	0	3	0	0	0	0	6	4	4	3	3	1	7	4	0	0	0	0	5	1	0	3	GAGGAATA-TT-GG-T-C---AAT-G-G--AC--GA-G-A-G-TC-T-G-A-A-C-C-A--GC-C-A--A-GTA-G-C-G-T-G-A-A--G--GA-T-G--A--C--T-G-CC-C--TA-TG--G-G-T--T-G-T-A---AA-C-T-TC---------------TT-TT-A-T--A-TGG----G--A-A--T---AA-AGTA-T---T-C-C--A-----------------C------------------GT------------------G---------------------T-GGA-A-TT-T-T-G-T-A-T-----G-T---A-C-CA--------T-A-T-G---------A-A---T--AA-----GG-A--TC-G-G-C-TAA-C--T-C…
304	Otu00304	59	Bacteria(100)	Actinobacteriota(100)	Coriobacteriia(100)	Coriobacteriales(100)	Coriobacteriales_unclassified(99)	Coriobacteriales_unclassified(99)	0	0	0	0	0	0	0	0	16	16	0	0	0	0	0	0	0	0	0	0	0	0	0	0	0	0	8	6	6	7	GGGGAATA-TT-GC-G-C---AAT-G-G--GC--GA-A-A-G-CC-T-G-A-C-G-C-A--GC-G-A--C-GCC-G-C-G-T-G-C-G--G--GA-A-G--G--A--G-G-CC----CT-CG--G-G-C--C-G-T-A---AA-C-C-GC---------------TT-TC-A-G--C-GGG----G--A-C--G---A-------------------------------------------------------TC------------------G----------------------------------T-G-A-C-T-----G-T---A-C-CC--------G-C-A-G---------A-A---G--AA-----GC-C--CC-G-G-C-TAA-C--T-A…
305	Otu00305	57	Bacteria(100)	Bacteroidota(100)	Bacteroidia(100)	Bacteroidales(100)	Bacteroidaceae(100)	Bacteroides(100)	0	0	1	2	5	1	2	0	7	3	1	1	0	7	1	1	1	2	4	1	1	2	0	0	1	1	2	1	1	8	GAGGAATA-TT-GG-T-C---AAT-G-G--GC--GA-T-G-G-CC-T-G-A-A-C-C-A--GC-C-A--A-GTA-G-C-G-T-G-A-A--G--GA-T-G--A--C--T-G-CC-C--TA-TG--G-G-T--T-G-T-A---AA-C-T-TC---------------TT-TT-A-T--A-AAG----G--A-A--T---AA-AGTC-G---G-G-T--A-----------------T------------------GC------------------A---------------------T-ACC-C-GT-T-T-G-C-A-T-----G-T---A-C-TT--------T-A-T-G---------A-A---T--AA-----GG-A--TC-G-G-C-TAA-C--T-C…
306	Otu00306	57	Bacteria(100)	Firmicutes(100)	Clostridia(100)	Lachnospirales(100)	Lachnospiraceae(100)	Lachnospira(92)	1	3	0	0	0	0	6	9	13	5	1	4	1	0	0	0	0	0	0	0	0	0	4	2	1	1	4	1	0	1	GGGGAATA-TT-GC-A-C---AAT-G-G--AG--GA-A-A-C-TC-T-G-A-T-G-C-A--GC-G-A--C-GCC-G-C-G-T-G-A-G--T--GA-A-G--A--A--G-T-AT----TT-CG--G-T-A--T-G-T-A---AA-G-C-TC---------------TA-TC-A-G--C-AGG----G--A-A--G---A------------------------------------C------------------AG-----------------------------------------------------T-G-A-C-G-----G-T---A-C-CT--------G-A-C-T---------A-A---G--AA-----GC-T--CC-G-G-C-TAA-A--T-A…
307	Otu00307	56	Bacteria(100)	Firmicutes(100)	Bacilli(100)	Erysipelotrichales(100)	Erysipelotrichaceae(100)	Faecalicoccus(100)	10	6	0	0	1	0	1	1	0	0	3	2	10	18	0	0	0	0	0	0	0	0	0	2	2	0	0	0	0	0	AGGGAATT-TT-CG-T-C---AAT-G-G--GG--GG-A-A-C-CC-T-G-A-A-C-G-A--GC-A-A--T-GCC-G-C-G-T-G-A-G--T--GA-A-G--A--C--G-G-TT----TT-CG--G-A-C--T-G-T-A---AA-G-C-TC---------------TG-TT-G-T--A-AGA----G--A-A--A---AA-CGGC-C---G-A-C--A-T-A----------G--G------------------GA------------------A--------T-------GA---TGTCG-G-AG-T-G-A-T-G-G-----T-A---T-C-T---------T-A-C-C---------A-G---A--AA-----GT-C--AC-G-G-C-TAA-C--T-A…
308	Otu00308	56	Bacteria(100)	Firmicutes(100)	Clostridia(100)	Monoglobales(100)	Monoglobaceae(100)	Monoglobus(100)	4	5	0	0	1	1	2	11	6	5	0	1	2	6	1	0	0	1	0	0	3	0	3	0	3	1	0	0	0	0	GGGGGATA-TT-GC-A-C---AAT-G-G--GG--GC-A-A-C-CC-T-G-A-C-G-C-A--GC-A-A--C-GCC-G-C-G-T-G-C-A--G--GA-A-G--A--A--G-G-TC----TT-CG--G-A-T--T-G-T-A---AA-C-T-GT---------------TG-TC-G-C--A-AGG----G--A-A--G---A---------------------------------A--G------------------AC------------------A---G------------------------------T-G-A-C-G-----G-T---A-CCTT--------G-T-G-A---------G-A------AA-----GT-C--AC-G-G-C-TAA-C--T-A…
309	Otu00309	54	Bacteria(100)	Firmicutes(100)	Clostridia(100)	Oscillospirales(100)	Ruminococcaceae(100)	Incertae_Sedis(100)	10	20	0	0	0	2	0	1	0	0	3	2	2	1	2	0	0	0	1	1	3	3	0	0	0	0	2	0	0	1	GAGGGATA-TT-GG-T-C---AAT-G-G--GG--GA-A-A-C-CC-T-G-A-A-C-C-A--GC-A-A--C-GCC-G-C-G-T-G-A-G--G--GA-T-G--A--C--G-G-CC----TT-CG--G-G-T--T-G-T-A---AA-C-C-TC---------------TG-TC-C-T--C-TGT----G--A-A--G---A------------------------------------T------------------AA-----------------------------------------------------T-G-A-C-G-----G-T---A-G-CA--------G-A-G-G---------A-G---G--AA-----GC-T--CC-G-G-C-TAA-C--T-A…
310	Otu00310	53	Bacteria(100)	Firmicutes(100)	Negativicutes(100)	Veillonellales-Selenomonadales(100)	Veillonellaceae(100)	Veillonella(100)	0	0	0	0	0	0	0	0	0	0	0	0	0	0	0	0	0	0	1	9	28	9	0	0	0	0	0	0	4	2	GGGGAATC-TT-CC-G-C---AAT-G-G--AC--GA-A-A-G-TC-T-G-A-C-G-G-A--GC-A-A--C-GCC-G-C-G-T-G-A-G--T--GA-T-G--A--C--G-G-CC----TT-CG--G-G-T--T-G-T-A---AA-G-C-TC---------------TG-TT-A-A--T-CGG----G--A-C--G---AA-TGGT-T---C-T-T--G-T-G----------C--G------------------AA------------------T---A----G-------TG---C-GAG-G-AT-T-T-G-A-C-G-----G-T---A-C-CG--------G-A-A-T---------A-G---A--AA-----GC-C--AC-G-G-C-TAA-C--T-A…
311	Otu00311	53	Bacteria(100)	Firmicutes(100)	Clostridia(100)	Oscillospirales(100)	Oscillospiraceae(100)	UCG-005(91)	1	1	0	0	3	4	0	2	1	1	4	3	0	2	0	0	0	0	2	10	5	0	9	5	0	0	0	0	0	0	GGGGAATA-TT-GG-G-C---AAT-G-G--GG--GA-A-A-C-CC-T-G-A-C-C-C-A--GC-A-A--C-GCC-G-C-G-T-G-A-A--G--GA-A-G--A--A--G-G-CT----TT-CG--G-G-T--T-G-T-A---AA-C-T-TC---------------TT-TT-A-C--C-AGG----G--A-C--G---A---------------------------------A--G------------------AA------------------A---G------------------------------T-G-A-C-G-----G-T---A-C-CT--------G-G-A-G---------A-A---A--AA-----GC-T--CC-G-G-C-TAA-C--T-A…
312	Otu00312	53	Bacteria(100)	Bacteroidota(100)	Bacteroidia(100)	Bacteroidales(100)	Bacteroidaceae(100)	Bacteroides(100)	0	0	0	0	0	0	0	1	0	0	1	0	0	0	16	6	0	1	0	0	0	0	13	5	5	4	0	0	1	0	GAGGAATA-TT-GG-T-C---AAT-G-G--AC--GA-G-A-G-TC-T-G-A-A-C-C-A--GC-C-A--A-GTA-G-C-G-T-G-A-A--G--GA-T-G--A--C--T-G-CC-C--TA-TG--G-G-T--T-G-T-A---AA-C-T-TC---------------TT-TT-A-T--A-TGG----G--A-A--T---AA-AGT--TT--T-C-C--A-----------------C------------------GT------------------G---------------------T-GGA-A-TT-T-T-G-T-A-T-----G-T---A-C-CA--------T-A-T-G---------A-A---T--AA-----GG-A--TC-G-G-C-TAA-C--T-C…
313	Otu00313	53	Bacteria(100)	Bacteroidota(100)	Bacteroidia(100)	Bacteroidales(100)	Bacteroidaceae(100)	Bacteroides(100)	0	0	0	0	0	1	1	0	0	0	1	0	0	0	4	1	2	2	5	5	1	1	1	0	2	2	9	8	4	3	GAGGAATA-TT-GG-T-C---AAT-G-G--AC--GC-G-A-G-TC-T-G-A-A-C-C-A--GC-C-A--A-GTA-G-C-G-T-G-A-A--G--GA-T-G--A--C--T-G-CC-C--TA-TG--G-G-T--T-G-T-A---AA-C-T-TC---------------TT-TT-A-T--A-TGG----G--A-A--T---AA-AGT--TT--T-C-C--A-----------------C------------------GT------------------G---------------------T-GGA-A-TT-T-T-G-T-A-T-----G-T---A-C-CA--------T-A-T-G---------A-A---T--AA-----GG-A--TC-G-G-C-TAA-C--T-C…
314	Otu00314	52	Bacteria(100)	Firmicutes(100)	Clostridia(100)	Oscillospirales(100)	Oscillospiraceae(100)	UCG-005(100)	0	0	0	0	0	0	14	22	5	3	0	0	0	0	0	0	0	0	0	0	0	0	3	5	0	0	0	0	0	0	GGGGAATA-TT-GG-G-C---AAT-G-G--GG--GA-A-A-C-CC-T-G-A-C-C-C-A--GC-A-A--C-GCC-G-C-G-T-G-A-A--G--GA-A-G--A--A--G-G-CC----TT-CG--G-G-T--T-G-T-A---AA-C-T-TC---------------TT-TT-A-C--C-AGG----G--A-C--G---A---------------------------------A--G------------------GA------------------C---G------------------------------T-G-A-C-G-----G-T---A-C-CT--------G-G-A-G---------A-A---A--AA-----GC-A--AC-G-G-C-TAA-C--T-A…
315	Otu00315	51	Bacteria(100)	Firmicutes(100)	Negativicutes(100)	Veillonellales-Selenomonadales(100)	Veillonellaceae(100)	Dialister(100)	0	0	0	0	0	0	0	0	0	0	0	0	0	0	5	0	8	8	0	0	20	10	0	0	0	0	0	0	0	0	GGGGAATC-TT-CC-G-C---AAT-G-G--AC--GA-A-A-G-TC-T-G-A-C-G-G-A--GC-A-A--C-GCC-G-C-G-T-G-A-G--T--GA-A-G--A--C--G-G-CC----TT-CG--G-G-T--T-G-T-A---AA-G-C-TC---------------TG-TG-A-T--C-CGG----G--A-C--G---AA-AGAG-C---C-T-G--A-G-G----------T--G------------------AA------------------T---A----G-------CC---T-TAG-G-AA-G-T-G-A-C-G-----G-T---A-C-CG--------G-A-A-A---------A-G---C--AA-----GC-C--AC-G-G-C-TAA-C--T-A…
316	Otu00316	51	Bacteria(100)	Bacteroidota(100)	Bacteroidia(100)	Bacteroidales(100)	Bacteroidaceae(100)	Bacteroides(100)	0	0	8	4	0	0	0	0	0	0	0	0	0	0	10	2	16	11	0	0	0	0	0	0	0	0	0	0	0	0	GAGGAATA-TT-GG-T-C---AAT-G-G--GC--GA-G-A-G-CC-T-G-A-A-C-C-A--GC-C-A--A-GTA-G-C-G-T-G-A-A--G--GA-T-G--A--A--G-G-CT-C--TA-TG--G-G-T--C-G-T-A---AA-C-T-TC---------------TT-TT-A-T--A-TGG----G--A-A--T---AA-AGTA-T---T-C-C--A-----------------C------------------GT------------------G---------------------T-GGA-A-TT-T-T-G-T-A-T-----G-T---A-C-CA--------T-A-T-G---------A-A---T--AA-----GG-A--TC-G-G-C-TAA-C--T-C…
317	Otu00317	51	Bacteria(100)	Bacteroidota(100)	Bacteroidia(100)	Bacteroidales(100)	Bacteroidaceae(100)	Bacteroides(100)	0	1	8	3	2	4	1	0	1	0	0	1	0	0	3	3	4	7	1	5	1	2	0	1	1	1	1	0	0	0	GAGGAATA-TT-GG-T-C---AAT-G-G--AC--GA-G-A-G-TC-T-G-A-A-C-C-A--GC-C-A--A-GTA-G-C-G-T-G-A-A--G--GA-T-G--A--C--T-G-CC-C--TA-TG--G-G-T--T-G-T-A---AA-C-T-TC---------------TT-TT-A-T--A-CGG----G--A-A--T---AA-AGTG-A---G-G-C--A-----------------C------------------GT------------------G---------------------T-GCC-T-TT-T-T-G-T-A-T-----G-T---A-C-CG--------T-A-T-G---------A-A---T--AA-----GG-A--TC-G-G-C-TAA-C--T-C…
318	Otu00318	51	Bacteria(100)	Firmicutes(100)	Clostridia(100)	Lachnospirales(100)	Lachnospiraceae(100)	Lachnospiraceae_unclassified(99)	0	0	1	3	1	1	1	0	0	0	0	0	0	5	11	4	4	1	0	1	1	0	2	3	2	2	3	4	1	0	GGGGAATA-TT-GC-A-C---AAT-G-G--GC--GA-A-A-G-CC-T-G-A-T-G-C-A--GC-G-A--C-GCC-G-C-G-T-G-A-G--T--GA-A-G--A--A--G-T-AT----TT-CG--G-T-A--T-G-T-A---AA-G-C-TC---------------TA-TC-A-G--C-AGG----G--A-A--G---A------------------------------------A------------------AA-----------------------------------------------------T-G-A-C-G-----G-T---A-C-CT--------G-A-C-T---------A-A---G--AA-----GC-C--CC-G-G-C-TAA-C--T-A…
319	Otu00319	51	Bacteria(100)	Firmicutes(100)	Clostridia(100)	Christensenellales(100)	Christensenellaceae(100)	Christensenellaceae_R-7_group(100)	12	14	0	0	1	0	4	7	0	0	2	4	2	2	0	0	0	0	0	0	0	0	1	1	0	0	0	1	0	0	GGGGAATA-TT-GG-G-C---AAT-G-G--GC--GA-A-A-G-CC-T-G-A-C-C-C-A--GC-A-A--C-GCC-G-C-G-T-G-A-G--G--GA-A-G--A--A--G-G-TT----TT-CG--G-A-T--T-G-T-A---AA-C-C-TC---------------TG-TC-C-T--C-AGG----G--A-C--G---A---------------------------------A--G------------------GA------------------C---G------------------------------T-G-A-C-G-----G-T---A-C-CT--------G-A-G-G---------A-G---G--AA-----GC-C--CC-G-G-C-TAA-C--T-A…
320	Otu00320	51	Bacteria(100)	Proteobacteria(100)	Gammaproteobacteria(100)	Burkholderiales(100)	Oxalobacteraceae(100)	Oxalobacter(99)	3	4	0	0	0	0	3	12	12	4	2	2	2	1	0	0	0	0	0	0	0	0	1	1	2	0	0	0	2	0	GGGGAATT-TT-GG-A-C---AAT-G-G--GG--GC-A-A-C-CC-T-G-A-T-C-C-A--GC-A-A--T-GCC-G-C-G-T-G-A-G--T--GA-A-G--A--A--G-G-CC----TT-CG--G-G-T--T-G-T-A---AA-G-C-TC---------------TT-TT-G-T--C-AGG----G--A-A--G---AA--AAG-G---A-C-T--G-G-G----------T--T------------------AA------------------T---A----C-------CC---T-GGT-T-TT-A-T-G-A-C-G-----G-T---A-C-CT--------G-A-A-G---------A-A---T--AA-----GC-A--CC-G-G-C-TAA-C--T-A…
321	Otu00321	50	Bacteria(100)	Bacteroidota(100)	Bacteroidia(100)	Bacteroidales(100)	Rikenellaceae(100)	Alistipes(100)	8	3	4	3	0	0	0	0	1	0	0	1	0	1	8	1	13	6	0	0	0	0	0	0	0	0	0	0	0	1	GAGGAATA-TT-GG-T-C---AAT-G-G--AC--GC-A-A-G-TC-T-G-A-A-C-C-A--GC-C-A--T-GCC-G-C-G-T-G-C-A--G--GA-A-G--A--C--G-G-CT-C--TA-TG--A-G-T--T-G-T-A---AA-C-T-GC---------------TT-TT-G-T--A-CTA----G--G-G--T---AA-ACTC-A---G-A-T--A-----------------C------------------GT------------------G---------------------T-ATC-T-GA-C-T-G-A-A-A-----G-T---A-T-AG--------T-A-C-G---------A-A---T--AA-----GG-A--TC-G-G-C-TAA-C--T-C…
322	Otu00322	48	Bacteria(100)	Firmicutes(100)	Clostridia(100)	Christensenellales(100)	Christensenellaceae(100)	uncultured(90)	1	3	0	0	4	4	2	1	3	1	2	1	0	1	0	0	0	0	3	10	2	2	0	1	0	2	4	1	0	0	GGGGAATA-TT-GG-G-C---AAT-G-G--GG--GA-A-A-C-CC-T-G-A-C-C-C-A--GC-A-A--C-GCC-G-C-G-T-G-A-G--G--GA-A-G--A--A--G-G-CT----TT-CG--A-G-T--T-G-T-A---AA-C-C-TC---------------TG-TC-C-T--A-TGG----G--A-A--G-------------------------------------A--A------------------GA------------------A---G------------------------------T-G-A-C-A-----G-T---A-C-CA--------T-A-G-G---------A-G---G--AA-----GC-T--CC-G-G-C-TAA-C--T-A…
323	Otu00323	48	Bacteria(100)	Firmicutes(100)	Clostridia(100)	Lachnospirales(100)	Lachnospiraceae(100)	Anaerostipes(100)	0	0	0	0	0	0	0	1	1	0	0	0	0	2	3	0	0	0	0	0	0	0	0	0	7	8	0	0	11	15	GGGGGATA-TT-GC-A-C---AAT-G-G--AG--GA-A-A-C-TC-T-G-A-T-G-C-A--GC-G-A--C-GCC-G-C-G-T-G-A-G--T--GA-A-G--A--A--G-T-AT----TT-CG--G-T-A--T-G-T-A---AA-G-C-TC---------------TA-TC-A-G--C-A-G----G-------G----A-A----------G------------------------------------------A-------------------------------------------A--A--A---T-G-A-C-G-----G-T---A-C-CT--------G-A-C-T---------A-A---G--AA-----GC-C--CC-G-G-C-TAA-C--T-A…
324	Otu00324	48	Bacteria(100)	Firmicutes(100)	Clostridia(100)	Lachnospirales(100)	Lachnospiraceae(100)	Lachnospiraceae_unclassified(100)	8	6	2	5	2	0	2	0	0	0	4	1	1	4	1	0	0	0	0	0	0	0	0	1	3	8	0	0	0	0	GGGGAATA-TT-GC-A-C---AAT-G-G--GG--GA-A-A-C-CC-T-G-A-T-G-C-A--GC-G-A--C-GCC-G-C-G-T-G-A-A--G--GA-C-G--A--C--G-T-AT----TT-CG--G-T-A--T-G-T-A---AA-C-T-TC---------------TA-TC-A-G--C-AGG----G--A-A--G---A------------------------------------T------------------AA-----------------------------------------------------T-G-A-C-G-----G-T---A-C-CT--------G-A-C-T---------A-A---G--AA-----GC-C--CC-G-G-C-TAA-C--T-A…
325	Otu00325	48	Bacteria(100)	Bacteroidota(100)	Bacteroidia(100)	Bacteroidia_unclassified(100)	Bacteroidia_unclassified(100)	Bacteroidia_unclassified(100)	3	2	0	0	0	0	0	0	0	0	9	10	11	13	0	0	0	0	0	0	0	0	0	0	0	0	0	0	0	0	GAGGAATA-TT-GG-G-C---AAT-G-G--GC--GG-A-A-G-CC-T-G-A-C-C-C-A--GC-C-A--T-GCC-G-C-G-T-G-C-A--G--GA-A-G--A--C--A-G-CC-C--TA-TG--G-G-T--C-G-T-A---AA-C-T-GC---------------TT-TT-T-T--A-GAG----G--A-A--G---AA-TAAA-G---T-C-T--A-----------------C------------------GA------------------G---------------------T-AGA-C-CG-A-T-G-A-C-G-----G-T---A-C-TT--------T-A-A-G---------A-A---A--AA-----GC-A--TC-G-G-C-TAA-C--T-C…
326	Otu00326	48	Bacteria(100)	Bacteroidota(100)	Bacteroidia(100)	Bacteroidales(100)	Bacteroidaceae(100)	Bacteroides(100)	0	0	0	0	0	0	2	3	1	1	1	0	0	0	13	10	2	1	0	0	0	0	1	1	5	3	3	0	1	0	GAGGAATA-TT-GG-T-C---AAT-G-G--GC--GC-A-G-G-CC-T-G-A-A-C-C-A--GC-C-A--A-GTA-G-C-G-T-G-A-A--G--GA-T-G--A--C--T-G-CC-C--TA-TG--G-G-T--T-G-T-A---AA-C-T-TC---------------TT-TT-A-T--A-TGG----G--A-A--T---AA-AGTT-T---T-C-C--A-----------------C------------------GT------------------G---------------------T-GGA-A-TT-T-T-G-T-A-T-----G-T---A-C-CA--------T-A-T-G---------A-A---T--AA-----GG-A--TC-G-G-C-TAA-C--T-C…
327	Otu00327	47	Bacteria(100)	Bacteroidota(100)	Bacteroidia(100)	Bacteroidales(100)	Rikenellaceae(100)	Alistipes(100)	2	0	0	0	0	0	2	3	9	1	3	1	0	2	0	0	0	0	0	0	0	0	2	2	1	2	7	4	5	1	GAGGAATA-TT-GG-T-C---AAT-G-G--AC--GC-A-A-G-TC-T-G-A-A-C-C-A--GC-C-A--T-GCC-G-C-G-T-G-C-A--G--GA-T-G--A--A--G-G-TG-C--TA-TG--C-A-T--T-G-T-A---AA-C-T-GC---------------TT-TT-G-T--A-CGA----G--G-G--T---AA-ATGC-A---G-G-T--A-----------------C------------------GT------------------G---------------------T-ACC-T-GT-T-T-G-A-A-A-----G-T---A-T-CG--------T-A-C-G---------A-A---T--AA-----GG-G--TC-G-G-C-TAA-C--T-C…
328	Otu00328	47	Bacteria(100)	Firmicutes(100)	Clostridia(100)	Oscillospirales(100)	Oscillospirales_fa(100)	Oscillospirales_ge(100)	0	0	0	0	0	0	0	0	27	16	0	0	0	0	0	0	0	0	0	0	0	0	0	0	0	0	1	3	0	0	GGGGAATA-TT-GC-A-C---AAT-G-G--GC--GC-A-A-G-CC-T-G-A-T-G-C-A--GC-A-A--C-GCC-G-C-G-T-G-A-A--G--GA-A-G--A--C--G-G-TT----TT-CG--G-A-T--T-G-T-A---AA-C-T-TC---------------TG-TT-C-T--T-AGT----G--A-A--G---A------------------------------------A------------------TA------------------A----------------------------------T-G-A-C-G-----G-T---A-G-CT--------A-A-G-G---------A-G---C--AA-----GC-C--AC-G-G-C-TAA-C--T-A…
329	Otu00329	47	Bacteria(100)	Firmicutes(100)	Clostridia(100)	Lachnospirales(100)	Lachnospiraceae(100)	Lachnoclostridium(77)	4	4	1	0	0	0	0	0	0	0	8	6	6	11	0	0	0	1	2	0	0	3	0	0	0	0	0	0	1	0	GGGGAATA-TT-GC-A-C---AAT-G-G--GG--GA-A-A-C-CC-T-G-A-T-G-C-A--GC-G-A--C-GCC-G-C-G-T-G-A-G--T--GA-A-G--A--A--G-T-AT----TT-CG--G-T-A--T-G-T-A---AA-G-C-TC---------------TA-TC-A-G--C-AGG----G--A-A--GA--A------------------------------------G------------------AA-----------------------------------------------------A-G-A-C-G-----G-T---A-C-CT--------G-A-C-T---------A-A---G--AA-----GC-C--CC-G-G-C-TAA-C--T-A…
330	Otu00330	47	Bacteria(100)	Bacteroidota(100)	Bacteroidia(100)	Bacteroidales(100)	Bacteroidaceae(100)	Bacteroides(100)	0	0	1	3	0	0	0	0	0	0	4	1	0	2	15	2	0	0	0	0	0	2	10	2	1	2	1	0	1	0	GAGGAATA-TT-GG-T-C---AAT-G-G--AC--GA-G-A-G-TC-T-G-A-A-C-C-A--GC-C-A--A-GTA-G-C-G-T-G-A-A--G--GA-T-G--A--A--G-G-TT-C--TA-TG--G-A-T--T-G-T-A---AA-C-T-TC---------------TT-TT-A-T--A-CGG----G--A-A--T---AA-AGT--GA--G-G-C--A-----------------C------------------GT------------------G---------------------T-GCC-T-TT-T-T-G-T-A-T-----G-T---A-C-CG--------T-A-T-G---------A-A---T--AA-----GG-A--TC-G-G-C-TAA-C--T-C…
331	Otu00331	46	Bacteria(100)	Bacteroidota(100)	Bacteroidia(100)	Bacteroidales(100)	Barnesiellaceae(100)	Coprobacter(100)	12	6	2	1	0	0	2	3	1	0	0	1	2	1	3	1	3	3	0	0	0	0	2	0	1	1	0	0	1	0	GAGGAATA-TT-GG-T-C---AAT-G-G--GC--GT-A-A-G-CC-T-G-A-A-C-C-A--GC-C-A--A-GTC-G-C-G-T-G-A-A--G--GA-A-G--A--C--A-G-CC-C--TA-CG--G-G-T--C-G-T-A---AA-C-T-TC---------------TT-TT-G-T--A-TGG----G--A-G--T---AA-AAGA-G---T-C-C--A-----------------C------------------GC------------------G---------------------T-GGG-C-TA-T-T-G-C-A-A-----G-T---A-C-CA--------T-A-C-G---------A-A---T--AA-----GC-A--TC-G-G-C-TAA-C--T-C…
332	Otu00332	45	Bacteria(100)	Firmicutes(100)	Clostridia(100)	Christensenellales(100)	Christensenellaceae(100)	Christensenellaceae_R-7_group(92)	5	2	0	0	0	0	9	12	0	0	2	1	1	6	0	0	0	0	0	0	0	0	0	3	1	3	0	0	0	0	AGGGAATA-TT-GG-G-C---AAT-G-G--GC--GC-A-A-G-CC-T-G-A-C-C-C-A--GC-A-A--C-GCC-G-C-G-T-G-A-G--G--GA-A-G--A--A--G-G-TT----TT-CG--G-A-T--T-G-T-A---AA-C-C-TC---------------TG-TC-C-T--A-TGT----G--A-C--G---A---------------------------------A--G------------------GA------------------A---G------------------------------T-G-A-C-G-----G-T---A-G-CA--------T-A-G-G---------A-G---G--AA-----GC-C--CC-G-G-C-TAA-C--T-A…
333	Otu00333	45	Bacteria(100)	Actinobacteriota(100)	Coriobacteriia(100)	Coriobacteriales(100)	Atopobiaceae(100)	Atopobiaceae_unclassified(100)	13	10	0	0	0	0	0	0	0	0	6	8	5	2	0	0	0	0	0	0	0	0	0	0	0	0	1	0	0	0	GGGGAATC-TT-GC-G-C---AAT-G-G--GG--GG-A-A-C-CC-T-G-A-C-G-C-A--GC-G-A--C-GCC-G-C-G-T-G-C-G--G--GA-T-G--A--A--G-G-CC----TT-CG--G-G-T--C-G-T-A---AA-C-C-GC---------------TT-TC-A-G--C-AGG----G--A-C--G---A------------------------------------G------------------GCGA----------------A----------------------------------AGTGA-C-G-----G-T---A-C-CT--------G-C-A-G---------A-A---G--AA-----GC-C--CC-G-G-C-TAA-C--T-A…
334	Otu00334	44	Bacteria(100)	Firmicutes(100)	Clostridia(100)	Lachnospirales(100)	Lachnospiraceae(100)	Blautia(87)	4	0	3	1	0	0	0	0	8	7	1	0	2	4	0	0	4	3	0	1	0	1	0	0	2	0	1	1	1	0	GGGGAATA-TT-GC-A-C---AAT-G-G--GC--GC-A-A-G-CC-T-G-A-T-G-C-A--GC-G-A--C-GCC-G-C-G-T-G-A-A--G--GA-A-G--A--A--G-T-AT----CT-CG--G-T-A--T-G-T-A---AA-C-T-TC---------------TA-TC-A-G--C-AGG----G--A-A--G---A------------------------------------T------------------AG-----------------------------------------------------T-G-A-C-G-----G-T---A-C-CT--------G-A-C-T---------A-A---G--AA-----GC-C--CC-G-G-C-TAA-C--T-A…
335	Otu00335	44	Bacteria(100)	Firmicutes(100)	Clostridia(100)	Lachnospirales(100)	Lachnospiraceae(100)	Lachnospiraceae_unclassified(100)	0	0	0	1	0	0	0	0	0	0	3	4	3	2	13	6	5	7	0	0	0	0	0	0	0	0	0	0	0	0	GGGGAATA-TT-GC-A-C---AAT-G-G--GG--GA-A-A-C-CC-T-G-A-T-G-C-A--GC-G-A--C-GCC-G-C-G-T-G-A-A--G--GA-A-G--A--A--G-T-AT----TT-CG--G-T-A--T-G-T-A---AA-C-T-TC---------------TA-TC-A-G--C-AGG----G--A-A--G---A------------------------------------A------------------AA-----------------------------------------------------T-G-A-C-G-----G-T---A-C-CT--------G-A-C-T---------A-A---G--AA-----GC-C--CC-G-G-C-TAA-C--T-A…
336	Otu00336	43	Bacteria(100)	Bacteroidota(100)	Bacteroidia(100)	Bacteroidales(100)	Bacteroidaceae(100)	Bacteroides(100)	0	1	4	2	0	0	0	0	1	1	5	3	0	8	3	2	2	1	1	0	0	0	0	1	2	3	0	3	0	0	GAGGAATA-TT-GG-T-C---AAT-G-G--AC--GA-G-A-G-TC-T-G-A-A-C-C-A--GC-C-A--A-GTA-G-C-G-T-G-A-A--G--GA-T-G--A--C--T-G-CC-C--TA-TG--G-G-T--T-G-T-A---AA-C-T-TC---------------TT-TT-A-T--A-CGG----G--A-A--T---AA-AGTG-A---G-G-C--A-----------------C------------------GT------------------G---------------------T-GCC-T-TT-T-T-G-T-A-T-----G-T---A-C-CG--------T-A-T-G---------A-A---T--AA-----GG-A--TC-G-G-C-TAA-C--T-C…
337	Otu00337	43	Bacteria(100)	Bacteroidota(100)	Bacteroidia(100)	Bacteroidales(100)	Bacteroidaceae(100)	Bacteroides(100)	0	0	0	2	0	0	0	0	0	0	3	1	0	5	6	0	13	0	0	0	1	0	5	0	1	3	2	0	0	1	GAGGAATA-TT-GG-T-C---AAT-G-G--AC--GA-G-A-G-TC-T-G-A-A-C-C-A--GC-C-A--A-GTA-G-C-G-T-G-A-A--G--GA-T-G--A--C--T-G-CC-C--TA-TG--G-G-T--T-G-T-A---AA-C-T-TC---------------TT-TT-A-T--A-CGG----G--A-A--T---AA-AGTG-A---G-G-C--A-----------------C------------------GT------------------G---------------------T-GCC-T-TT-T-T-G-T-A-T-----G-T---A-C-CG--------T-A-T-G---------A-A---T--AA-----GG-A--TC-G-G-C-TAA-C--T-C…
338	Otu00338	43	Bacteria(100)	Firmicutes(100)	Clostridia(100)	Oscillospirales(100)	Oscillospirales_fa(100)	Oscillospirales_ge(100)	10	9	0	0	0	0	2	0	7	7	1	1	3	1	0	0	0	0	0	0	0	0	0	0	0	0	1	1	0	0	GGGGGATA-TT-GC-A-C---AAT-G-G--AG--GA-A-A-C-TC-T-G-A-T-G-C-A--GC-A-A--C-GCC-G-C-G-T-G-A-G--G--GA-A-G--A--A--G-G-TT----TT-CG--G-A-T--T-G-T-A---AA-C-C-TC---------------TG-TT-T-T--T-AGT----G--A-A--G---A---------------------------------A--A------------------CA------------------A---A------------------------------T-G-A-C-G-----G-T---A-G-CT--------A-A-A-G---------A-G---G--AA-----GC-C--AC-G-G-C-TAA-C--T-A…
339	Otu00339	42	Bacteria(100)	Bacteroidota(100)	Bacteroidia(100)	Bacteroidales(100)	Bacteroidaceae(100)	Bacteroides(100)	0	0	2	1	2	2	0	0	0	0	0	0	0	0	19	7	5	1	1	0	0	1	0	0	1	0	0	0	0	0	GAGGAATA-TT-GG-T-C---AAT-G-G--AC--GA-G-A-G-TC-T-G-A-A-C-C-A--GC-C-A--A-GTA-G-C-G-T-G-A-A--G--GA-T-G--A--C--T-G-CC-C--TA-TG--G-G-T--T-G-T-A---AA-C-T-TC---------------TT-TT-A-T--A-CGG----G--A-A--T---AA-AGTG-A---G-G-C--A-----------------C------------------GT------------------G---------------------T-GCC-T-TT-T-T-G-T-A-T-----G-T---A-C-CG--------T-A-T-G---------A-A---T--AA-----GG-A--TC-G-G-C-TAA-C--T-C…
340	Otu00340	42	Bacteria(100)	Firmicutes(100)	Bacilli(100)	Erysipelotrichales(100)	Erysipelatoclostridiaceae(100)	Erysipelatoclostridium(100)	0	0	5	14	0	0	9	14	0	0	0	0	0	0	0	0	0	0	0	0	0	0	0	0	0	0	0	0	0	0	AGGGAATT-TT-CG-G-C---AAT-G-G--GG--GG-A-A-C-CC-T-G-A-C-C-G-A--GC-A-A--C-GCC-G-C-G-T-G-A-A--G--GA-A-G--A--A--G-GAAT----T--CG--T-T-C--T-G-T-A---AA-C-T-TC---------------TG-TT-A-T--A-AAG----G--A-A--G---AA-CGGC-G---G-A-T--A-T-A----------G--G------------------GA------------------A--------T-------GA---T--ATCC-GA-G-T-G-A-C-G-----G-T---A-C-TT--------T-A-T-G---------A-G---A--AA-----GC-C--AC-G-G-C-TAA-C--T-A…
341	Otu00341	42	Bacteria(100)	Firmicutes(100)	Clostridia(100)	Lachnospirales(100)	Defluviitaleaceae(81)	Defluviitaleaceae_UCG-011(77)	8	5	0	0	1	1	2	3	2	5	1	3	1	2	0	0	0	0	0	0	0	0	1	2	0	0	2	1	2	0	GGGGAATA-TT-GC-A-C---AAT-G-G--GG--GA-A-A-C-CC-T-G-A-T-G-C-A--GC-G-A--T-GCC-G-C-G-T-G-A-A--G--GA-A-G--A--A--G-A-TT----TT-CG--G-A-T--T-G-T-A---AA-C-T-TC---------------TA-TC-A-G--C-AAG----G--A-A--G----------------------------------------A------------------AA------------------A---C------------------------------G-G-A-C-A-----G-T---A-C-TT--------G-A-G-T---------A-A---G--AA-----GC-C--CC-G-G-C-TAA-C--T-A…
342	Otu00342	41	Bacteria(100)	Bacteroidota(100)	Bacteroidia(100)	Bacteroidales(100)	Bacteroidaceae(100)	Bacteroides(100)	1	0	0	2	0	0	1	1	0	0	1	2	1	4	4	0	0	1	1	2	0	0	3	3	3	3	4	1	2	1	GAGGAATA-TT-GG-T-C---AAT-G-G--AC--GA-G-A-G-TC-T-G-A-A-C-C-A--GC-C-A--A-GTA-G-C-G-T-G-A-A--G--GA-T-G--A--A--G-G-TT-C--TA-TG--G-A-T--T-G-T-A---AA-C-T-TC---------------TT-TT-A-T--A-CGG----G--A-A--T---AA-ACGG-A---T-C-C--A-----------------C------------------GT------------------G---------------------T-GGA-T-TT-T-T-G-C-A-T-----G-T---A-C-CG--------T-A-T-G---------A-A---T--AA-----GG-A--TC-G-G-C-TAA-C--T-C…
343	Otu00343	41	Bacteria(100)	Firmicutes(100)	Clostridia(100)	Lachnospirales(100)	Lachnospiraceae(100)	Lachnospiraceae_unclassified(100)	0	1	2	1	0	0	0	0	0	0	0	0	1	0	9	3	6	7	1	4	3	3	0	0	0	0	0	0	0	0	GGGGAATA-TT-GC-A-C---AAT-G-G--GG--GA-A-A-C-CC-T-G-A-T-G-C-A--GC-G-A--C-GCC-G-C-G-T-G-A-G--C--GA-A-G--A--A--G-T-AT----TT-CG--G-T-A--T-G-T-A---AA-G-C-TC---------------TA-TC-A-G--C-AGG----G--A-A--G---A------------------------------------A------------------AA-----------------------------------------------------T-G-A-C-G-----G-T---A-C-CT--------G-A-C-T---------A-A---G--AA-----GC-A--CC-G-G-C-TAA-A--T-A…
344	Otu00344	41	Bacteria(100)	Firmicutes(100)	Clostridia(100)	Lachnospirales(100)	Lachnospiraceae(100)	Lachnospiraceae_unclassified(88)	0	0	1	2	0	1	1	2	4	1	0	0	0	0	6	1	1	0	1	3	2	3	4	5	1	0	0	1	0	1	GGGGAATA-TT-GC-A-C---AAT-G-G--GC--GA-A-A-G-CC-T-G-A-T-G-C-A--GC-G-A--C-GCC-G-C-G-T-G-A-A--G--GA-T-G--A--A--G-T-AT----TT-CG--G-T-A--T-G-T-A---AA-C-T-TC---------------TA-TC-A-G--C-AGG----G--A-A--G---A------------------------------------A------------------AA-----------------------------------------------------T-G-A-C-G-----G-T---A-C-CT--------G-A-C-T---------A-A---G--AA-----GC-C--CC-G-G-C-TAA-C--T-A…
345	Otu00345	41	Bacteria(100)	Firmicutes(100)	Clostridia(100)	Oscillospirales(100)	Ruminococcaceae(100)	uncultured(100)	9	6	0	0	5	4	1	0	2	1	4	1	0	2	0	0	0	0	0	3	0	1	0	0	1	1	0	0	0	0	GGGGGATA-TT-GG-T-C---AAT-G-G--GG--GA-A-A-C-CC-T-G-A-A-C-C-A--GC-A-A--T-GCC-G-C-G-T-G-A-G--G--GA-A-G--A--A--G-G-TC----TT-CG--G-A-T--T-G-T-A---AA-C-C-TA---------------AG-TA-G-T--C-AGG----G--A-C--G---A---------------------------------A--A------------------GA------------------A---A------------------------------T-G-A-C-G-----G-T---A-C-CT--------G-A-A-G---------A-G---T--AA-----GC-T--CC-G-G-C-TAA-C--T-A…
346	Otu00346	41	Bacteria(100)	Bacteroidota(100)	Bacteroidia(100)	Bacteroidales(100)	Bacteroidaceae(100)	Bacteroides(100)	0	0	0	0	0	1	1	1	0	1	2	0	0	0	6	4	0	0	1	2	1	1	3	0	0	0	11	3	3	0	GAGGAATA-TT-GG-T-C---AAT-G-G--AC--GC-G-A-G-TC-T-G-A-A-C-C-A--GC-C-A--A-GTA-G-C-G-T-G-A-A--G--GA-T-G--A--C--T-G-CC-C--TA-TG--G-G-T--T-G-T-A---AA-C-T-TC---------------TT-TT-A-T--A-TGG----G--A-A--T---AA-AGTG-G---T-C-C--A-----------------C------------------GT------------------G---------------------T-GGA-T-TT-T-T-G-T-A-T-----G-T---A-C-CA--------T-A-T-G---------A-A---T--AA-----GG-A--TC-G-G-C-TAA-C--T-C…
347	Otu00347	41	Bacteria(100)	Firmicutes(100)	Clostridia(100)	Lachnospirales(100)	Lachnospiraceae(100)	Lachnospiraceae_unclassified(93)	6	4	2	2	0	0	0	0	1	0	3	2	5	11	0	1	2	0	0	0	0	1	1	0	0	0	0	0	0	0	GGGGAATA-TT-GC-A-C---AAT-G-G--GG--GA-A-A-C-CC-T-G-A-T-G-C-A--GC-G-A--C-GCC-G-C-G-T-G-A-A--G--GA-A-G--A--A--G-T-AT----TT-CG--G-T-A--T-G-T-A---AA-C-T-TC---------------TA-TC-A-G--C-AGG----G--A-A--G---A------------------------------------A------------------AG-----------------------------------------------------T-G-A-C-G-----G-T---A-C-CT--------G-A-G-T---------A-A---G--AA-----GC-C--CC-G-G-C-TAA-C--T-A…
348	Otu00348	40	Bacteria(100)	Bacteroidota(100)	Bacteroidia(100)	Bacteroidales(100)	Bacteroidaceae(100)	Bacteroides(100)	0	1	1	2	0	0	0	0	1	0	0	0	0	1	17	0	9	2	0	0	1	0	1	0	1	0	2	0	0	1	GAGGAATA-TT-GG-T-C---AAT-G-G--GC--GA-G-A-G-CC-T-G-A-A-C-C-A--GC-C-A--A-GTA-G-C-G-T-G-A-A--G--GA-T-G--A--C--T-G-CC-C--TA-TG--G-G-T--T-G-T-A---AA-C-T-TC---------------TT-TT-A-T--A-TGG----G--A-A--T---AA-AGTA-T---T-C-C--A-----------------C------------------GT------------------G---------------------T-GGG-A-TT-T-T-G-T-A-T-----G-T---A-C-CA--------T-A-T-G---------A-A---T--AA-----GG-A--TC-G-G-C-TAA-C--T-C…
349	Otu00349	40	Bacteria(100)	Firmicutes(100)	Clostridia(100)	Peptostreptococcales-Tissierellales(100)	Anaerovoracaceae(100)	Family_XIII_AD3011_group(100)	0	0	4	7	0	0	2	1	4	1	0	0	0	0	0	0	0	0	0	0	0	0	2	4	1	1	8	4	1	0	GGGGAATA-TT-GC-A-C---AAT-G-G--GC--GA-A-A-G-CC-T-G-A-T-G-C-A--GC-A-A--C-GCC-G-C-G-T-G-A-G--C--GA-A-G--A--A--G-G-TC----TT-CG--G-A-T--C-G-T-A---AA-G-C-TC---------------TG-TC-C-T--T-GGG----G--A-A--G-----------------------------------------------------------AT------------------A---A------------------------------T-G-A-C-G-----G-T---A-C-CC--------T-T-G-G---------A-G---G--AA-----GC-C--CC-G-G-C-TAA-C--T-A…
350	Otu00350	40	Bacteria(100)	Bacteroidota(100)	Bacteroidia(100)	Bacteroidales(100)	Bacteroidaceae(100)	Bacteroides(100)	1	1	0	0	0	0	0	0	0	0	9	8	1	14	1	1	0	1	0	0	0	1	2	0	0	0	0	0	0	0	GAGGAATA-TT-GG-T-C---AAT-G-G--AC--GA-G-A-G-TC-T-G-A-A-C-C-A--GC-C-A--A-GTA-G-C-G-T-G-A-A--G--GA-T-G--A--A--G-G-TT-C--TA-TG--G-A-T--T-G-T-A---AA-C-T-TC---------------TT-TT-A-T--A-CGG----G--A-A--T---AA-ACGA-A---T-C-C--A-----------------C------------------GC------------------G---------------------T-GGA-T-TT-T-T-G-C-A-T-----G-T---A-C-CG--------T-A-T-G---------A-A---T--AA-----GG-A--TC-G-G-C-TAA-C--T-C…
351	Otu00351	40	Bacteria(100)	Firmicutes(100)	Clostridia(100)	Lachnospirales(100)	Lachnospiraceae(100)	Lachnospiraceae_unclassified(100)	0	1	0	1	11	6	0	0	0	0	1	1	0	0	0	0	0	0	2	10	5	2	0	0	0	0	0	0	0	0	GGGGAATA-TT-GC-A-C---AAT-G-G--GG--GA-A-A-C-CC-T-G-A-T-G-C-A--GC-G-A--C-GCC-G-C-G-T-G-A-G--T--GA-A-G--A--A--G-T-AT----TT-CG--G-T-A--T-G-T-A---AA-G-C-TC---------------TA-TC-A-G--C-AGG----G--A-A--G---A------------------------------------A------------------AA-----------------------------------------------------T-G-A-C-G-----G-T---A-C-CT--------G-A-C-T---------A-A---G--AA-----GC-C--CC-G-G-C-TAA-C--T-A…
352	Otu00352	39	Bacteria(100)	Firmicutes(100)	Clostridia(100)	Oscillospirales(100)	Ruminococcaceae(100)	Anaerofilum(100)	1	2	0	0	0	0	1	3	1	2	3	3	7	8	0	0	0	0	0	1	2	3	0	1	0	0	1	0	0	0	GGGGGATA-TT-GC-A-C---AAT-G-G--GG--GA-A-A-C-CC-T-G-A-T-G-C-A--GC-G-A--C-GCC-G-C-G-T-G-A-G--G--GA-A-G--A--A--G-G-TC----TT-CG--G-A-T--T-G-T-A---AACC-TCTG---------------TC-TTCG-G--G-GAC----G--A-A--C---A------------------------------------C------------------AA-----------------------------------------------------T-G-A-C-G-----G-T---A-C-TC--------G-A-G-G---------A-G---G--AA-----GC-C--AC-G-G-C-TAA-C--T-A…
353	Otu00353	39	Bacteria(100)	Firmicutes(100)	Clostridia(100)	Oscillospirales(100)	Ruminococcaceae(100)	uncultured(100)	0	0	1	5	0	1	10	8	0	0	0	0	0	0	4	0	0	0	2	0	1	1	3	3	0	0	0	0	0	0	GGGGGATA-TT-GC-A-C---AAT-G-G--GG--GA-A-A-C-CC-T-G-A-T-G-C-A--GC-A-A--T-GCC-G-C-G-T-G-A-G--G--GA-A-G--A--A--G-G-TC----TT-CG--G-A-T--T-G-T-A---AA-C-C-TA---------------AG-TA-G-C--C-AGG----G--A-C--G---A------------------------------------T------------------AA-----------------------------------------------------T-G-A-C-G-----G-T---A-C-CT--------G-G-A-G---------A-G---T--AA-----GC-T--CC-G-G-C-TAA-C--T-A…
354	Otu00354	38	Bacteria(100)	Firmicutes(100)	Clostridia(100)	Lachnospirales(100)	Lachnospiraceae(100)	Lachnospiraceae_UCG-003(95)	0	0	0	0	0	0	13	23	0	0	0	0	0	0	0	0	0	0	0	0	0	0	1	0	1	0	0	0	0	0	GGGGAATA-TT-GC-A-C---AAT-G-G--GC--GA-A-A-G-CC-T-G-A-T-G-C-A--GC-G-A--C-GCC-G-C-G-T-G-A-A--G--GA-T-G--A--A--G-T-AT----TT-CG--G-T-A--T-G-T-A---AA-C-T-TC---------------TA-TC-A-G--C-AGG----G--A-A--G---A------------------------------------A------------------AA-----------------------------------------------------T-G-A-C-G-----G-T---A-C-CT--------G-A-C-T---------A-A---G--AA-----GC-C--CC-G-G-C-TAA-C--T-A…
355	Otu00355	38	Bacteria(100)	Firmicutes(100)	Clostridia(100)	Oscillospirales(100)	Ruminococcaceae(100)	Subdoligranulum(98)	0	0	0	0	0	0	3	3	0	0	0	2	0	1	0	0	0	0	0	0	0	0	6	3	11	9	0	0	0	0	GGGGGATA-TT-GC-A-C---AAT-G-G--GG--GA-A-A-C-CC-T-G-A-T-G-C-A--GC-G-A--C-GCC-G-C-G-T-G-A-A--G--GA-A-G--A--A--G-G-CC----TT-CG--G-G-T--T-G-T-A---AA-C-T-TC---------------TG-TC-G-T--A-CGG----G--A-C--G---A------------------------------------T------------------AA-----------------------------------------------------T-G-A-C-G-----G-T---A-C-CG--------T-A-C-A---------A-G---A--AA-----GC-C--AC-G-G-C-TAA-C--T-A…
356	Otu00356	38	Bacteria(100)	Firmicutes(100)	Clostridia(100)	Lachnospirales(100)	Lachnospiraceae(100)	Lachnospiraceae_unclassified(100)	0	0	1	2	3	2	0	0	0	0	1	2	4	6	5	2	6	1	1	1	0	1	0	0	0	0	0	0	0	0	GGGGAATA-TT-GC-A-C---AAT-G-G--GG--GA-A-A-C-CC-T-G-A-T-G-C-A--GC-G-A--C-GCC-G-C-G-T-G-A-G--T--GA-A-G--A--A--G-T-AT----TT-CG--G-T-A--T-G-T-A---AA-G-C-TC---------------TA-TC-A-G--C-AGG----G--A-A--G---A------------------------------------A------------------AA-----------------------------------------------------T-G-A-C-G-----G-T---A-C-CT--------G-A-C-T---------A-A---G--AA-----GC-C--TC-G-G-C-TAA-C--T-A…
357	Otu00357	38	Bacteria(100)	Actinobacteriota(100)	Coriobacteriia(100)	Coriobacteriales(100)	Coriobacteriales_Incertae_Sedis(100)	uncultured(100)	5	9	0	1	0	0	0	0	4	0	0	0	7	7	0	0	1	1	0	0	0	0	0	0	0	0	0	1	1	1	GGGGAATT-TT-GC-G-C---AAT-G-G--GC--GA-A-A-G-CC-T-G-A-C-G-C-A--GC-A-A--C-GCC-G-C-G-T-G-C-G--G--GA-T-G--A--C--G-G-CC----TT-CG--G-G-T--T-G-T-A---AA-C-C-GC---------------TT-TC-A-G--T-GGG----A--A-A--G---A------------------------------------T------------------AA------------------T------------------------------------G-A-C-G-----G-T---A-C-CC--------A-C-A-C---------A-A---G--AA-----GC-T--CC-G-G-C-TAA-A--T-A…
358	Otu00358	38	Bacteria(100)	Firmicutes(100)	Clostridia(100)	Oscillospirales(100)	Oscillospiraceae(100)	NK4A214_group(98)	8	3	0	0	0	0	0	4	4	1	3	1	5	2	0	0	0	0	0	0	0	0	4	3	0	0	0	0	0	0	GGGGAATA-TT-GG-G-C---AAT-G-G--GC--GA-A-A-G-CC-T-G-A-C-C-C-A--GC-A-A--C-GCC-G-C-G-T-G-A-A--G--GA-A-G--A--A--G-G-CC----TT-CG--G-G-T--T-G-T-A---AA-C-T-TC---------------TT-TT-A-A--G-AGG----G--A-C--G---A------------------------------------A------------------GA------------------A---G------------------------------T-G-A-C-G-----G-T---A-C-CT--------C-T-T-G---------A-A---T--AA-----GC-C--AC-G-G-C-TAA-C--T-A…
359	Otu00359	38	Bacteria(100)	Bacteroidota(100)	Bacteroidia(100)	Bacteroidales(100)	Bacteroidaceae(100)	Bacteroides(100)	0	0	3	4	0	0	0	2	1	0	0	0	0	0	5	0	11	8	0	0	0	0	0	0	1	1	0	2	0	0	GAGGAATA-TT-GG-T-C---AAT-G-G--AC--GA-G-A-G-TC-T-G-A-A-C-C-A--GC-C-A--A-GTA-G-C-G-T-G-A-A--G--GA-T-G--A--C--T-G-CC-C--TA-TG--G-G-T--T-G-T-A---AA-C-T-TC---------------TT-TT-A-T--A-CGG----G--A-A--T---AA-AGTG-G---A-G-T--A-----------------T------------------GC------------------A---------------------T-ACT-C-CT-T-T-G-T-A-T-----G-T---A-C-CG--------T-A-T-G---------A-A---T--AA-----GG-A--TC-G-G-C-TAA-C--T-C…
360	Otu00360	38	Bacteria(100)	Bacteroidota(100)	Bacteroidia(100)	Bacteroidales(100)	Bacteroidaceae(100)	Bacteroides(100)	0	0	1	1	2	2	2	0	0	0	0	0	0	0	11	1	3	1	0	1	2	2	3	3	1	0	1	0	0	1	GAGGAATA-TT-GG-T-C---AAT-G-G--AC--GA-G-A-G-TC-T-G-A-A-C-C-A--GC-C-A--A-GTA-G-C-G-T-G-A-A--G--GA-T-G--A--C--T-G-CC-C--TA-TG--G-G-T--T-G-T-A---AA-C-T-TC---------------TT-TT-A-T--A-CGG----G--A-A--T---AA-AGT--GA--G-G-C--A-----------------C------------------GT------------------G---------------------T-GCC-T-TT-T-T-G-T-A-T-----G-T---A-C-CG--------T-A-T-G---------A-A---T--AA-----GG-A--TC-G-G-C-TAA-C--T-C…
361	Otu00361	37	Bacteria(100)	Firmicutes(100)	Clostridia(100)	Oscillospirales(100)	UCG-010(100)	UCG-010_ge(100)	0	1	0	0	0	0	23	10	0	0	0	0	1	0	0	0	0	0	0	0	0	0	0	1	0	1	0	0	0	0	GGGGAATA-TT-GG-G-C---AAT-G-G--GC--GA-A-A-G-CC-T-G-A-C-C-C-A--GC-G-A--C-GCC-G-C-G-T-G-A-G--G--GA-A-G--A--A--G-G-TC----TT-CG--G-A-T--T-G-T-A---AA-C-C-TT---------------AG-TC-A-A--C-AGG----G--A-A--G---A---------------------------------A--G------------------AA------------------A---G------------------------------T-G-A-C-G-----G-T---A-C-CT--------G-T-G-G---------A-G---G--AA-----GC-C--AC-G-G-C-TAA-C--T-A…
362	Otu00362	37	Bacteria(100)	Bacteroidota(100)	Bacteroidia(100)	Bacteroidales(100)	Tannerellaceae(100)	Parabacteroides(100)	0	0	0	0	2	0	0	0	0	0	0	0	0	0	0	1	6	1	6	9	6	6	0	0	0	0	0	0	0	0	GAGGAATA-TT-GG-T-C---AAT-G-G--GC--GT-A-A-G-CC-T-G-A-A-C-C-A--GC-C-A--A-GTC-G-C-G-T-G-A-G--G--GA-T-G--A--A--G-G-TT-C--TA-TG--G-A-T--C-G-T-A---AA-C-C-TC---------------TT-TT-A-T--A-AGG----G--A-A--T---AA-AGTGTG-----G-G--A-----------------C------------------GT------------------G---------------------T-CCT-A-TT-T-T-G-T-A-T-----G-T---A-C-CT--------T-A-T-G---------A-A---T--AA-----GG-A--TC-G-G-C-TAA-C--T-C…
363	Otu00363	37	Bacteria(100)	Firmicutes(100)	Clostridia(100)	Lachnospirales(100)	Lachnospiraceae(100)	Lachnospiraceae_unclassified(100)	0	1	1	3	5	1	1	1	0	0	0	1	2	1	1	1	1	1	2	5	2	3	0	0	0	3	1	0	0	0	GGGGAATA-TT-GC-A-C---AAT-G-G--GG--GA-A-A-C-CC-T-G-A-T-G-C-A--GC-G-A--C-GCC-G-C-G-T-G-A-G--C--GA-T-G--A--A--G-T-AT----TT-CG--G-T-A--T-G-T-A---AA-G-C-TC---------------TA-TC-A-G--C-AGG----G--A-A--GA--A------------------------------------T------------------TA-----------------------------------------------------A-G-A-C-G-----G-T---A-C-CT--------G-A-C-T---------A-A---G--AA-----GC-A--CC-G-G-C-TAA-A--T-A…
364	Otu00364	37	Bacteria(100)	Firmicutes(100)	Clostridia(100)	Lachnospirales(100)	Lachnospiraceae(100)	Lachnospiraceae_unclassified(100)	0	0	0	0	5	6	0	0	2	1	0	0	0	0	0	0	0	0	3	3	5	5	0	0	0	0	1	0	6	0	GGGGAATA-TT-GC-A-C---AAT-G-G--GG--GA-A-A-C-CC-T-G-A-T-G-C-A--GC-G-A--C-GCC-G-C-G-T-G-A-G--T--GA-A-G--A--A--G-T-AT----TT-CG--G-T-A--T-G-T-A---AA-G-C-TC---------------TA-TC-A-G--C-AGG----G--A-A--G---A------------------------------------A------------------AA-----------------------------------------------------T-G-A-C-G-----G-T---A-C-CT--------G-A-C-T---------A-A---G--AA-----GC-C--CC-G-G-C-TAA-C--T-A…
365	Otu00365	37	Bacteria(100)	Firmicutes(100)	Clostridia(100)	Oscillospirales(100)	uncultured(100)	uncultured_ge(100)	9	8	0	0	0	0	5	12	0	0	0	2	0	1	0	0	0	0	0	0	0	0	0	0	0	0	0	0	0	0	GGGGGATA-TT-GC-G-C---AAT-G-G--GG--GC-A-A-C-CC-T-G-A-C-G-C-A--GC-A-A--C-GCC-G-C-G-T-G-A-A--G--GA-A-G--A--A--G-G-TC----TT-CG--G-A-T--T-G-T-A---AA-C-T-TT---------------TG-TC-T-T--G-TGG----G--A-C--G---A---------------------------------A--A------------------CG------------------A---A------------------------------T-G-A-C-G-----G-T---A-C-CA--------C-A-G-G---------A-G---G--AA-----GC-C--AC-G-G-C-TAA-C--T-A…
366	Otu00366	37	Bacteria(100)	Firmicutes(100)	Clostridia(100)	Lachnospirales(100)	Lachnospiraceae(100)	Lachnospiraceae_unclassified(92)	0	0	0	1	1	0	0	0	0	0	3	4	1	2	4	2	1	1	0	1	0	0	5	2	0	3	5	1	0	0	GGGGAATA-TT-GC-A-C---AAT-G-G--AG--GA-A-A-C-TC-T-G-A-T-G-C-A--GC-G-A--C-GCC-G-C-G-T-G-A-A--G--GA-T-G--A--A--G-T-AT----TT-CG--G-T-A--T-G-T-A---AA-C-T-TC---------------TA-TC-A-G--C-AGG----G--A-A--G---A------------------------------------A------------------AA-----------------------------------------------------T-G-A-C-G-----G-T---A-C-CT--------G-A-C-T---------A-A---G--AA-----GC-C--CC-G-G-C-TAA-C--T-A…
367	Otu00367	37	Bacteria(100)	Firmicutes(100)	Clostridia(100)	Oscillospirales(100)	Ruminococcaceae(100)	Ruminococcaceae_unclassified(100)	7	8	0	1	4	0	6	1	0	1	0	0	0	0	0	1	1	0	0	3	0	0	1	1	0	2	0	0	0	0	GGGGAATA-TT-GC-A-C---AAT-G-G--AG--GA-A-A-C-TC-T-G-A-T-G-C-A--GC-G-A--C-GCC-G-C-G-T-G-A-G--G--GA-A-G--A--A--G-G-TC----TT-CG--G-A-T--T-G-T-A---AA-C-C-TC---------------TG-TT-G-T--C-AGG----G--A-C--G---A------------------------------------T------------------AA-----------------------------------------------------T-G-A-C-G-----G-T---A-C-CT--------G-A-C-G---------A-G---G--AA-----GC-C--AC-G-G-C-TAA-C--T-A…
368	Otu00368	36	Bacteria(100)	Bacteroidota(100)	Bacteroidia(100)	Bacteroidales(100)	Rikenellaceae(100)	Alistipes(100)	0	0	0	0	0	0	0	0	10	10	0	0	0	0	0	0	0	0	0	0	0	0	0	0	0	0	6	1	5	4	GAGGAATA-TT-GG-T-C---AAT-G-G--AC--GC-A-A-G-TC-T-G-A-A-C-C-A--GC-C-A--T-GCC-G-C-G-T-G-C-A--G--GA-A-G--A--C--G-G-CT-C--TA-TG--A-G-T--T-G-T-A---AA-C-T-GC---------------TT-TT-G-T--A-CTA----G--G-G--T---AA-ACTC-A---G-A-T--A-----------------C------------------GC------------------G---------------------T-ATC-T-GA-C-T-G-A-A-A-----G-T---A-T-AG--------T-A-C-G---------A-A---T--AA-----GG-A--CC-G-G-C-TAA-C--T-C…
369	Otu00369	36	Bacteria(100)	Firmicutes(100)	Clostridia(100)	Oscillospirales(100)	Oscillospiraceae(100)	Oscillospira(89)	0	0	0	0	0	0	0	0	0	0	1	1	1	3	0	0	0	0	0	0	1	1	0	1	2	3	6	0	10	6	GGGGAATA-TT-GG-G-C---AAT-G-G--AC--GC-A-A-G-TC-T-G-A-C-C-C-A--GC-A-A--C-GCC-G-C-G-T-G-A-A--G--GA-A-G--A--A--G-G-CT----TT-CG--G-G-T--T-G-T-A---AA-C-T-TC---------------TT-TT-G-T--C-AGG----G--A----A---C---------------------------------A--G------------------TA------------------G---A------------------------------A-G-A-G-G-----G-T---A-C-CT--------G-A-C-G---------A-A---T--AA-----GC-C--AC-G-G-C-TAA-C--T-A…
370	Otu00370	36	Bacteria(100)	Bacteroidota(100)	Bacteroidia(100)	Bacteroidales(100)	Bacteroidaceae(100)	Bacteroides(100)	1	2	0	2	0	0	1	0	0	0	1	3	1	1	2	0	0	1	0	0	0	0	6	2	10	1	1	0	0	1	GAGGAATA-TT-GG-T-C---AAT-G-G--AC--GA-G-A-G-TC-T-G-A-A-C-C-A--GC-C-A--A-GTA-G-C-G-T-G-A-A--G--GA-T-G--A--C--T-G-CC-C--TA-TG--G-G-T--T-G-T-A---AA-C-T-TC---------------TT-TT-A-T--A-AAG----G--A-A--T---AA-AGTC-G---G-G-T--A-----------------T------------------GG------------------A---------------------T-ACC-C-GT-T-T-G-C-A-T-----G-T---A-C-TT--------T-A-T-G---------A-A---T--AA-----GG-A--TC-G-G-C-TAA-C--T-C…
371	Otu00371	36	Bacteria(100)	Bacteroidota(100)	Bacteroidia(100)	Bacteroidales(100)	Bacteroidaceae(100)	Bacteroides(100)	0	0	4	10	0	0	0	0	1	0	0	1	2	0	5	4	4	1	0	3	0	0	0	0	1	0	0	0	0	0	GAGGAATA-TT-GG-T-C---AAT-G-G--AC--GA-G-A-G-TC-T-G-A-A-C-C-A--GC-C-A--A-GTA-G-C-G-T-G-A-A--G--GA-T-G--A--C--T-G-CC-C--TA-TG--G-G-T--T-G-T-A---AA-C-T-TC---------------TT-TT-A-T--A-CGG----G--A-A--T---AA-AGTG-A---G-G-C--A-----------------C------------------GT------------------G---------------------T-GCC-T-TT-T-T-G-T-A-T-----G-T---A-C-CG--------T-A-T-G---------A-A---T--AA-----GG-A--TC-G-G-C-TAA-C--T-C…
372	Otu00372	36	Bacteria(100)	Firmicutes(100)	Clostridia(100)	Oscillospirales(100)	Ruminococcaceae(100)	Ruminococcaceae_unclassified(100)	1	0	0	1	2	2	0	0	0	1	1	3	4	1	2	1	2	0	0	5	0	0	0	1	1	0	0	0	2	6	GGGGGATA-TT-GC-A-C---AAT-G-G--AG--GA-A-A-C-TC-T-G-A-T-G-C-A--GC-A-A--C-GCC-G-C-G-T-G-A-G--G--GA-A-G--A--A--G-G-TT----TT-CG--G-A-T--T-G-T-A---AA-C-C-TC---------------TG-TC-C-T--T-AGG----G--A-C--G---A------------------------------------T------------------AA-----------------------------------------------------T-G-A-C-G-----G-T---A-C-CT--------A-A-G-G---------A-G---G--AA-----GC-T--CC-G-G-C-TAA-C--T-A…
373	Otu00373	35	Bacteria(100)	Firmicutes(100)	Clostridia(100)	Lachnospirales(100)	Lachnospiraceae(100)	Anaerostipes(100)	0	0	0	1	0	0	0	0	1	1	0	0	1	6	1	0	1	0	1	1	1	0	0	1	9	5	0	1	1	3	GGGGAATA-TT-GC-A-C---AAT-G-G--GG--GA-A-A-C-AC-T-G-A-T-G-C-A--GC-G-A--C-GCC-G-C-G-T-G-A-G--T--GA-A-G--A--A--G-T-AT----CT-CG--G-T-A--T-G-T-A---AA-G-C-TC---------------TA-TC-A-G--C-AGG----G--A-A--G---A------------------------------------A------------------AA-----------------------------------------------------T-G-A-A-G-----G-T---A-G-CT--------G-A-C-T---------A-A---G--AA-----GC-C--TC-G-G-C-GAA-C--T-A…
374	Otu00374	34	Bacteria(100)	Firmicutes(100)	Clostridia(100)	Lachnospirales(100)	Lachnospiraceae(100)	Lachnospiraceae_unclassified(100)	0	0	0	0	2	0	2	4	0	1	0	0	0	0	0	0	0	0	2	2	10	7	0	1	2	1	0	0	0	0	GGGGAATA-TT-GC-A-C---AAT-G-G--GG--GA-A-A-C-CC-T-G-A-T-G-C-A--GC-A-A--C-GCC-G-C-G-T-G-A-A--G--GA-C-G--A--C--G-T-AT----TT-CG--G-T-A--T-G-T-A---AA-C-T-TC---------------TA-TC-A-G--C-AGG----G--A-A--G---A------------------------------------A------------------AA-----------------------------------------------------T-G-A-C-G-----G-T---A-C-CT--------G-A-C-T---------A-A---G--AA-----GC-C--CC-G-G-C-TAA-C--T-A…
375	Otu00375	34	Bacteria(100)	Bacteroidota(100)	Bacteroidia(100)	Bacteroidales(100)	Bacteroidaceae(100)	Bacteroides(100)	0	0	0	0	8	18	0	0	0	0	0	0	0	0	0	0	0	0	3	3	0	2	0	0	0	0	0	0	0	0	GAGGAATA-TT-GG-T-C---AAT-G-G--GC--GA-G-A-G-CC-T-G-A-A-C-C-A--GC-C-A--A-GTA-G-C-G-T-G-A-A--G--GA-T-G--A--A--G-G-TC-C--TA-CG--G-A-T--T-G-T-A---AA-C-T-TC---------------TT-TT-A-T--A-CGG----G--A-A--T---AA-AGTG-G---T-C-C--A-----------------C------------------GT------------------G---------------------T-GGA-C-TT-T-T-G-C-A-T-----G-T---A-C-CG--------T-A-T-G---------A-A---T--AA-----GC-A--TC-G-G-C-TAA-C--T-C…
376	Otu00376	34	Bacteria(100)	Firmicutes(100)	Clostridia(100)	Peptostreptococcales-Tissierellales(100)	Peptostreptococcaceae(100)	Terrisporobacter(98)	0	0	0	0	0	0	6	7	8	2	0	0	0	0	0	0	0	0	1	0	0	2	2	1	2	0	0	3	0	0	GGGGAATA-TT-GC-A-C---AAT-G-G--GC--GA-A-A-G-CC-T-G-A-T-G-C-A--GC-A-A--C-GCC-G-C-G-T-G-A-G--C--GA-T-G--A--A--G-G-CC----TT-CG--G-G-T--C-G-T-A---AA-G-C-TC---------------TG-TC-C-T--C-AAG----G--A-A--G---A------------------------------------T------------------AA-----------------------------------------------------T-G-A-C-G-----G-T---A-C-TT--------G-A-G-G---------A-G---G--AA-----GC-C--CC-G-G-C-TAA-C--T-A…
377	Otu00377	34	Bacteria(100)	Actinobacteriota(100)	Actinobacteria(100)	Bifidobacteriales(100)	Bifidobacteriaceae(100)	Bifidobacterium(95)	0	1	0	0	0	0	1	0	0	1	0	0	1	2	1	0	0	2	0	5	1	3	0	1	1	10	1	1	0	2	GGGGAATC-TT-GC-G-C---AAT-G-G--GG--GG-A-A-C-CC-T-G-A-C-G-C-A--GC-G-A--C-GCC-G-C-G-T-G-C-G--G--GA-T-G--A--C--G-G-CC----TT-CG--G-G-T--T-G-T-A---AA-C-C-GC---------------TT-TT-G-A--C-TGG----G--A-G--C---AA--GCC-C----------------------------TT-----------------CG----------------------------------------------G-GG---T-G-A-G-T-----G-T---A-C-CT--------T-T-C-G---------A-A---T--AA-----GC-A--CC-G-G-C-TAA-C--T-A…
378	Otu00378	34	Bacteria(100)	Firmicutes(100)	Clostridia(100)	Oscillospirales(100)	Ruminococcaceae(100)	uncultured(100)	3	0	0	0	1	2	0	5	0	0	2	2	1	2	0	0	0	0	5	8	3	0	0	0	0	0	0	0	0	0	GAGGGATA-TT-GG-G-C---AAT-G-G--GG--GA-A-A-C-CC-T-G-A-C-C-C-A--GC-A-A--C-GCC-G-C-G-T-G-A-G--G--GA-A-G--A--A--G-G-TC----TT-CG--G-A-T--T-G-T-A---AA-C-C-TA---------------AG-TA-G-T--C-AGG----G--A-C--G-------------------------------------A--A------------------GA------------------A---A------------------------------T-G-A-C-G-----G-T---A-C-CT--------G-A-A-G---------A-G---T--AA-----GC-T--CC-G-G-C-TAA-C--T-A…
379	Otu00379	34	Bacteria(100)	Actinobacteriota(100)	Coriobacteriia(100)	Coriobacteriales(100)	Eggerthellaceae(95)	Eggerthellaceae_unclassified(95)	0	0	7	10	0	0	0	0	0	0	0	0	0	0	4	1	7	5	0	0	0	0	0	0	0	0	0	0	0	0	GGGGAATT-TT-GC-G-C---AAT-G-G--GC--GC-A-A-G-CC-T-G-A-C-G-C-A--GC-G-A--C-GCC-G-C-G-T-G-C-G--G--GA-G-G--A--A--G-G-CC----CT-CG--G-G-C--C-G-T-A---AA-C-C-GC---------------TT-TC-G-G--C-AGG----G--A-A--G---A------------------------------------A------------------AC------------------A----------------------------------T-G-A-C-T-----G-T---A-C-CT--------G-C-A-G---------A-A---G--AA-----GC-C--CC-G-G-C-TAA-C--T-A…
380	Otu00380	34	Bacteria(100)	Bacteroidota(100)	Bacteroidia(100)	Bacteroidales(100)	Bacteroidaceae(100)	Bacteroides(100)	0	0	0	0	14	4	0	0	0	0	0	0	0	0	0	0	0	0	2	7	1	6	0	0	0	0	0	0	0	0	GAGGAATA-TT-GG-T-C---AAT-G-G--AC--GA-G-A-G-TC-T-G-A-A-C-C-A--GC-C-A--A-GTA-G-C-G-T-G-A-A--G--GA-T-G--A--C--T-G-CC-C--TA-TG--G-G-T--T-G-T-A---AA-C-T-TC---------------TT-TT-A-T--A-CGG----G--A-A--T---AA-AGT--GA--G-C-C--A-----------------C------------------GT------------------G---------------------T-GGC-T-TT-T-T-G-T-A-T-----G-T---A-C-CG--------T-A-T-G---------A-A---T--AA-----GG-A--TC-G-G-C-TAA-C--T-C…
381	Otu00381	34	Bacteria(100)	Firmicutes(100)	Clostridia(100)	Oscillospirales(100)	Ruminococcaceae(100)	Subdoligranulum(100)	3	5	0	0	1	2	0	1	4	3	0	0	1	5	0	0	0	0	1	1	4	2	0	0	1	0	0	0	0	0	GGGGGATA-TT-GC-A-C---AAT-G-G--GG--GG-A-A-C-CC-T-G-A-T-G-C-A--GC-G-A--C-GCC-G-C-G-T-G-G-A--G--GA-A-G--C--A--G-G-TT----TT-CG--G-A-T--T-G-T-A---AA-C-T-CC---------------TG-TC-G-T--T-AGG----G--A-C--G---A------------------------------------T------------------AA-----------------------------------------------------T-G-A-C-T-----G-T---A-C-CT--------A-A-C-A---------A-G---A--AA-----GC-A--CC-C-G-C-TAA-C--T-A…
382	Otu00382	33	Bacteria(100)	Firmicutes(100)	Clostridia(100)	Lachnospirales(100)	Lachnospiraceae(100)	Lachnospiraceae_unclassified(97)	0	1	0	0	0	0	0	0	0	0	13	10	1	2	0	0	0	0	0	0	0	0	1	1	0	2	0	1	0	1	GGGGAATA-TT-GC-A-C---AAT-G-G--GG--GA-A-A-C-CC-T-G-A-T-G-C-A--GC-G-A--C-GCC-G-C-G-T-G-A-A--G--GA-T-G--A--A--G-T-AT----TT-CG--G-T-A--T-G-T-A---AA-C-T-TC---------------TA-TC-A-G--C-AGG----G--A-A--G---A------------------------------------A------------------GA-----------------------------------------------------T-G-A-C-G-----G-T---A-C-CT--------G-A-C-T---------A-A---G--AA-----GC-C--CC-G-G-C-TAA-C--T-A…
383	Otu00383	33	Bacteria(100)	Verrucomicrobiota(100)	Lentisphaeria(100)	Victivallales(100)	vadinBE97(100)	vadinBE97_ge(100)	0	1	0	0	0	0	0	0	0	0	4	10	10	8	0	0	0	0	0	0	0	0	0	0	0	0	0	0	0	0	CGAGAATT-TT-GG-G-C---AAT-G-G--GC--GA-A-A-G-CC-T-G-A-C-C-C-A--GC-A-A--T-GCC-G-C-G-T-G-C-G--G--GA-T-G--A--A--G-G-TC----TT-CG--G-A-T--T-G-T-A---AA-C-C-GC---------------TG-TC-G-A--G-GGG----G--A-C--G---A------------------------------------A-----------------ATT-----------------------------------------------------T-G-A-C-G-----G-T---A-C-CC--------C-T-A-G---------A-G---G--AA-----GC-C--AC-G-G-C-TAA-C--T-A…
384	Otu00384	33	Bacteria(100)	Firmicutes(100)	Clostridia(100)	Lachnospirales(100)	Lachnospiraceae(100)	Lachnospiraceae_unclassified(100)	3	0	1	4	0	0	0	0	11	14	0	0	0	0	0	0	0	0	0	0	0	0	0	0	0	0	0	0	0	0	GGGGAATA-TT-GC-A-C---AAT-G-G--GG--GA-A-A-C-CC-T-G-A-T-G-C-A--GC-A-A--C-GCC-G-C-G-T-G-A-G--T--GA-A-G--A--A--G-T-AT----TT-CG--G-T-A--T-G-T-A---AA-G-C-TC---------------TA-TC-A-G--C-AGG----G--A-A--G-------------------------------------A---------------------AA------------------A----------------------------------T-G-A-C-G-----G-T---A-C-CT--------G-A-C-T---------A-A---G--AA-----GC-A--CC-G-G-C-TAA-A--T-A…
385	Otu00385	33	Bacteria(100)	Desulfobacterota(100)	Desulfovibrionia(100)	Desulfovibrionales(100)	Desulfovibrionaceae(100)	Desulfovibrio(100)	0	0	0	0	0	0	1	3	0	0	0	0	0	0	0	0	0	0	0	0	0	0	6	20	2	1	0	0	0	0	GGGGAATA-TT-GC-G-C---AAT-G-G--GC--GA-A-A-G-CC-T-G-A-C-G-C-A--GC-G-A--C-GCC-G-C-G-T-G-A-G--G--GA-T-G--A--A--G-G-TT----TT-CG--G-A-T--C-G-T-A---AA-C-C-TC---------------TG-TC-A-G--A-AGG----G--A-A--G---AA-AGTG-C---G-T-G--G-T-G----------C--T------------------AA------------------T---C------------AG---C-CGC-G-CA-T-T-G-A-C-G-----G-T---A-C-CT--------T-C-A-A---------A-G---G--AA-----GC-A--CC-G-G-C-TAA-C--T-C…
386	Otu00386	33	Bacteria(100)	Bacteroidota(100)	Bacteroidia(100)	Bacteroidales(100)	Bacteroidaceae(100)	Bacteroides(100)	0	0	1	0	0	0	0	0	0	0	0	0	0	0	12	7	4	6	0	0	0	0	1	1	1	0	0	0	0	0	GAGGAATA-TT-GG-T-C---AAT-G-G--GC--GC-A-G-G-CC-T-G-A-A-C-C-A--GC-C-A--A-GTA-G-C-G-T-G-A-A--G--GA-T-G--A--C--T-G-CC-C--TA-TG--G-G-T--T-G-T-A---AA-C-T-TC---------------TT-TT-A-T--A-TGG----G--A-A--T---AA-AGT--TT--T-C-C--A-----------------C------------------GT------------------G---------------------T-GGA-A-TT-T-T-G-T-A-T-----G-T---A-C-CA--------T-A-T-G---------A-A---T--AA-----GG-A--TC-G-G-C-TAA-C--T-C…
387	Otu00387	33	Bacteria(100)	Actinobacteriota(100)	Coriobacteriia(100)	Coriobacteriales(100)	Eggerthellaceae(100)	Slackia(100)	0	0	0	0	0	0	0	0	0	0	0	0	0	0	0	0	10	4	0	0	10	9	0	0	0	0	0	0	0	0	GGGGAATA-TT-GC-G-C---AAT-G-G--GG--GA-A-A-C-CC-T-G-A-C-G-C-A--GC-G-A--C-GCC-G-C-G-T-G-C-G--G--GA-A-G--G--A--G-G-CC----TT-CG--G-G-T--C-G-T-A---AA-C-C-GC---------------TT-TC-A-G--C-AGG----G--A-A--G---A------------------------------------A------------------GC------------------C----------------------------------T-G-A-C-G-----G-T---A-C-CT--------G-C-A-G---------A-A---G--AA-----GC-C--CC-G-G-C-TAA-C--T-A…
388	Otu00388	33	Bacteria(100)	Firmicutes(100)	Clostridia(100)	Oscillospirales(100)	Ruminococcaceae(100)	Incertae_Sedis(100)	5	4	0	0	0	0	0	0	7	1	1	7	1	0	0	0	0	0	0	0	0	0	0	0	0	0	5	2	0	0	GGGGGATA-TT-GC-A-C---AAT-G-G--GG--GA-A-A-C-CC-T-G-A-T-G-C-A--GC-A-A--C-GCC-G-C-G-T-G-T-G--G--GA-A-G--A--A--G-G-TT----TT-CG--G-A-T--T-G-T-A---AA-C-C-AC---------------TG-TT-C-T--T-AGC----G--A-A--GAA-AC-----------------------------------A------------------AA-----------------------------------------------------T-G-A-C-G-----G-T---A-A-CT--------A-A-G-A---------A-G---A--AA-----GC-T--CC-G-G-C-TAA-C--T-A…
389	Otu00389	32	Bacteria(100)	Firmicutes(100)	Clostridia(100)	Lachnospirales(100)	Lachnospiraceae(100)	Lachnospiraceae_unclassified(57)	5	5	0	0	3	8	0	0	0	0	0	2	0	0	0	0	0	0	1	3	2	3	0	0	0	0	0	0	0	0	GGGGAATA-TT-GC-A-C---AAT-G-G--GG--GA-A-A-C-CC-T-G-A-T-G-C-A--GC-G-A--C-GCC-G-C-G-T-G-A-G--T--GA-A-G--A--A--G-T-AT----TT-CG--G-T-A--T-G-T-A---AA-G-C-TC---------------TA-TC-A-G--C-AGG----G--A-A--G---A------------------------------------A-----------------AGA-----------------------------------------------------A-G-A-C-G-----G-T---A-C-CT--------G-A-G-T---------A-A---G--AA-----GC-C--CC-G-G-C-TAA-C--T-A…
390	Otu00390	32	Bacteria(100)	Actinobacteriota(100)	Actinobacteria(100)	Bifidobacteriales(100)	Bifidobacteriaceae(100)	Bifidobacterium(100)	0	0	0	0	0	0	0	0	1	3	0	0	0	0	0	0	0	0	0	0	0	0	3	3	3	2	6	4	5	2	AGGGAATC-TT-CC-A-C---AAT-G-G--AC--GA-A-A-G-CC-T-G-A-T-G-C-A--GC-G-A--C-GCC-G-C-G-T-G-C-G--G--GA-T-G--A--C--G-G-CC----TT-CG--G-G-T--T-G-T-A---AA-C-C-GC---------------TT-TT-G-A--C-TGG----G--A-G--C---AA-GCCC------------------------------T------------------TCG-----------------G-----------------------------GG---T-G-A-G-T-----G-T---A-C-CT--------T-T-C-G---------A-A---T--AA-----GC-G--CC-G-G-C-TAA-C--T-A…
391	Otu00391	32	Bacteria(100)	Firmicutes(100)	Bacilli(100)	Erysipelotrichales(100)	Erysipelotrichaceae(100)	Holdemania(100)	4	1	0	2	1	0	1	1	2	0	0	0	2	2	1	0	0	0	3	8	0	1	1	2	0	0	0	0	0	0	AGGGAATT-TT-CG-G-C---AAT-G-G--GC--GA-A-A-G-CC-T-G-A-C-C-G-A--GC-A-A--C-GCC-G-C-G-T-G-A-G--T--GA-A-G--A--A--G-G-CC----TT-CG--G-G-T--T-G-T-A---AA-G-C-TC---------------TG-TT-G-T--G-AAG----G--A-A--G---AACGGCTCA---T-A-C--A--------------G--G------------------GA------------------ATGG------------------T-ATG-G-GA-G-T-G-A-C-G-----G-T---A-C-TT--------T-A-C-C---------A-G---A--AA-----GC-C--AC-G-G-C-TAA-C--T-A…
392	Otu00392	32	Bacteria(100)	Bacteroidota(100)	Bacteroidia(100)	Bacteroidales(100)	Bacteroidaceae(100)	Bacteroides(100)	0	0	0	0	0	0	0	0	0	0	1	3	0	0	11	2	0	2	0	0	0	0	0	1	1	1	1	0	0	9	GAGGAATA-TT-GG-T-C---AAT-G-G--AC--GA-G-A-G-TC-T-G-A-A-C-C-A--GC-C-A--A-GTA-G-C-G-T-G-A-A--G--GA-T-G--A--A--G-G-TT-C--TA-TG--G-A-T--T-G-T-A---AA-C-T-TC---------------TT-TT-A-T--A-CGG----G--A-A--T---AA-A-CG-GA--T-C-C--A-----------------C------------------GT------------------G---------------------T-GGA-T-TT-T-T-G-C-A-T-----G-T---A-C-CG--------T-A-T-G---------A-A---T--AA-----GG-A--TC-G-G-C-TAA-C--T-C…
393	Otu00393	31	Bacteria(100)	Firmicutes(100)	Clostridia(100)	Christensenellales(100)	Christensenellaceae(100)	Christensenella(100)	1	1	0	1	0	1	0	1	0	0	0	0	1	1	2	1	1	1	2	6	3	3	0	1	1	1	0	0	1	1	GGGGAATA-TT-GG-G-C---AAT-G-G--GG--GA-A-A-C-CC-T-G-A-C-C-C-A--GC-A-A--C-GCC-G-C-G-T-G-A-G--G--GA-A-G--A--A--G-G-TC----TT-CG--G-A-T--T-G-T-A---AA-C-C-TT---------------TG-TC-C-T--A-TGG----G--A-C--G---A---------------------------------A--A------------------GA------------------A---A------------------------------T-G-A-C-G-----G-T---A-C-CA--------T-A-G-G---------A-G---G--AA-----GC-T--CC-G-G-C-TAA-C--T-A…
394	Otu00394	31	Bacteria(100)	Bacteroidota(100)	Bacteroidia(100)	Bacteroidales(100)	Bacteroidales_unclassified(94)	Bacteroidales_unclassified(94)	0	0	3	0	0	0	0	0	0	0	0	0	0	0	12	2	8	1	1	0	1	0	0	1	0	1	0	1	0	0	GAGGAATA-TT-GG-T-C---AAT-G-G--AC--GA-G-A-G-TC-T-G-A-A-C-C-A--GC-C-A--A-GTA-G-C-G-T-G-A-A--G--GA-T-G--A--C--T-G-CC-C--TA-TG--G-G-T--T-G-T-A---AA-C-T-TC---------------TT-TT-A-T--A-CGG----G--A-A--T---AA-AGT--GA--G-G-C--A-----------------C------------------GT------------------G---------------------T-GCC-T-TT-T-T-G-T-A-T-----G-T---A-C-CG--------T-A-T-G---------A-A---T--AA-----GG-A--TC-G-G-C-TAA-C--T-C…
395	Otu00395	31	Bacteria(100)	Bacteroidota(100)	Bacteroidia(100)	Bacteroidales(100)	Bacteroidaceae(100)	Bacteroides(100)	0	1	1	1	0	0	1	0	0	0	0	1	0	1	1	2	0	1	0	2	0	0	1	0	6	10	0	0	1	1	GAGGAATA-TT-GG-T-C---AAT-G-G--AC--GA-G-A-G-TC-T-G-A-A-C-C-A--GC-C-A--A-GTA-G-C-G-T-G-A-A--G--GA-T-G--A--A--G-G-TT-C--TA-TG--G-A-T--T-G-T-A---AA-C-T-TC---------------TT-TT-A-T--A-CGG----G--A-A--T---AA-A-CG-AA--T-C-C--A-----------------C------------------GT------------------G---------------------T-GGA-T-TT-T-T-G-C-A-T-----G-T---A-C-CG--------T-A-T-G---------A-A---T--AA-----GG-A--TC-G-G-C-TAA-C--T-C…
396	Otu00396	31	Bacteria(100)	Bacteroidota(100)	Bacteroidia(100)	Bacteroidales(100)	Bacteroidaceae(100)	Bacteroides(100)	0	0	0	0	0	0	2	0	5	1	1	1	2	2	2	0	1	0	3	1	0	3	2	0	1	1	0	1	1	1	GAGGAATA-TT-GG-T-C---AAT-G-G--AC--GA-G-A-G-TC-T-G-A-A-C-C-A--GC-C-A--A-GTA-G-C-G-T-G-A-A--G--GA-T-G--A--C--T-G-CC-C--TA-TG--G-G-T--T-G-T-A---AA-C-T-TC---------------TT-TT-A-T--A-AAG----G--A-A--T---AA-AGTC-G---G-G-T--A-----------------T------------------GT------------------A---------------------T-ACC-C-GT-T-T-G-C-A-T-----G-T---A-C-TT--------T-A-T-G---------A-A---T--AA-----GG-A--TC-G-G-C-TAA-C--T-C…
397	Otu00397	31	Bacteria(100)	Firmicutes(100)	Negativicutes(100)	Veillonellales-Selenomonadales(100)	Veillonellaceae(100)	Dialister(100)	0	0	1	4	0	0	0	0	0	0	0	0	0	0	5	2	12	6	0	0	0	0	0	0	0	0	0	0	1	0	GGGGAATC-TT-CC-G-C---AAT-G-G--AC--GA-A-A-G-TC-T-G-A-C-G-G-A--GC-A-A--C-GCC-G-C-G-T-G-A-G--T--GA-T-G--A--C--G-G-CC----TT-CG--G-G-T--T-G-T-A---AA-G-C-TC---------------TG-TG-A-T--C-GGG----G--A-C--G---AA-TGGC-T---G-G-T--A-T-G----------C--T------------------AA------------------T---A----C-------CA---T-ATC-A-GA-G-T-G-A-C-G-----G-T---A-C-CC--------G-A-A-T---------A-G---C--AA-----GC-C--AC-G-G-C-TAA-C--T-A…
398	Otu00398	30	Bacteria(100)	Firmicutes(100)	Clostridia(100)	Lachnospirales(100)	Lachnospiraceae(100)	Lachnospiraceae_ge(97)	1	0	1	1	1	1	0	0	0	0	0	0	1	3	1	1	4	3	2	0	7	3	0	0	0	0	0	0	0	0	GGGGAATA-TT-GC-A-C---AAT-G-G--GC--GA-A-A-G-CC-T-G-A-T-G-C-A--GC-G-A--C-GCC-G-C-G-T-G-A-G--C--GA-A-G--A--A--G-T-AT----TT-CG--G-T-A--T-G-T-A---AA-G-C-TC---------------TA-TC-A-G--C-AGG----G--A-A--G---A------------------------------------T------------------AA-----------------------------------------------------T-G-A-C-G-----G-T---A-C-CT--------G-A-C-T---------A-A---G--AA-----GC-A--CC-G-G-C-TAA-A--T-A…
399	Otu00399	30	Bacteria(100)	Bacteroidota(100)	Bacteroidia(100)	Bacteroidales(100)	Bacteroidaceae(100)	Bacteroides(100)	5	5	0	0	2	2	0	0	0	0	0	2	2	8	0	0	0	0	0	2	0	2	0	0	0	0	0	0	0	0	GAGGAATA-TT-GG-T-C---AAT-G-G--GC--GA-G-A-G-CC-T-G-A-A-C-C-A--GC-C-A--A-GTA-G-C-G-T-G-A-A--G--GA-T-G--A--A--G-G-TC-C--TA-CG--G-A-T--T-G-T-A---AA-C-T-TC---------------TT-TT-A-T--A-AGG----G--A-A--T---AA-ACCC-T---C-C-C--A-----------------C------------------GT------------------G---------------------T-GGG-A-GC-T-T-G-T-A-T-----G-T---A-C-CT--------T-A-T-G---------A-A---T--AA-----GC-A--TC-G-G-C-TAA-C--T-C…
400	Otu00400	30	Bacteria(100)	Firmicutes(100)	Clostridia(100)	Lachnospirales(100)	Lachnospiraceae(100)	Lachnospiraceae_unclassified(80)	1	0	0	0	0	0	0	0	0	0	1	0	8	9	0	0	0	0	0	0	1	0	1	1	2	6	0	0	0	0	GGGGAATA-TT-GC-A-C---AAT-G-G--GG--GA-A-A-C-CC-T-G-A-T-G-C-A--GC-G-A--C-GCC-G-C-G-T-G-A-G--C--GA-A-G--A--A--G-T-AT----TT-CG--G-T-A--T-G-T-A---AA-G-C-TC---------------TA-TC-A-G--C-AGG----G--A-A--G---A------------------------------------A------------------AG-----------------------------------------------------T-G-A-C-G-----G-T---A-C-CT--------G-A-C-T---------A-A---G--AA-----GC-C--CC-G-G-C-TAA-C--T-A…
401	Otu00401	30	Bacteria(100)	Firmicutes(100)	Clostridia(100)	Oscillospirales(100)	Ruminococcaceae(100)	Faecalibacterium(97)	2	16	1	1	1	0	1	4	1	1	1	0	0	0	0	0	0	0	0	0	0	0	0	0	1	0	0	0	0	0	GGGGAATA-TT-GC-A-C---AAT-G-G--GG--GA-A-A-C-CC-T-G-A-T-G-C-A--GC-G-A--C-GCC-G-C-G-T-G-G-A--G--GA-A-G--A--A--G-G-TC----TT-CG--G-A-T--T-G-T-A---AA-C-T-CC---------------TG-TT-G-T--T-GAG----G--A-A--G---A------------------------------------T------------------AA-----------------------------------------------------T-G-A-C-G-----G-T---A-C-TC--------A-A-C-A---------A-G---G--AA-----GT-G--AC-G-G-C-TAA-C--T-A…
402	Otu00402	30	Bacteria(100)	Bacteroidota(100)	Bacteroidia(100)	Bacteroidales(100)	Bacteroidaceae(100)	Bacteroides(100)	0	0	0	1	0	0	1	0	1	1	1	0	0	0	1	1	2	0	0	0	0	0	0	0	0	1	2	9	5	4	GAGGAATA-TT-GG-T-C---AAT-G-G--AC--GA-G-A-G-TC-T-G-A-A-C-C-A--GC-C-A--A-GTA-G-C-G-T-G-A-A--G--GA-T-G--A--A--G-G-TT-C--TA-TG--G-A-T--T-G-T-A---AA-C-T-TC---------------TT-TT-A-T--A-TGG----G--A-A--T---AA-AGT--TT--T-C-C--A-----------------C------------------GT------------------G---------------------T-GGA-A-TT-T-T-G-T-A-T-----G-T---A-C-CA--------T-A-T-G---------A-A---T--AA-----GG-A--TC-G-G-C-TAA-C--T-C…
403	Otu00403	30	Bacteria(100)	Firmicutes(100)	Clostridia(100)	Lachnospirales(100)	Lachnospiraceae(100)	Coprococcus(64)	1	0	0	0	0	1	0	0	0	0	0	0	1	3	0	0	0	0	1	2	4	4	0	2	5	3	1	0	0	2	GGGGAATA-TT-GC-A-C---AAT-G-G--GG--GA-A-A-C-CC-T-G-A-T-G-C-A--GC-G-A--C-GCC-G-C-G-T-G-A-G--C--GA-A-G--A--A--G-T-AT----TT-CG--G-T-A--T-G-T-A---AA-G-C-TC---------------TA-TC-A-G--C-AGG----G--A-A--GA--A------------------------------------G------------------AA-----------------------------------------------------T-G-A-C-G-----G-T---A-C-CT--------G-A-C-T---------A-A---G--AA-----GC-C--CC-G-G-C-TAA-C--T-A…
404	Otu00404	29	Bacteria(100)	Firmicutes(100)	Clostridia(100)	Lachnospirales(100)	Lachnospiraceae(100)	Lachnospiraceae_unclassified(100)	3	1	0	0	1	2	0	0	0	1	0	2	1	4	0	0	0	0	2	8	1	2	0	0	0	1	0	0	0	0	GGGGAATA-TT-GC-A-C---AAT-G-G--GG--GA-A-A-C-CC-T-G-A-T-G-C-A--GC-A-A--C-GCC-G-C-G-T-G-A-G--T--GA-A-G--A--A--G-T-AT----TT-CG--G-T-A--T-G-T-A---AA-G-C-TC---------------TA-TC-A-G--C-AGG----G--A-A--G---A------------------------------------A------------------AA-----------------------------------------------------T-G-A-C-A-----G-T---A-C-CT--------G-A-C-T---------A-A---G--AA-----GC-C--CC-G-G-C-TAA-C--T-A…
405	Otu00405	29	Bacteria(100)	Firmicutes(100)	Clostridia(100)	Christensenellales(100)	Christensenellaceae(100)	Christensenellaceae_R-7_group(100)	6	4	0	0	0	0	3	4	0	2	1	0	0	0	0	0	0	0	0	0	0	0	2	2	0	3	1	1	0	0	GGGGAATA-TT-GG-G-C---AAT-G-G--GC--GA-A-A-G-CC-T-G-A-C-C-C-A--GC-A-A--C-GCC-G-C-G-T-G-A-G--G--GA-G-G--A--A--G-G-TT----TT-CG--G-A-T--T-G-T-A---AA-C-C-TC---------------TG-TC-C-T--T-AGG----G--A-A--G---A---------------------------------A--G------------------CA------------------A---G------------------------------T-G-A-C-G-----G-T---A-C-CT--------A-A-G-G---------A-G---G--AA-----GC-C--CC-G-G-C-TAA-C--T-A…
406	Otu00406	29	Bacteria(100)	Firmicutes(100)	Clostridia(100)	Lachnospirales(100)	Lachnospiraceae(100)	Marvinbryantia(90)	0	0	0	0	0	0	0	0	3	4	0	0	0	0	0	0	3	2	0	0	0	0	0	0	0	0	0	1	12	4	GGGGAATA-TT-GC-A-C---AAT-G-G--GG--GA-A-A-C-CC-T-G-A-T-G-C-A--GC-G-A--C-GCC-G-C-G-T-G-A-G--T--GA-A-G--A--A--G-T-AA----TT-CG--T-T-A--T-G-T-A---AA-G-C-TC---------------TA-TC-A-G--C-AGG----G--A-A--G---A------------------------------------A------------------AA-----------------------------------------------------T-G-A-C-G-----G-T---A-C-CT--------G-A-C-T---------A-A---G--AA-----GC-C--CC-G-G-C-TAA-C--T-A…
407	Otu00407	29	Bacteria(100)	Firmicutes(100)	Clostridia(100)	Oscillospirales(100)	Ruminococcaceae(100)	Ruminococcaceae_unclassified(100)	3	1	1	0	0	0	0	0	0	0	0	0	2	4	0	0	4	1	1	3	4	2	0	0	0	1	0	0	0	2	GGGGGATA-TT-GC-A-C---AAT-G-G--GG--GA-A-A-C-CC-T-G-A-T-G-C-A--GC-A-A--C-GCC-G-C-G-T-G-A-G--G--GA-A-G--A--C--G-G-TT----TT-CG--G-A-T--T-G-T-A---AA-C-C-TC---------------TG-TC-A-T--C-GGT----G--A-C--G---A------------------------------------T------------------AA-----------------------------------------------------T-G-A-C-G-----G-T---A-G-CC--------G-A-T-G---------A-G---G--AA-----GC-T--CC-G-G-C-TAA-C--T-A…
408	Otu00408	29	Bacteria(100)	Firmicutes(100)	Clostridia(100)	Oscillospirales(100)	Ruminococcaceae(100)	Ruminococcaceae_unclassified(100)	2	0	0	0	2	1	2	4	0	0	0	0	1	0	0	0	0	0	1	3	1	0	1	3	2	5	0	0	0	1	GGGGAATA-TT-GC-A-C---AAT-G-G--AG--GA-A-A-C-TC-T-G-A-T-G-C-A--GC-G-A--C-GCC-G-C-G-T-G-A-G--G--GA-A-G--A--A--G-G-TC----TT-CG--G-A-T--T-G-T-A---AA-C-C-TC---------------TG-TC-T-T--C-AGG----G--A-C--G---A------------------------------------T------------------AA-----------------------------------------------------T-G-A-C-G-----G-T---A-C-CT--------G-A-G-G---------A-G---G--AA-----GC-C--AC-G-G-C-TAA-C--T-A…
409	Otu00409	29	Bacteria(100)	Bacteroidota(100)	Bacteroidia(100)	Bacteroidales(100)	Bacteroidaceae(100)	Bacteroides(100)	0	0	0	1	1	0	0	1	0	1	0	0	0	0	21	2	0	1	0	0	0	0	0	0	0	0	0	0	0	1	GAGGAATA-TT-GG-T-C---AAT-G-G--GC--GA-G-A-G-CC-T-G-A-A-C-C-A--GC-C-A--A-GTA-G-C-G-T-G-A-A--G--GA-T-G--A--A--G-G-CT-C--TA-TG--G-G-T--C-G-T-A---AA-C-T-TC---------------TT-TT-A-T--A-TGG----G--A-A--T---AA-AGT--AT--T-C-C--A-----------------C------------------GT------------------G---------------------T-GGA-A-TT-T-T-G-T-A-T-----G-T---A-C-CA--------T-A-T-G---------A-A---T--AA-----GG-A--TC-G-G-C-TAA-C--T-C…
410	Otu00410	29	Bacteria(100)	Bacteroidota(100)	Bacteroidia(100)	Bacteroidales(100)	Bacteroidaceae(100)	Bacteroides(100)	0	1	2	2	0	1	1	0	0	0	2	2	1	3	2	3	1	2	0	0	0	1	2	0	1	0	2	0	0	0	GAGGAATA-TT-GG-T-C---AAT-G-G--AC--GA-G-A-G-TC-T-G-A-A-C-C-A--GC-C-A--A-GTA-G-C-G-T-G-A-A--G--GA-T-G--A--C--T-G-CC-C--TA-TG--G-G-T--T-G-T-A---AA-C-T-TC---------------TT-TT-A-T--A-CGG----G--A-A--T---AA-ACGG-A---T-C-C--A-----------------C------------------GT------------------G---------------------T-GGA-T-TT-T-T-G-C-A-T-----G-T---A-C-CG--------T-A-T-G---------A-A---T--AA-----GG-A--TC-G-G-C-TAA-C--T-C…
411	Otu00411	29	Bacteria(100)	Firmicutes(100)	Clostridia(100)	Lachnospirales(100)	Lachnospiraceae(100)	Lachnospiraceae_unclassified(73)	0	2	2	2	0	3	0	0	0	0	0	0	1	3	2	0	1	0	4	2	4	1	0	0	1	0	0	0	0	1	GGGGAATA-TT-GC-A-C---AAT-G-G--GC--GA-A-A-G-CC-T-G-A-T-G-C-A--GC-G-A--C-GCC-G-C-G-T-G-A-G--T--GA-A-G--A--A--G-T-AT----TT-CG--G-T-A--T-G-T-A---AA-G-C-TC---------------TA-TC-A-G--C-AGG----G--A-A--G---A------------------------------------A------------------AA-----------------------------------------------------T-G-A-C-G-----G-T---A-C-CT--------G-A-C-T---------A-A---G--AA-----GC-C--CC-G-G-C-TAA-C--T-A…
412	Otu00412	28	Bacteria(100)	Firmicutes(100)	Clostridia(100)	Oscillospirales(100)	Ruminococcaceae(100)	Ruminococcaceae_unclassified(100)	0	0	0	0	3	1	0	0	7	7	0	0	0	0	0	0	0	0	1	5	1	1	0	0	0	0	1	0	1	0	GGGGGATA-TT-GC-A-C---AAT-G-G--AG--GG-A-A-C-TC-T-G-A-T-G-C-A--GC-A-A--C-GCC-G-C-G-T-G-A-G--G--GA-A-G--A--A--G-G-TC----TT-CG--G-A-T--T-G-T-A---AA-C-C-TT---------------TG-TC-C-T--C-AGG----G--A-A--G---A------------------------------------T------------------AA-----------------------------------------------------T-G-A-C-G-----G-T---A-C-CT--------G-A-G-G---------A-G---G--AA-----GC-T--CC-G-G-C-TAA-C--T-A…
413	Otu00413	28	Bacteria(100)	Firmicutes(100)	Clostridia(100)	Lachnospirales(100)	Lachnospiraceae(100)	Lachnospiraceae_unclassified(100)	3	1	0	0	0	0	0	0	0	0	5	4	7	8	0	0	0	0	0	0	0	0	0	0	0	0	0	0	0	0	GGGGAATA-TT-GC-A-C---AAT-G-G--GG--GA-A-A-C-CC-T-G-A-T-G-C-A--GC-G-A--C-GCC-G-C-G-T-G-A-A--G--GA-A-G--A--A--G-T-AT----TT-CG--G-T-A--T-G-T-A---AA-C-T-TC---------------TA-TC-A-G--C-AGG----G--A-A--GA--A------------------------------------G------------------AA-----------------------------------------------------T-G-A-C-G-----G-T---A-C-CT--------G-A-C-T---------A-A---G--AA-----GC-C--CC-G-G-C-TAA-C--T-A…
414	Otu00414	28	Bacteria(100)	Firmicutes(100)	Clostridia(100)	Oscillospirales(100)	UCG-010(100)	UCG-010_ge(100)	2	4	0	0	2	2	7	8	0	0	0	0	0	0	0	0	0	0	0	2	0	0	0	0	0	1	0	0	0	0	GGGGAATA-TT-GG-G-C---AAT-G-G--AC--GA-A-A-G-TC-T-G-A-C-C-C-A--GC-G-A--C-GCC-G-C-G-T-G-A-G--G--GA-A-G--A--A--G-G-TC----TT-CG--G-A-T--T-G-T-A---AA-C-C-TT---------------AG-TA-A-G--C-AGG----G--A-A--G---A---------------------------------A--G------------------GA------------------A---G------------------------------T-G-A-C-G-----G-T---A-C-CT--------G-C-A-G---------A-G---T--AA-----GC-C--AC-G-G-C-TAA-C--T-A…
415	Otu00415	28	Bacteria(100)	Bacteroidota(100)	Bacteroidia(100)	Bacteroidales(100)	Bacteroidaceae(100)	Bacteroides(100)	0	0	0	0	8	13	0	0	0	0	0	0	0	0	0	0	0	0	0	5	2	0	0	0	0	0	0	0	0	0	GAGGAATA-TT-GG-T-C---AAT-G-G--GC--GA-G-A-G-CC-T-G-A-A-C-C-A--GC-C-A--A-GTA-G-C-G-T-G-A-A--G--GA-T-G--A--A--G-G-TC-C--TA-CG--G-A-T--T-G-T-A---AA-C-T-TC---------------TT-TT-A-T--A-CGG----G--A-A--T---AA-AGTA-T---C-C-T--A-----------------C------------------GT------------------G---------------------T-AGG-A-TT-T-T-G-T-A-T-----G-T---A-C-CG--------T-A-T-G---------A-A---T--AA-----GC-A--TC-G-G-C-TAA-C--T-C…
416	Otu00416	27	Bacteria(100)	Firmicutes(100)	Bacilli(100)	Erysipelotrichales(100)	Erysipelatoclostridiaceae(100)	Erysipelatoclostridium(100)	0	0	0	0	1	0	0	0	0	0	0	0	0	0	1	0	12	3	0	1	6	3	0	0	0	0	0	0	0	0	AGGGAATT-TT-CG-G-C---AAT-G-G--GG--GA-A-A-C-CC-T-G-A-C-C-G-A--GC-A-A--C-GCC-G-C-G-T-G-A-A--G--GA-A-G--A--A--G-G-TT----TT-CG--G-A-T--T-G-T-A---AA-C-T-TC---------------TG-TT-A-T--A-AAG----G--A-A--G---AA-CGGC-G---G-C-T--A-C-A----------G--G------------------AA------------------A--------T-------GG---T-AGC-C-GA-G-T-G-A-C-G-----G-T---A-C-TT--------T-A-T-T---------A-G---A--AA-----GC-C--AC-G-G-C-TAA-C--T-A…
417	Otu00417	27	Bacteria(100)	Firmicutes(100)	Clostridia(100)	Oscillospirales(100)	Ruminococcaceae(100)	Incertae_Sedis(82)	3	1	0	2	2	3	0	1	1	2	0	0	0	0	0	0	1	1	1	2	0	3	0	0	3	0	1	0	0	0	GGGGGATA-TT-GC-A-C---AAT-G-G--GG--GA-A-A-C-CC-T-G-A-T-G-C-A--GC-A-A--C-GCC-G-C-G-T-G-A-G--G--GA-A-G--A--A--G-G-TT----TT-CG--G-A-T--T-G-T-A---AA-C-C-TC---------------TG-TT-C-T--T-AGT----G--A-C--G---A------------------------------------T------------------AA-----------------------------------------------------T-G-A-C-G-----G-T---A-G-CT--------A-A-G-G---------A-G---A--AA-----GC-T--CC-G-G-C-TAA-C--T-A…
418	Otu00418	27	Bacteria(100)	Firmicutes(100)	Clostridia(100)	Christensenellales(100)	Christensenellaceae(100)	uncultured(100)	0	1	1	3	0	2	0	0	2	0	2	1	1	1	3	0	2	2	0	1	0	0	0	2	0	0	1	0	2	0	GGGGAATA-TT-GG-G-C---AAT-G-G--GG--GC-A-A-C-CC-T-G-A-C-C-C-A--GC-A-A--C-GCC-G-C-G-T-G-A-G--G--GA-A-G--A--A--G-G-TT----TT-CG--G-A-T--T-G-T-A---AA-C-C-TC---------------TG-TC-C-T--T-GGG----G--A-C--G-------------------------------------A--A------------------GA------------------A---G------------------------------T-G-A-C-G-----G-T---A-C-CC--------A-A-G-G---------A-G---G--AA-----GC-T--CC-G-G-C-TAA-C--T-A…
419	Otu00419	27	Bacteria(100)	Firmicutes(100)	Clostridia(100)	Lachnospirales(100)	Lachnospiraceae(100)	Agathobacter(89)	1	1	2	3	5	5	2	2	0	0	0	0	0	0	2	0	0	0	0	2	0	0	1	0	0	0	1	0	0	0	GGGGAATA-TT-GC-A-C---AAT-G-G--GC--GA-A-A-G-CC-T-G-A-T-G-C-A--GC-G-A--C-GCC-G-C-G-T-G-A-G--C--GA-A-G--A--A--G-T-AT----TT-CG--G-T-A--T-G-T-A---AA-G-C-TC---------------TA-TC-A-G--C-AGG----G--A-A--G---A------------------------------------T------------------AA-----------------------------------------------------T-G-A-C-G-----G-T---A-C-CT--------G-A-C-T---------A-A---G--AA-----GC-A--CC-G-G-C-TAA-A--T-A…
420	Otu00420	27	Bacteria(100)	Firmicutes(100)	Clostridia(100)	Lachnospirales(100)	Lachnospiraceae(100)	Lachnospiraceae_unclassified(100)	7	4	0	0	0	0	0	0	0	0	3	3	5	5	0	0	0	0	0	0	0	0	0	0	0	0	0	0	0	0	GGGGAATA-TT-GC-A-C---AAT-G-G--GG--GA-A-A-C-CC-T-G-A-T-G-C-A--GC-G-A--C-GCC-G-C-G-T-G-A-C--T--GA-A-G--A--A--G-T-AT----TT-CG--G-T-A--T-G-T-A---AA-G-G-TC---------------TA-TC-A-G--C-AAG----G--A-A--G---A------------------------------------A-----------------GAA-----------------------------------------------------A-G-A-C-G-----G-T---A-C-TT--------G-A-C-T---------A-A---G--AA-----GC-C--CC-G-G-C-TAA-C--T-A…
421	Otu00421	26	Bacteria(100)	Bacteroidota(100)	Bacteroidia(100)	Bacteroidales(100)	Rikenellaceae(100)	Alistipes(100)	0	0	2	0	0	0	2	1	7	2	0	0	0	0	0	0	0	2	0	0	2	0	0	0	1	0	2	2	2	1	GAGGAATA-TT-GG-T-C---AAT-G-G--AC--GC-A-A-G-TC-T-G-A-A-C-C-A--GC-C-A--T-GCC-G-C-G-T-G-C-A--G--GA-A-G--A--C--G-G-CT-C--TA-TG--A-G-T--T-G-T-A---AA-C-T-GC---------------TT-TT-G-T--A-CGA----G--G-G--T---AA-ACGC-T---C-T-T--A-----------------C------------------GT------------------G---------------------T-AAG-A-GC-C-T-G-A-A-A-----G-T---A-T-CG--------T-A-C-G---------A-A---T--AA-----GG-A--TC-G-G-C-TAA-C--G-C…
422	Otu00422	26	Bacteria(100)	Bacteroidota(100)	Bacteroidia(100)	Bacteroidales(100)	Bacteroidaceae(100)	Bacteroides(100)	0	0	1	0	0	0	2	1	2	0	0	0	0	0	5	4	4	3	0	1	0	0	1	0	0	1	0	0	1	0	GAGGAATA-TT-GG-T-C---AAT-G-G--GC--GA-G-A-G-CC-T-G-A-A-C-C-A--GC-C-A--A-GTA-G-C-G-T-G-A-G--G--GA-T-G--A--A--G-G-CT-C--TA-TG--G-G-T--C-G-T-A---AA-C-C-TC---------------TT-TT-A-T--A-TGG----G--A-A--T---AA-AGTT-T---T-C-C--A-----------------C------------------GT------------------G---------------------T-GGA-A-TT-T-T-G-T-A-T-----G-T---A-C-CA--------T-A-T-G---------A-A---T--AA-----GG-A--TC-G-G-C-TAA-C--T-C…
423	Otu00423	26	Bacteria(100)	Firmicutes(100)	Clostridia(100)	Oscillospirales(100)	Ruminococcaceae(100)	uncultured(89)	1	0	0	0	0	0	1	2	1	0	2	0	0	0	0	0	0	0	0	0	0	0	5	4	2	2	2	2	1	1	GGGGAATA-TT-GC-A-C---AAT-G-G--GC--GA-A-A-G-CC-T-G-A-T-G-C-A--GC-G-A--C-GCC-G-C-G-T-G-A-G--G--GA-A-G--A--C--G-G-CC----TT-CG--G-G-T--T-G-T-A---AA-C-C-TC---------------TG-TC-A-T--T-CGG----G--A-C--GA--AT-----------------------------------T------------------GA-----------------------------------------------------T-G-A-C-G-----G-T---A-C-CG--------A-A-G-A---------A-G---G--AA-----GC-T--CC-G-G-C-TAA-C--T-A…
424	Otu00424	26	Bacteria(100)	Firmicutes(100)	Negativicutes(100)	Veillonellales-Selenomonadales(100)	Veillonellaceae(100)	Veillonella(100)	0	0	0	0	0	0	0	0	0	0	1	1	3	4	0	0	0	0	0	0	1	1	1	0	0	0	2	0	7	5	GGGGAATC-TT-CC-G-C---AAT-G-G--AC--GA-A-A-G-TC-T-G-A-C-G-G-A--GC-A-A--C-GCC-G-C-G-T-G-A-G--T--GA-T-G--A--C--G-G-CC----TT-CG--G-G-T--T-G-T-A---AA-G-C-TC---------------TG-TT-A-A--T-CGG----G--A-C--G---AA-AGGC-C---T-T-C--T-T-G----------C--G------------------AA------------------T---A----G-------TT---A-GAA-G-GA-T-T-G-A-C-G-----G-T---A-C-CG--------G-A-A-T---------A-G---A--AA-----GC-C--AC-G-G-C-TAA-C--T-A…
425	Otu00425	26	Bacteria(100)	Firmicutes(100)	Clostridia(100)	Lachnospirales(100)	Lachnospiraceae(100)	Lachnospiraceae_unclassified(93)	0	0	0	0	0	0	0	0	0	0	1	0	0	1	8	4	4	0	1	0	0	0	3	3	0	0	1	0	0	0	GGGGGATA-TT-GC-A-C---AAT-G-G--AG--GA-A-A-C-TC-T-G-A-T-G-C-A--GC-G-A--C-GCC-G-C-G-T-G-A-G--T--GA-A-G--A--A--G-T-AT----TT-CG--G-T-A--T-G-T-A---AA-G-C-TC---------------TA-TC-A-G--C-AGG----G--A-A--G---A------------------------------------A------------------AA-----------------------------------------------------T-G-A-C-G-----G-T---A-C-CT--------G-A-C-T---------A-A---G--AA-----GC-C--CC-G-G-C-TAA-C--T-A…
426	Otu00426	26	Bacteria(100)	Bacteroidota(100)	Bacteroidia(100)	Bacteroidales(100)	Bacteroidaceae(100)	Bacteroides(100)	0	0	0	1	0	0	0	0	0	0	1	0	0	0	13	1	1	0	0	0	0	0	2	0	1	2	1	1	1	1	GAGGAATA-TT-GG-T-C---AAT-G-G--GC--GC-A-G-G-CC-T-G-A-A-C-C-A--GC-C-A--A-GTA-G-C-G-T-G-A-A--G--GA-T-G--A--C--T-G-CC-C--TA-TG--G-G-T--T-G-T-A---AA-C-T-TC---------------TT-TT-A-T--A-TGG----G--A-A--T---AA-AGTT-T---T-C-C--A-----------------C------------------GT------------------G---------------------T-GGA-A-TT-T-T-G-T-A-T-----G-T---A-C-CA--------T-A-T-G---------A-A---T--AA-----GG-A--TC-G-G-C-TAA-C--T-C…
427	Otu00427	25	Bacteria(100)	Bacteroidota(100)	Bacteroidia(100)	Bacteroidales(100)	Marinifilaceae(100)	Sanguibacteroides(100)	5	4	0	0	0	0	0	0	0	0	5	6	2	3	0	0	0	0	0	0	0	0	0	0	0	0	0	0	0	0	GAGGAATA-TT-GG-T-C---AAT-G-G--GC--GG-A-A-G-CC-T-G-A-A-C-C-A--GC-C-A--A-GTC-G-C-G-T-G-A-G--G--GA-T-G--A--C--G-G-GT-C--CA-TG--G-C-C--T-G-T-A---AA-C-C-TC---------------TT-TT-G-T--G-AAG----G--A-A--G---AA-CCGC-G---G-G-G--A-----------------C------------------GT------------------G---------------------T--CC-C-CGCC-T-G-C-C-A-----G-T---A-C-TT--------C-A-C-G---------A-A---T--AA-----GC-A--TC-G-G-C-TAA-C--T-C…
428	Otu00428	25	Bacteria(100)	Firmicutes(100)	Clostridia(100)	Oscillospirales(100)	Ruminococcaceae(100)	uncultured(100)	0	0	0	0	0	0	11	12	0	1	0	0	0	0	0	0	0	0	0	0	0	0	0	0	1	0	0	0	0	0	GGGGGATA-TT-GC-A-C---AAT-G-G--GG--GA-A-A-C-CC-T-G-A-T-G-C-A--GC-A-A--C-GCC-G-C-G-T-G-A-G--G--GA-A-G--A--A--G-G-TC----TT-CG--G-A-T--T-G-T-A---AA-C-C-TA---------------AG-TA-G-T--C-AGG----G--ACGA-A---AG-----------------------------------A------------------AA-----------------------------------------------------T-G-A-C-G-----G-T---A-C-CT--------G-A-A-G---------A-G---T--AA-----GC-T--CC-G-G-C-TAA-C--T-A…
429	Otu00429	25	Bacteria(100)	Bacteroidota(100)	Bacteroidia(100)	Bacteroidales(100)	Bacteroidaceae(100)	Bacteroides(100)	0	0	0	3	0	0	0	0	0	1	0	0	1	0	12	0	3	4	0	1	0	0	0	0	0	0	0	0	0	0	GAGGAATA-TT-GG-T-C---AAT-G-G--AC--GA-G-A-G-TC-T-G-A-A-C-C-A--GC-C-A--A-GTA-G-C-G-T-G-A-A--G--GA-T-G--A--A--G-G-CT-C--TA-TG--G-G-T--C-G-T-A---AA-C-T-TC---------------TT-TT-A-T--A-TGG----G--A-A--T---AA-AGT--TT--T-C-C--A-----------------C------------------GT------------------G---------------------T-GGA-A-TT-T-T-G-T-A-T-----G-T---A-C-CA--------T-A-T-G---------A-A---T--AA-----GG-A--TC-G-G-C-TAA-C--T-C…
430	Otu00430	25	Bacteria(100)	Firmicutes(100)	Clostridia(100)	Oscillospirales(100)	Butyricicoccaceae(100)	Butyricicoccaceae_unclassified(72)	0	0	0	0	0	1	1	0	0	0	0	0	0	0	6	1	5	7	0	1	0	0	0	0	0	3	0	0	0	0	GGGGAATA-TT-GC-G-C---AAT-G-G--GG--GC-A-A-C-CC-T-G-A-C-G-C-A--GC-A-A--C-GCC-G-C-G-T-G-A-T--T--GA-A-G--A--A--G-G-CC----TT-CG--G-G-T--T-G-T-A---AA-G-A-TC---------------TT-TA-A-T--C-AGG----G--A-C--G-------------------------------------A---------------------AT------------------T---T------------------------------T-G-A-C-G-----G-T---A-C-CT--------G-A-A-G---------A-A---T--AA-----GC-T--CC-G-G-C-TAA-C--T-A…
431	Otu00431	25	Bacteria(100)	Bacteroidota(100)	Bacteroidia(100)	Bacteroidales(100)	Bacteroidaceae(100)	Bacteroides(100)	0	0	0	0	0	0	0	0	0	0	0	1	0	0	7	3	1	0	3	2	1	0	0	0	0	0	1	4	2	0	GAGGAATA-TT-GG-T-C---AAT-G-G--GC--GC-A-G-G-CC-T-G-A-A-C-C-A--GC-C-A--A-GTA-G-C-G-T-G-A-A--G--GA-T-G--A--C--T-G-CC-C--TA-TG--G-G-T--T-G-T-A---AA-C-T-TC---------------TT-TT-A-T--A-CGG----G--A-A--T---AA-AGTG-A---G-G-C--A-----------------C------------------GT------------------G---------------------T-GCC-T-TT-T-T-G-T-A-T-----G-T---A-C-CG--------T-A-T-G---------A-A---T--AA-----GG-A--TC-G-G-C-TAA-C--T-C…
432	Otu00432	24	Bacteria(100)	Bacteroidota(100)	Bacteroidia(100)	Bacteroidales(100)	Bacteroidaceae(100)	Bacteroides(100)	0	0	0	0	0	3	1	1	0	0	1	0	0	0	4	0	0	0	0	4	5	3	1	0	0	0	1	0	0	0	GAGGAATA-TT-GG-T-C---AAT-G-G--AC--GA-G-A-G-TC-T-G-A-A-C-C-A--GC-C-A--A-GTA-G-C-G-T-G-A-A--G--GA-T-G--A--C--T-G-CC-C--TA-TG--G-G-T--T-G-T-A---AA-C-T-TC---------------TT-TT-A-T--A-TGG----G--A-A--T---AA-AGTG-G---T-C-C--A-----------------C------------------GT------------------G---------------------T-GGA-T-TT-T-T-G-T-A-T-----G-T---A-C-CA--------T-A-T-G---------A-A---T--AA-----GG-A--TC-G-G-C-TAA-C--T-C…
433	Otu00433	24	Bacteria(100)	Firmicutes(100)	Clostridia(100)	Lachnospirales(100)	Lachnospiraceae(100)	Lachnospiraceae_unclassified(71)	6	3	1	0	1	0	0	2	0	0	2	2	2	2	0	0	0	1	0	0	0	0	1	0	0	1	0	0	0	0	GGGGAATA-TT-GC-A-C---AAT-G-G--GG--GA-A-A-C-CC-T-G-A-T-G-C-A--GC-G-A--C-GCC-G-C-G-T-G-A-G--C--GA-A-G--A--A--G-T-AT----TT-CG--G-T-A--T-G-T-A---AA-G-C-TC---------------TA-TC-A-G--C-AGG----G--A-A--G-------------------------------------A---------------------AA------------------A----------------------------------T-G-A-C-G-----G-T---A-C-CT--------G-A-C-T---------A-A---G--AA-----GC-C--CC-G-G-C-TAA-C--T-A…
434	Otu00434	24	Bacteria(100)	Actinobacteriota(100)	Actinobacteria(100)	Bifidobacteriales(100)	Bifidobacteriaceae(100)	Bifidobacterium(75)	0	1	0	1	0	0	0	0	1	1	0	0	0	2	0	0	3	4	0	1	2	3	0	1	0	0	0	1	2	1	GGGGAATA-TT-GC-A-C---AAT-G-G--GC--GC-A-A-G-CC-T-G-A-T-G-C-A--GC-G-A--C-GCC-G-C-G-T-G-C-G--G--GA-T-G--A--C--G-G-CC----TT-CG--G-G-T--T-G-T-A---AA-C-C-GC---------------TT-TT-G-A--C-TGG----G--A-G--C---AA--GCC-C----------------------------TT-----------------CG----------------------------------------------G-GG---T-G-A-G-T-----G-T---A-C-CT--------T-T-C-G---------A-A---T--AA-----GC-A--CC-G-G-C-TAA-C--T-A…
435	Otu00435	24	Bacteria(100)	Bacteroidota(100)	Bacteroidia(100)	Bacteroidales(100)	Bacteroidaceae(100)	Bacteroides(100)	0	0	0	3	0	0	1	2	3	2	0	0	0	0	6	0	0	1	0	1	0	0	1	0	0	3	0	0	1	0	GAGGAATA-TT-GG-T-C---AAT-G-G--AC--GA-G-A-G-TC-T-G-A-A-C-C-A--GC-C-A--A-GTA-G-C-G-T-G-A-A--G--GA-T-G--A--C--T-G-CC-C--TA-TG--G-G-T--T-G-T-A---AA-C-T-TC---------------TT-TT-A-T--A-CGG----G--A-A--T---AA-AGTG-A---G-G-C--A-----------------C------------------GT------------------G---------------------T-GCC-T-TT-T-T-G-T-A-T-----G-T---A-C-CG--------T-A-T-G---------A-A---T--AA-----GG-A--TC-G-G-C-TAA-C--T-C…
436	Otu00436	24	Bacteria(100)	Bacteroidota(100)	Bacteroidia(100)	Bacteroidales(100)	Bacteroidaceae(100)	Bacteroides(100)	0	0	1	2	0	0	0	0	0	1	0	0	0	0	1	4	13	1	0	0	0	0	0	0	0	0	0	0	0	1	GAGGAATA-TT-GG-T-C---AAT-G-G--AC--GA-G-A-G-TC-T-G-A-A-C-C-A--GC-C-A--A-GTA-G-C-G-T-G-A-A--G--GA-T-G--A--C--T-G-CC-C--TA-TG--G-G-T--T-G-T-A---AA-C-T-TC---------------TT-TT-A-T--A-CGG----G--A-A--T---AA-AGTG-G---A-G-T--A-----------------T------------------GC------------------A---------------------T-ACT-C-CT-T-T-G-T-A-T-----G-T---A-C-CG--------T-A-T-G---------A-A---T--AA-----GG-A--TC-G-G-C-TAA-C--T-C…
437	Otu00437	23	Bacteria(100)	Bacteroidota(100)	Bacteroidia(100)	Bacteroidales(100)	Rikenellaceae(100)	Alistipes(100)	0	0	1	1	0	0	1	3	2	3	0	0	0	0	0	1	1	1	1	2	0	1	0	0	0	0	1	2	2	0	GAGGAATA-TT-GG-T-C---AAT-G-G--AC--GC-A-A-G-TC-T-G-A-A-C-C-A--GC-C-A--T-GCC-G-C-G-T-G-C-A--G--GA-A-G--A--C--G-G-CT-C--TA-TG--A-G-T--T-G-T-A---AC-C-T-GC---------------TT-TT-G-T--A-CGA----G--G-G--T---AA-ACGC-T---C-T-T--A-----------------C------------------GT------------------G---------------------T-ACG-A-GC-C-T-G-A-A-A-----G-T---A-T-CG--------T-A-C-G---------A-A---T--AA-----GG-A--TC-G-G-C-TAA-C--T-C…
438	Otu00438	23	Bacteria(100)	Firmicutes(100)	Clostridia(100)	Lachnospirales(100)	Lachnospiraceae(100)	Lachnospiraceae_unclassified(96)	2	1	1	0	2	3	3	0	0	0	1	2	0	1	1	0	1	0	1	1	0	0	1	0	0	2	0	0	0	0	GGGGAATA-TT-GC-A-C---AAT-G-G--GG--GA-A-A-C-CC-T-G-A-T-G-C-A--GC-G-A--C-GCC-G-C-G-T-G-A-G--C--GA-T-G--A--A--G-T-AT----TT-CG--G-T-A--T-G-T-A---AA-G-C-TC---------------TA-TC-A-G--C-AGG----G--A-A--G-------------------------------------A---------------------AA------------------A----------------------------------T-G-A-C-G-----G-T---A-C-CT--------G-A-C-T---------A-A---G--AA-----GC-A--CC-G-G-C-TAA-A--T-A…
439	Otu00439	23	Bacteria(100)	Firmicutes(100)	Clostridia(100)	Oscillospirales(100)	Oscillospiraceae(100)	Oscillospiraceae_unclassified(100)	0	0	0	0	1	0	2	2	0	0	0	0	0	0	0	0	0	0	1	0	0	0	0	2	3	12	0	0	0	0	GGGGAATA-TT-GG-G-C---AAT-G-G--GC--GC-A-A-G-CC-T-G-A-C-C-C-A--GC-A-A--C-GCC-G-C-G-T-G-A-A--G--GA-A-G--A--A--G-G-CC----CT-CG--G-G-T--T-G-T-A---AA-C-T-TC---------------TT-TT-C-T--T-AGG----G--A-C--G---A---------------------------------A--G------------------CA------------------A---G------------------------------T-G-A-C-G-----G-T---A-C-CT--------A-A-G-G---------A-A---T--AA-----GC-C--AC-G-G-C-TAA-C--T-A…
440	Otu00440	23	Bacteria(100)	Firmicutes(100)	Clostridia(100)	Oscillospirales(100)	Oscillospiraceae(100)	Oscillospiraceae_unclassified(53)	0	2	0	0	0	1	0	0	0	0	2	0	1	2	0	1	0	0	2	4	6	1	0	0	0	1	0	0	0	0	GGGGAATA-TT-GG-G-C---AAT-G-G--GC--GC-A-A-G-CC-T-G-A-C-C-C-A--GC-A-A--C-GCC-G-C-G-T-G-A-A--G--GA-T-G--A--A--G-G-CT----TT-CG--G-G-T--T-G-T-A---AA-C-T-TC---------------TT-TT-A-T--C-AGG----G--A-C--G---A---------------------------------A--C------------------AA------------------A---G------------------------------T-G-A-C-G-----G-T---A-C-CT--------G-A-T-G---------A-A---T--AA-----GC-C--AC-G-G-C-TAA-C--T-A…
441	Otu00441	23	Bacteria(100)	Firmicutes(100)	Clostridia(100)	Lachnospirales(100)	Lachnospiraceae(100)	Lachnospiraceae_unclassified(83)	0	0	1	2	0	0	0	1	0	0	0	0	0	0	3	0	6	5	0	2	1	0	0	0	0	0	2	0	0	0	GGGGAATA-TT-GC-A-C---AAT-G-T--GG--GA-A-A-C-CC-T-G-A-T-G-C-A--GC-G-A--C-GCC-G-C-G-T-G-A-G--C--GA-A-G--A--A--G-T-AT----TT-CG--G-T-A--T-G-T-A---AA-G-C-TC---------------TA-TC-A-G--C-AGG----T--A-A--G-------------------------------------A---------------------AA------------------A----------------------------------T-G-A-C-G-----G-T---A-C-CT--------G-A-C-T---------A-A---G--AA-----GC-A--CC-G-G-C-TAA-A--T-A…
442	Otu00442	23	Bacteria(100)	Firmicutes(100)	Clostridia(100)	Lachnospirales(100)	Lachnospiraceae(100)	Lachnospiraceae_unclassified(92)	1	0	0	1	0	0	0	0	0	0	1	1	3	14	0	0	0	0	0	0	0	0	0	0	2	0	0	0	0	0	GGGGAATA-TT-GC-A-C---AAT-G-G--GG--GA-A-A-C-CC-T-G-A-T-G-C-A--GC-G-A--C-GCC-G-C-G-T-G-A-G--T--GA-A-G--A--A--G-T-AT----TT-CG--G-T-A--T-G-T-A---AA-G-C-TC---------------TA-TC-A-G--C-AGG----G--A-A--G---A------------------------------------A------------------AA-----------------------------------------------------T-G-A-C-G-----G-T---A-C-CT--------G-A-C-T---------A-A---G--AA-----GC-C--CC-G-G-C-TAA-C--T-A…
443	Otu00443	22	Bacteria(100)	Firmicutes(100)	Clostridia(100)	Oscillospirales(100)	Ruminococcaceae(100)	Ruminococcaceae_unclassified(91)	1	1	1	1	2	3	1	0	0	0	0	0	1	1	1	0	1	0	1	4	2	0	0	0	0	0	0	0	1	0	GGGGGATA-TT-GC-A-C---AAT-G-G--GG--GA-A-A-C-CC-T-G-A-T-G-C-A--GC-A-A--C-GCC-G-C-G-T-G-A-A--G--GA-A-G--A--A--G-G-TC----TT-CG--G-A-T--T-G-T-A---AA-C-T-TC---------------TG-TC-C-T--C-AGG----G--A-A--G---A------------------------------------T------------------AA-----------------------------------------------------T-G-A-C-G-----G-T---A-C-CT--------G-A-G-G---------A-G---G--AA-----GC-T--CC-G-G-C-TAA-C--T-A…
444	Otu00444	22	Bacteria(100)	Firmicutes(100)	Clostridia(100)	Oscillospirales(100)	Oscillospiraceae(100)	UCG-005(100)	4	3	0	0	1	1	3	4	0	1	0	0	1	0	0	0	0	0	0	1	0	0	0	1	1	0	1	0	0	0	GGGGAATA-TT-GG-G-C---AAT-G-G--GG--GA-A-A-C-CC-T-G-A-C-C-C-A--GC-A-A--C-GCC-G-C-G-T-G-A-A--G--GA-A-G--A--A--G-G-CT----TT-CG--G-G-T--T-G-T-A---AA-C-T-TC---------------TT-TT-A-C--C-AGG----G--A-C--G---A---------------------------------A--G------------------AA------------------A---G------------------------------T-G-A-C-G-----G-T---A-C-CT--------G-G-A-G---------A-A---A--AA-----GC-C--AC-G-G-C-TAA-C--T-A…
445	Otu00445	22	Bacteria(100)	Firmicutes(100)	Clostridia(100)	Clostridia_UCG-014(100)	Clostridia_UCG-014_fa(100)	Clostridia_UCG-014_ge(100)	0	0	0	0	0	0	7	10	0	0	0	0	0	0	0	0	0	0	0	0	0	0	2	1	0	2	0	0	0	0	CGGGAATA-TT-GC-G-C---AAT-G-G--AG--GA-A-A-C-TC-T-G-A-C-G-C-A--GT-G-A--C-GCC-G-C-G-T-A-T-A--G--GA-A-G--A--A--G-G-TT----TT-CG--G-A-T--T-G-T-A---AA-C-T-AT---------------TG-TC-G-T--T-AGG----G--A-A--G-------------------------------------A--T------------------AC------------------A---A--------------------------------G-A-C-A-----G-T---A-C-CT--------A-A-G-G---------A-G---G--AA-----GC-T--CC-G-G-C-TAA-C--T-A…
446	Otu00446	22	Bacteria(100)	Actinobacteriota(100)	Coriobacteriia(100)	Coriobacteriales(100)	Coriobacteriaceae(100)	Collinsella(100)	0	0	0	0	0	0	1	1	1	1	0	0	0	1	4	0	1	1	0	1	0	0	0	0	4	0	3	1	1	1	GGGGAATC-TT-GC-G-C---AAT-G-G--GG--GG-A-A-C-CC-T-G-A-C-G-C-A--GC-G-A--C-GCC-G-C-G-T-G-C-G--G--GA-C-G--G--A--G-G-CC----TT-CG--G-G-T--C-G-T-A---AA-C-C-GC---------------TT-TC-A-G--C-AGG----G--A-A--G---A------------------------------------G------------------TC------------------A----------------------------------A-G-A-C-T-----G-T---A-C-CT--------G-C-A-G---------A-A---G--AA-----GC-C--CC-G-G-C-TAA-C--T-A…
447	Otu00447	22	Bacteria(100)	Firmicutes(100)	Clostridia(100)	Oscillospirales(100)	Ruminococcaceae(100)	Ruminococcaceae_unclassified(100)	8	4	0	0	0	0	2	2	2	0	1	0	0	1	0	0	0	0	0	0	0	0	0	0	2	0	0	0	0	0	GGGGAATA-TT-GC-A-C---AAT-G-G--GG--GA-A-A-C-CC-T-G-A-T-G-C-A--GC-G-A--C-GCC-G-C-G-T-G-G-A--G--GA-A-G--A--A--G-G-TT----TT-CG--G-A-T--T-G-T-A---AA-C-T-CC---------------TG-TC-T-T--C-GGG----G--A-C--G---A------------------------------------T------------------AA-----------------------------------------------------T-G-A-C-G-----G-T---A-C-CC--------G-A-G-G---------A-G---G--AA-----GC-C--AC-G-G-C-TAA-C--T-A…
448	Otu00448	22	Bacteria(100)	Bacteroidota(100)	Bacteroidia(100)	Bacteroidales(100)	Rikenellaceae(100)	Alistipes(100)	0	0	0	0	0	0	8	6	0	0	0	0	0	0	0	0	0	0	0	0	0	0	2	2	3	1	0	0	0	0	GAGGAATA-TT-GG-T-C---AAT-G-G--GC--GG-A-A-G-CC-T-G-A-A-C-C-A--GC-C-A--T-GCC-G-C-G-T-G-C-A--G--GA-A-G--A--C--G-G-CT-C--TA-TG--A-G-T--T-G-T-A---AA-C-T-GC---------------TT-TT-G-T--A-CTA----G--G-G--T---AA-TTTG-C---G-G-T--A-----------------C------------------GT------------------G---------------------T-ACC-G-TA-T-T-G-A-A-A-----G-T---A-T-AG--------T-A-C-G---------A-A---T--AA-----GG-A--TC-G-G-C-TAA-C--T-C…
449	Otu00449	22	Bacteria(100)	Actinobacteriota(100)	Actinobacteria(100)	Bifidobacteriales(100)	Bifidobacteriaceae(100)	Bifidobacterium(100)	0	0	0	0	0	0	0	1	0	0	0	0	1	0	0	0	1	1	0	0	0	0	2	3	2	2	0	1	3	5	GGGGAATT-TT-GG-A-C---AAT-G-G--GC--GC-A-A-G-CC-T-G-A-T-C-C-A--GC-T-A--T-TCC-G-C-G-T-G-A-G--G--GA-T-G--G--A--G-G-CC----TT-CG--G-G-T--T-G-T-A---AA-C-C-TC---------------TT-TT-A-T--C-GGG----G--A-G--C---AA--G-C-------------------------------------------------GA------------------G-----------------------------AG---T-G-A-G-T-----T-T---A-C-CC--------G-T-T-G---------A-A---T--AA-----GC-A--CC-G-G-C-TAA-C--T-A…
450	Otu00450	22	Bacteria(100)	Firmicutes(100)	Clostridia(100)	Lachnospirales(100)	Lachnospiraceae(100)	Lachnospiraceae_unclassified(73)	0	0	0	0	0	0	0	0	0	0	0	0	0	0	3	1	4	2	0	0	0	1	2	1	0	0	4	3	0	1	GGGGAATA-TT-GC-A-C---AAT-G-G--GG--GA-A-A-C-CC-T-G-A-T-G-C-A--GC-A-A--C-GCC-G-C-G-T-G-A-A--G--GA-A-G--A--C--G-G-TT----TT-CG--G-A-T--T-G-T-A---AA-C-T-TC---------------TA-TC-A-A--TAGGGAC--G--A-A--G---A------------------------------------A------------------AG-----------------------------------------------------T-G-A-C-G-----G-T---A-C-CT--------A-A-A-T---------A-A---G--AA-----GC-C--CC-G-G-C-TAA-C--T-A…
451	Otu00451	21	Bacteria(100)	Firmicutes(100)	Clostridia(100)	Christensenellales(100)	Christensenellaceae(100)	Christensenellaceae_R-7_group(100)	3	2	0	0	0	0	0	0	2	1	3	1	4	3	0	0	0	0	0	0	0	0	0	0	0	0	0	2	0	0	GGGGAATA-TT-GG-G-C---AAT-G-G--GC--GA-A-A-G-CC-T-T-A-C-C-C-A--GC-A-A--C-GCC-G-C-G-T-G-A-G--G--GA-A-G--A--A--G-G-TT----TT-CG--G-A-T--T-G-T-A---AA-C-C-TC---------------TG-TC-C-T--G-GGG----G--A-C--G---A---------------------------------A--G------------------GA------------------A---G------------------------------T-G-A-C-G-----G-T---A-C-CC--------C-G-G-G---------A-G---G--AA-----GC-C--CC-G-G-C-TAA-C--T-A…
452	Otu00452	21	Bacteria(100)	Firmicutes(100)	Clostridia(100)	Lachnospirales(100)	Lachnospiraceae(100)	Lachnospiraceae_FCS020_group(81)	0	0	0	0	0	0	0	0	0	0	1	5	2	4	0	0	0	0	1	0	0	0	1	0	0	0	0	4	1	2	GGGGGATA-TT-GC-A-C---AAT-G-G--AG--GA-A-A-C-TC-T-G-A-T-G-C-A--GC-G-A--C-GCC-G-C-G-T-G-A-G--T--GA-A-G--A--A--G-T-AT----TT-CG--G-T-A--T-G-T-A---AA-G-C-TC---------------TA-TC-A-G--C-A-G----G-------G----A-A----------G------------------------------------------A-------------------------------------------A--A--A---T-G-A-C-G-----G-T---A-C-CT--------G-A-C-T---------A-A---G--AA-----GC-C--CC-G-G-C-TAA-C--T-A…
453	Otu00453	21	Bacteria(100)	Firmicutes(100)	Clostridia(100)	Oscillospirales(100)	Oscillospiraceae(100)	UCG-002(100)	2	4	0	0	0	0	1	4	0	0	2	2	3	2	0	0	0	0	0	0	0	1	0	0	0	0	0	0	0	0	GGGGAATA-TT-GG-G-C---AAT-G-G--GC--GC-A-A-G-CC-T-G-A-C-C-C-A--GC-A-A--C-GCC-G-C-G-T-G-A-A--G--GA-A-G--A--A--G-G-CT----TT-CG--G-G-T--T-G-T-A---AA-C-T-TC---------------TT-TT-G-T--C-AGG----G--A-C--G---A---------------------------------G--C-------------------A------------------G---A------------------------------A-G-A-C-G-----G-T---A-C-CT--------G-A-C-G---------A-A---T--AA-----GC-C--AC-G-G-C-TAA-C--T-A…
454	Otu00454	21	Bacteria(100)	Firmicutes(100)	Clostridia(100)	Oscillospirales(100)	Oscillospiraceae(100)	Oscillibacter(100)	0	0	0	0	1	0	0	0	0	0	0	1	0	1	2	0	1	5	0	3	1	1	0	1	3	0	1	0	0	0	GGGGAATA-TT-GG-G-C---AAT-G-G--AC--GC-A-A-G-TC-T-G-A-C-C-C-A--GC-A-A--C-GCC-G-C-G-T-G-A-A--G--GA-A-G--A--A--G-G-CT----TT-CG--G-G-T--T-G-T-A---AA-C-T-TC---------------TT-TT-G-T--C-AGG----G--A-A--G---A---------------------------------G--T------------------AG------------------A---G--------------------------------G-A-C-G-----G-T---A-C-CT--------G-A-C-G---------A-A---T--AA-----GC-C--AC-G-G-C-TAA-C--T-A…
455	Otu00455	21	Bacteria(100)	Bacteroidota(100)	Bacteroidia(100)	Bacteroidales(100)	Bacteroidaceae(100)	Bacteroides(100)	0	0	0	0	0	0	0	0	0	1	0	0	0	0	0	0	0	0	0	0	0	1	0	0	0	1	8	3	3	4	GAGGAATA-TT-GG-T-C---AAT-G-G--GC--GC-T-A-G-CC-T-G-A-A-C-C-A--GC-C-A--A-GTA-G-C-G-T-G-A-A--G--GA-T-G--A--A--G-G-CT-C--TA-TG--G-G-T--C-G-T-A---AA-C-T-TC---------------TT-TT-A-T--A-TAA----G--A-A--T---AA-AGTG-C---A-G-T--A-----------------T------------------GT------------------A---------------------T-ACT-G-TT-T-T-G-T-A-T-----G-T---A-T-TA--------T-A-T-G---------A-A---T--AA-----GG-A--TC-G-G-C-TAA-C--T-C…
456	Otu00456	21	Bacteria(100)	Firmicutes(100)	Bacilli(100)	RF39(100)	RF39_fa(100)	RF39_ge(100)	12	4	0	0	0	0	0	0	0	0	1	2	0	2	0	0	0	0	0	0	0	0	0	0	0	0	0	0	0	0	TAGGAATA-TT-CG-T-C---AAT-G-G--GG--GA-A-A-C-CC-T-G-A-A-C-G-A--GC-A-A--T-GCC-G-C-G-T-G-A-G--T--GA-T-G--A--A--G-G-TC----TATTA--G-A-T--T-G-T-A---AA-G-C-TC---------------TG-TT-G-C--G-AGG----G--A-A--G---AA-TAGC-T---T-T-T--A-T-A----------G--G------------------TA------------------A--------T-------GA---T-GAA-A-GT-G-T-G-A-C-G-----G-T---A-C-CT--------C-G-T-C---------A-G---A--AA-----GC-C--CC-G-G-C-TAA-C--T-A…
457	Otu00457	21	Bacteria(100)	Bacteroidota(100)	Bacteroidia(100)	Bacteroidales(100)	Marinifilaceae(100)	Butyricimonas(100)	0	0	0	0	5	1	0	0	0	0	0	0	0	0	0	0	0	0	2	4	5	4	0	0	0	0	0	0	0	0	GAGGAATA-TT-GG-T-C---AAT-G-G--TC--GA-G-A-G-AC-T-G-A-A-C-C-A--GC-C-A--A-GTC-G-C-G-T-G-A-G--G--GA-A-G--A--C--G-G-GTCC---A-TG--A-C-C--T-G-T-A---AA-C-C-TC---------------TT-TT-T-C--C-CGG----G--A-A--G---AA-CAAG-T---C-G-C--A-----------------C------------------GA------------------G---------------------T--GC-G-ACCC-T-G-C-C-A-----G-T---A-C-CG--------G-G-C-G---------A-A---T--AA-----GC-A--TC-G-G-C-TAA-C--T-C…
458	Otu00458	21	Bacteria(100)	Firmicutes(100)	Clostridia(100)	Clostridia_UCG-014(100)	Clostridia_UCG-014_fa(100)	Clostridia_UCG-014_ge(100)	12	1	0	0	0	0	0	0	0	0	3	1	0	4	0	0	0	0	0	0	0	0	0	0	0	0	0	0	0	0	CGGGAATA-TT-GC-G-C---AAT-G-G--AG--GA-A-A-C-TC-T-G-A-C-G-C-A--GT-G-A--C-GCC-G-C-G-T-G-C-A--G--GA-A-G--A--A--G-G-TT----TT-CG--G-A-T--T-G-T-A---AA-C-T-GC---------------TT-TA-G-A--C-AGG----G--A-A--G-------------------------------------A--A------------------TA------------------A---T--------------------------------G-A-C-A-----G-T---A-C-CT--------G-T-A-G---------A-A---T--AA-----GC-T--CC-G-G-C-TAA-C--T-A…
459	Otu00459	21	Bacteria(100)	Bacteroidota(100)	Bacteroidia(100)	Bacteroidales(100)	Bacteroidaceae(100)	Bacteroides(100)	0	0	0	0	0	0	0	0	1	0	0	0	0	0	4	5	0	0	0	0	0	0	1	5	3	0	0	1	1	0	GAGGAATA-TT-GG-T-C---AAT-G-G--GC--GC-A-G-G-CC-T-G-A-A-C-C-A--GC-C-A--A-GTA-G-C-G-T-G-A-A--G--GA-T-G--A--C--T-G-CC-C--TA-TG--G-G-T--T-G-T-A---AA-C-T-TC---------------TT-TT-A-T--A-TGG----G--A-A--T---AA-AGT--TT--T-C-C--A-----------------C------------------GT------------------G---------------------T-GGA-A-TT-T-T-G-T-A-T-----G-T---A-C-CA--------T-A-T-G---------A-A---T--AA-----GG-A--TC-G-G-C-TAA-C--T-C…
460	Otu00460	21	Bacteria(100)	Desulfobacterota(100)	Desulfovibrionia(100)	Desulfovibrionales(100)	Desulfovibrionaceae(100)	uncultured(91)	1	1	2	2	0	0	0	3	0	0	1	0	0	0	3	1	2	3	0	0	0	0	0	1	1	0	0	0	0	0	GGGGAATA-TT-GC-G-C---AAT-G-G--GC--GA-A-A-G-CC-T-G-A-C-G-C-A--GC-G-A--C-GCC-G-C-G-T-G-A-G--G--GA-T-G--A--A--G-G-TC----CT-CG--G-A-T--C-G-T-A---AA-C-C-TC---------------TG-TC-A-G--A-AGG----G--A-A--G---AA-GTTG-C---A-C-T--G-T-G----------C--T------------------AA------------------T---C------------AG---C-GGT-G-CA-T-T-G-A-C-G-----G-T---A-C-CT--------T-C-A-A---------A-G---G--AA-----GC-A--CC-G-G-C-TAA-C--T-C…
461	Otu00461	20	Bacteria(100)	Actinobacteriota(100)	Coriobacteriia(100)	Coriobacteriales(100)	Coriobacteriaceae(100)	Collinsella(100)	2	1	0	0	0	0	0	3	1	0	1	0	0	2	0	0	4	1	1	2	0	1	1	0	0	0	0	0	0	0	GGGGAATC-TT-GC-G-C---AAT-G-G--GG--GG-A-A-C-TC-T-G-A-C-G-C-A--GC-G-A--C-GCC-G-C-G-T-G-C-G--G--GA-C-G--G--A--G-G-CC----TT-CG--G-G-T--C-G-T-A---AA-C-C-GC---------------TT-TC-A-G--C-AGG----G--A-A--G---A------------------------------------G------------------TC------------------A----------------------------------A-G-A-C-T-----G-T---A-C-CT--------G-C-A-G---------A-A---G--AA-----GC-C--CC-G-G-C-TAA-C--T-A…
462	Otu00462	20	Bacteria(100)	Firmicutes(100)	Clostridia(100)	Oscillospirales(100)	Ruminococcaceae(100)	Ruminococcaceae_unclassified(100)	1	0	0	0	0	0	1	0	0	0	0	3	2	1	0	0	0	0	0	0	0	0	1	1	1	0	4	2	2	1	GGGGGATA-TT-GC-A-C---AAT-G-G--GG--GA-A-A-C-CC-T-G-A-T-G-C-A--GC-A-A--C-GCC-G-C-G-T-G-T-G--G--GA-A-G--A--C--G-G-TT----TT-CG--G-A-T--T-G-T-A---AA-C-C-AC---------------TG-TC-C-T--A-TGG----G--A-A--G---A------------------------------------T------------------AA-----------------------------------------------------T-G-A-C-G-----G-T---A-C-CA--------T-A-G-G---------A-G---G--AA-----GC-T--CC-G-G-C-TAA-C--T-A…
463	Otu00463	20	Bacteria(100)	Actinobacteriota(100)	Coriobacteriia(100)	Coriobacteriales(100)	Coriobacteriales_unclassified(100)	Coriobacteriales_unclassified(100)	0	0	0	0	2	1	0	0	0	0	0	0	0	0	0	0	0	0	3	6	4	4	0	0	0	0	0	0	0	0	GGGGAATA-TT-GC-G-C---AAT-G-G--GG--GA-A-A-C-CC-T-G-A-C-G-C-A--GC-G-A--CGCC--G-C-G-T-G-C-G--G--GA-C-G--A--A--G-G-CC----CT-CG--G-G-T--C-G-C-A---GA-C-C-GC---------------TT-TC-G-G--C-GGG----G--A-G--GA--A------------------------------------G------------------AG------------------A----------------------------------T-G-A-C-C-----G-T---A-C-CC--------G-C-G-G---------A-A---G--AA-----GC-C--CC-G-G-C-TAA-C--T-A…
464	Otu00464	20	Bacteria(100)	Firmicutes(100)	Clostridia(100)	Oscillospirales(100)	Oscillospiraceae(100)	Oscillospiraceae_unclassified(85)	1	1	0	0	0	0	0	0	0	0	5	5	3	5	0	0	0	0	0	0	0	0	0	0	0	0	0	0	0	0	GGGGAATA-TT-GG-G-C---AAT-G-G--GC--GC-A-A-G-CC-T-G-A-C-C-C-A--GC-A-A--T-GCC-G-C-G-T-G-A-A--G--GA-A-G--A--A--G-G-CT----TT-CG--G-G-T--T-G-T-A---AA-C-T-TC---------------TT-TT-A-A--G-AGG----G--A-A--C---A------------------------------------G------------------TA------------------G---A------------------------------A-G-A-G-G-----G-T---A-C-CT--------C-T-T-G---------A-A---T--AA-----GC-C--AC-G-G-C-TAA-C--T-A…
465	Otu00465	20	Bacteria(100)	Firmicutes(100)	Clostridia(100)	Oscillospirales(100)	Oscillospirales_fa(100)	Oscillospirales_ge(100)	0	0	0	0	9	6	0	0	0	0	0	0	0	0	0	0	0	0	0	2	1	2	0	0	0	0	0	0	0	0	GGGGGATA-TT-GC-A-C---AAT-G-G--GC--GA-A-A-G-CC-T-G-A-T-G-C-A--GC-A-A--C-GCC-G-C-G-T-G-A-G--G--GA-A-G--A--C--G-G-TT----TT-CG--G-A-T--T-G-T-A---AA-C-C-TC---------------TG-TT-C-T--A-AGT----G--A-C--G-------------------------------------A--A------------------CA------------------A---A------------------------------T-G-A-C-G-----G-T---A-G-CT--------T-A-G-G---------A-G---A--AA-----GC-C--CC-G-G-C-TAA-C--T-A…
466	Otu00466	20	Bacteria(100)	Firmicutes(100)	Clostridia(100)	Oscillospirales(100)	Oscillospiraceae(100)	NK4A214_group(80)	3	3	0	0	0	1	0	1	0	1	3	2	0	3	0	0	0	0	0	0	1	1	0	0	1	0	0	0	0	0	GGGGAATA-TT-GG-G-C---AAT-G-G--GC--GA-A-A-G-CC-T-G-A-C-C-C-A--GC-A-A--C-GCC-G-C-G-T-G-A-A--G--GA-A-G--A--A--G-G-CT----TT-CG--G-G-T--T-G-T-A---AA-C-T-TC---------------TT-TT-A-T--C-AGG----G--A-C--G---A---------------------------------A--G------------------GA------------------T---G------------------------------T-G-A-C-G-----G-T---A-C-CT--------G-A-T-G---------A-A---T--AA-----GC-C--AC-G-G-C-TAA-C--T-A…
467	Otu00467	20	Bacteria(100)	Firmicutes(100)	Clostridia(100)	Lachnospirales(100)	Lachnospiraceae(100)	Lachnospiraceae_unclassified(95)	1	1	0	0	0	1	0	0	0	0	0	0	0	1	4	0	5	1	0	0	2	2	0	1	1	0	0	0	0	0	GGGGAATA-TT-GC-A-C---AAT-G-G--GG--GA-A-A-C-CC-T-G-A-T-G-C-A--GC-G-A--C-GCC-G-C-G-T-G-A-G--C--GA-A-G--A--A--G-T-AT----TT-CG--G-T-A--T-G-T-A---AA-G-C-TC---------------TA-TC-A-G--C-AGG----G--A-A--G---A------------------------------------A------------------AA-----------------------------------------------------T-G-A-C-G-----G-T---A-C-CT--------G-A-C-T---------A-A---G--AA-----GC-C--CC-G-G-C-TAA-C--T-A…
468	Otu00468	20	Bacteria(100)	Firmicutes(100)	Clostridia(100)	Oscillospirales(100)	Oscillospiraceae(100)	uncultured(100)	0	1	0	0	0	0	0	0	0	0	5	1	4	9	0	0	0	0	0	0	0	0	0	0	0	0	0	0	0	0	GGGGAATA-TT-GG-G-C---AAT-G-G--GC--GC-A-A-G-CC-T-G-A-C-C-C-A--GC-A-A--C-GCC-G-C-G-T-G-A-A--G--GA-A-G--A--A--G-G-CT----TT-CG--G-G-T--T-G-T-A---AA-C-T-TC---------------TT-TT-A-T--C-AGG----G--A-A--G---A---------------------------------T--G------------------GA------------------T---G------------------------------A-G-A-C-T-----G-T---A-C-CT--------G-A-T-G---------A-A---T--AA-----GC-C--AC-G-G-C-TAA-C--T-A…
469	Otu00469	20	Bacteria(100)	Firmicutes(100)	Clostridia(100)	Lachnospirales(100)	Lachnospiraceae(100)	Lachnospiraceae_unclassified(85)	1	1	0	4	3	0	0	1	0	1	0	0	2	2	1	1	1	0	1	1	0	0	0	0	0	0	0	0	0	0	GGGGAATA-TT-GC-A-C---AAT-G-G--GG--GA-A-A-C-CC-T-G-A-T-G-C-A--GC-G-A--C-GCC-G-C-G-T-G-A-G--C--GA-T-G--A--A--G-T-AT----TT-CG--G-T-A--T-G-T-A---AA-G-C-TC---------------TA-TC-A-G--C-AGG----G--A-A--G-------------------------------------A---------------------AA------------------A----------------------------------T-G-A-C-G-----G-T---A-C-CT--------G-A-C-T---------A-A---G--AA-----GC-A--CC-G-G-C-TAA-A--T-A…
470	Otu00470	20	Bacteria(100)	Bacteroidota(100)	Bacteroidia(100)	Bacteroidales(100)	Bacteroidaceae(100)	Bacteroides(100)	0	0	1	1	2	2	0	1	1	0	0	1	0	0	0	1	1	1	2	1	2	2	0	0	0	0	1	0	0	0	GAGGAATA-TT-GG-T-C---AAT-G-G--AC--GA-G-A-G-TC-T-G-A-A-C-C-A--GC-C-A--A-GTA-G-C-G-T-G-A-A--G--GA-T-G--A--C--T-G-CC-C--TA-TG--G-G-T--T-G-T-A---AA-C-T-TC---------------TT-TT-A-T--A-CGG----G--A-A--T---AA-AGTG-A---G-G-C--A-----------------C------------------GT------------------G---------------------T-GCC-T-TT-T-T-G-T-A-T-----G-T---A-C-CG--------T-A-T-G---------A-A---T--AA-----GG-A--TC-G-G-C-TAA-C--T-C…
471	Otu00471	20	Bacteria(100)	Bacteroidota(100)	Bacteroidia(100)	Bacteroidales(100)	Bacteroidaceae(100)	Bacteroides(100)	0	0	2	0	0	1	0	0	0	0	1	1	0	4	1	0	0	1	0	0	0	0	1	2	3	2	0	0	1	0	GAGGAATA-TT-GG-T-C---AAT-G-G--AC--GA-G-A-G-TC-T-G-A-A-C-C-A--GC-C-A--A-GTA-G-C-G-T-G-A-A--G--GA-T-G--A--A--G-G-TT-C--TA-TG--G-A-T--T-G-T-A---AA-C-T-TC---------------TT-TT-A-T--A-CGG----G--A-A--T---AA-AGT--GA--G-G-C--A-----------------C------------------GT------------------G---------------------T-GCC-T-TT-T-T-G-T-A-T-----G-T---A-C-CG--------T-A-T-G---------A-A---T--AA-----GG-A--TC-G-G-C-TAA-C--T-C…
472	Otu00472	19	Bacteria(100)	Firmicutes(100)	Bacilli(100)	Lactobacillales(100)	Streptococcaceae(100)	Streptococcus(100)	0	0	0	0	0	0	0	0	0	0	0	0	9	10	0	0	0	0	0	0	0	0	0	0	0	0	0	0	0	0	AGGGAATC-TT-CG-G-C---AAT-G-G--AC--GA-A-A-G-TC-T-G-A-C-C-G-A--GC-A-A--C-GCC-G-C-G-T-G-A-G--T--GA-A-G--A--A--G-G-TT----TT-CG--G-A-T--C-G-T-A---AA-G-C-TC---------------TG-TT-G-T--A-AGT----C--A-A--G---AA-CGTG-T---G-T-G--A-G-A----------G--T------------------GG------------------A---A----A-------GT---T-CAC-A-CA-G-T-G-A-C-G-----G-T---A-G-CT--------T-A-C-C---------A-G---A--AA-----GG-G--AC-G-G-C-TAA-C--T-A…
473	Otu00473	19	Bacteria(100)	Bacteroidota(100)	Bacteroidia(100)	Bacteroidales(100)	Bacteroidaceae(100)	Bacteroides(100)	0	0	0	0	4	4	0	0	0	0	1	0	0	0	0	0	0	0	0	5	2	3	0	0	0	0	0	0	0	0	GAGGAATA-TT-GG-T-C---AAT-G-G--AC--GA-G-A-G-TC-T-G-A-A-C-C-A--GC-C-A--A-GTA-G-C-G-T-G-A-A--G--GA-T-G--A--C--T-G-CC-C--TA-TG--G-G-T--T-G-T-A---AA-C-T-TC---------------TT-TT-A-T--A-CGG----G--A-A--T---AA-AGT--GA--G-C-C--A-----------------C------------------GT------------------G---------------------T-GGC-T-TT-T-T-G-T-A-T-----G-T---A-C-CG--------T-A-T-G---------A-A---T--AA-----GG-A--TC-G-G-C-TAA-C--T-C…
474	Otu00474	19	Bacteria(100)	Firmicutes(100)	Clostridia(100)	Peptostreptococcales-Tissierellales(100)	Peptostreptococcales-Tissierellales_unclassified(95)	Peptostreptococcales-Tissierellales_unclassified(95)	0	1	0	0	0	0	0	0	0	0	1	6	2	0	0	0	0	0	1	1	0	1	0	2	3	1	0	0	0	0	GGGGAATC-TT-GC-A-C---AAT-G-G--GC--GA-A-A-G-CC-T-G-A-T-G-C-A--GC-A-A--C-GCC-G-C-G-T-G-A-G--C--GA-A-G--A--A--G-G-CC----TT-TG--G-G-T--C-G-T-A---AA-G-C-TC---------------TG-TC-G-G--T-AGG----G--A-A--G---A---------------------------------A--G------------------GA------------------A---G------------------------------T-G-A-C-G-----G-T---A-C-CT--------A-C-C-G---------A-G---G--AA-----GC-C--CC-G-G-C-TAA-C--T-A…
475	Otu00475	19	Bacteria(100)	Firmicutes(100)	Clostridia(100)	Lachnospirales(100)	Lachnospiraceae(100)	Lachnospiraceae_unclassified(90)	2	1	2	0	0	0	4	3	3	0	0	0	0	0	0	0	0	0	2	0	0	0	0	0	0	0	1	1	0	0	GGGGAATA-TT-GC-A-C---AAT-G-G--GG--GA-A-A-C-CC-T-G-A-T-G-C-A--GC-G-A--C-GCC-G-C-G-T-G-A-G--C--GA-T-G--A--A--G-T-AT----TT-CG--G-T-A--T-G-T-A---AA-G-C-TC---------------TA-TC-A-G--C-AGG----G--A-A--G-------------------------------------A---------------------AA------------------A----------------------------------T-G-A-C-G-----G-T---A-C-CT--------G-A-C-T---------A-A---G--AA-----GC-A--CC-G-G-C-TAA-A--T-A…
476	Otu00476	19	Bacteria(100)	Firmicutes(100)	Clostridia(100)	Lachnospirales(100)	Lachnospiraceae(100)	Lachnospiraceae_unclassified(64)	0	0	0	0	1	0	0	0	0	1	0	0	2	3	1	0	0	0	0	0	2	5	0	0	1	2	0	0	1	0	GGGGAATA-TT-GC-A-C---AAT-G-G--GG--GA-A-A-C-CC-T-G-A-T-G-C-A--GC-G-A--C-GCC-G-C-G-T-G-A-G--C--GA-A-G--A--A--G-T-AT----TT-CG--G-T-A--T-G-T-A---AA-G-C-TC---------------TA-TC-A-G--C-AGG----G--A-A--G---A------------------------------------T------------------AA-----------------------------------------------------T-G-A-C-G-----G-T---A-C-CT--------G-A-C-T---------A-A---G--GA-----GC-C--CC-G-G-C-TAA-C--T-A…
477	Otu00477	19	Bacteria(100)	Firmicutes(100)	Clostridia(100)	Oscillospirales(100)	Ruminococcaceae(100)	Ruminococcaceae_unclassified(100)	0	0	1	2	4	3	0	1	0	0	0	0	0	0	0	0	1	1	1	2	1	1	0	0	1	0	0	0	0	0	GGGGGATA-TT-GC-A-C---AAT-G-G--AG--GA-A-A-C-TC-T-G-A-T-G-C-A--GC-A-A--C-GCC-G-C-G-T-G-A-G--G--GA-A-G--A--A--G-G-TT----TT-CG--G-A-T--T-G-T-A---AA-C-C-TC---------------TG-TC-T-T--C-GGT----G--A-C--G-----------------------------------------------------------AT------------------A---A------------------------------T-G-A-C-G-----G-T---A-G-CC--------G-A-G-G---------A-G---G--AA-----GC-T--CC-G-G-C-TAA-C--T-A…
478	Otu00478	19	Bacteria(100)	Firmicutes(100)	Clostridia(100)	Lachnospirales(100)	Lachnospiraceae(100)	Lachnospiraceae_unclassified(64)	0	0	0	0	0	0	0	0	0	0	0	0	1	0	1	0	1	1	0	1	1	0	3	7	1	0	1	1	0	0	GGGGAATA-TT-GC-A-C---AAT-G-G--GG--GA-A-A-C-CC-T-G-A-T-G-C-A--GC-A-A--C-GCC-G-C-G-T-G-A-G--T--GA-A-G--A--A--G-T-AT----TT-CG--G-T-A--T-G-T-A---AA-G-C-TC---------------TA-TC-A-G--C-AGG----G--A-A--G---A------------------------------------A------------------AG-----------------------------------------------------T-G-A-C-G-----G-T---A-C-CT--------G-A-C-T---------A-A---G--AA-----GC-C--CC-G-G-C-TAA-C--T-A…
479	Otu00479	19	Bacteria(100)	Firmicutes(100)	Clostridia(100)	Clostridia_unclassified(100)	Clostridia_unclassified(100)	Clostridia_unclassified(100)	4	3	1	1	0	0	2	0	0	0	0	1	0	0	1	0	1	1	0	0	0	0	1	2	0	1	0	0	0	0	GGGGAATA-TT-GG-G-C---AAT-G-G--GG--GA-A-A-C-CC-T-G-A-C-C-C-A--GC-A-A--C-GCC-G-C-G-T-G-G-A--G--GA-A-G--A--A--G-G-TC----TT-CG--G-A-T--T-G-T-A---AA-C-T-CC---------------TG-TC-C-T--T-AGG----G--A-A--G---A---------------------------------A--A------------------CA------------------A---A------------------------------T-G-A-C-G-----G-T---A-C-CT--------G-A-G-G---------A-G---G--AA-----GC-T--CC-G-G-C-TAA-C--T-A…
480	Otu00480	19	Bacteria(100)	Bacteroidota(100)	Bacteroidia(100)	Bacteroidales(100)	Bacteroidaceae(100)	Bacteroides(100)	0	0	1	0	0	1	2	0	0	1	0	0	0	0	8	0	1	0	1	1	1	0	0	0	1	0	0	0	0	1	GAGGAATA-TT-GG-T-C---AAT-G-G--GC--GA-G-A-G-CC-T-G-A-A-C-C-A--GC-C-A--A-GTA-G-C-G-T-G-A-A--G--GA-T-G--A--A--G-G-CT-C--TA-TG--G-G-T--C-G-T-A---AA-C-T-TC---------------TT-TT-A-T--A-TGG----G--A-A--T---AA-AGTA-T---T-C-C--A-----------------C------------------GT------------------G---------------------T-GGA-A-TT-T-T-G-T-A-T-----G-T---A-C-CA--------T-A-T-G---------A-A---T--AA-----GG-A--TC-G-G-C-TAA-C--T-C…
481	Otu00481	19	Bacteria(100)	Firmicutes(100)	Clostridia(100)	Christensenellales(100)	Christensenellaceae(100)	Christensenellaceae_ge(100)	0	0	0	0	0	2	1	0	0	0	1	0	2	2	0	0	0	0	1	5	0	1	0	2	0	2	0	0	0	0	GGGGAATA-TT-GG-G-C---AAT-G-G--GG--GA-A-A-C-CC-T-G-A-C-C-C-A--GC-A-A--C-GCC-G-C-G-T-G-A-A--G--GA-A-G--A--A--G-G-CC----TT-CG--G-G-T--T-G-T-A---AA-C-T-TT---------------TG-TC-C-T--A-TGG----G--A-C--G---A---------------------------------A--A------------------AA------------------A---A------------------------------T-G-A-C-G-----G-T---A-C-CA--------T-A-G-G---------A-G---G--AA-----GC-T--CC-G-G-C-TAA-C--T-A…
482	Otu00482	18	Bacteria(100)	Firmicutes(100)	Clostridia(100)	Clostridiales(100)	Clostridiaceae(100)	Clostridium_sensu_stricto_1(100)	0	0	0	0	0	0	0	0	0	0	0	1	4	11	0	0	0	0	0	0	0	0	0	0	0	2	0	0	0	0	GGGGAATA-TT-GC-A-C---AAT-G-G--GG--GA-A-A-C-CC-T-G-A-T-G-C-A--GC-A-A--C-GCC-G-C-G-T-G-A-G--T--GA-T-G--A--A--G-G-TT----TT-CG--G-A-T--C-G-T-A---AA-G-C-TC---------------TG-TC-T-T--T-GGG----G--A-A--G---A------------------------------------T------------------AA-----------------------------------------------------T-G-A-C-G-----G-T---A-C-CC--------A-A-G-G---------A-G---G--AA-----GC-C--AC-G-G-C-TAA-C--T-A…
483	Otu00483	18	Bacteria(100)	Bacteroidota(100)	Bacteroidia(100)	Bacteroidales(100)	Bacteroidaceae(100)	Bacteroides(100)	0	0	0	0	0	0	0	0	0	1	0	0	1	0	8	0	0	1	0	1	0	0	1	2	3	0	0	0	0	0	GAGGAATA-TT-GG-T-C---AAT-G-G--GC--GC-G-G-G-CC-T-G-A-A-C-C-A--GC-C-A--A-GTA-G-C-G-T-G-A-A--G--GA-T-G--A--A--G-G-CT-C--TA-TG--G-G-T--C-G-T-A---AA-C-T-TC---------------TT-TT-A-T--A-TGG----G--A-A--T---AA-AGTT-T---T-C-C--A-----------------C------------------GT------------------G---------------------T-GGA-A-TT-T-T-G-T-A-T-----G-T---A-C-CA--------T-A-T-G---------A-A---T--AA-----GG-A--TC-G-G-C-TAA-C--T-C…
484	Otu00484	18	Bacteria(100)	Firmicutes(100)	Clostridia(100)	Oscillospirales(100)	UCG-010(100)	UCG-010_ge(100)	0	0	0	0	0	0	10	8	0	0	0	0	0	0	0	0	0	0	0	0	0	0	0	0	0	0	0	0	0	0	GGGGAATA-TT-GG-G-C---AAT-G-G--GC--GA-A-A-G-CC-T-G-A-C-C-C-A--GC-G-A--C-GCC-G-C-G-T-G-A-G--G--GA-A-G--A--A--G-G-TC----TT-CG--G-A-T--T-G-T-A---AA-C-C-TT---------------TG-TC-A-A--C-AGG----G--A-C--G---A---------------------------------A--G------------------AA------------------A---G------------------------------T-G-A-C-G-----G-T---A-C-CT--------G-T-G-G---------A-G---G--AA-----GC-C--AC-G-G-C-TAA-C--T-A…
485	Otu00485	18	Bacteria(100)	Firmicutes(100)	Negativicutes(100)	Veillonellales-Selenomonadales(100)	Veillonellaceae(100)	Negativicoccus(100)	0	0	0	0	0	0	0	0	0	0	0	0	0	0	0	0	0	0	0	0	12	6	0	0	0	0	0	0	0	0	GGGGAATC-TT-CC-G-C---AAT-G-G--AC--GA-A-A-G-TC-T-G-A-C-G-G-A--GC-A-A--C-GCC-G-C-G-T-G-A-G--T--GA-A-G--A--A--G-G-CC----TT-CG--G-G-T--T-G-T-A---AA-G-C-TC---------------TG-TT-A-T--T-CGG----G--A-A--G---AA-CGAT-T---C-G-T--T-T-G----------T--G------------------AA------------------T---A----A-------TG---A-ACG-G-AA-G-T-G-A-C-G-----G-T---A-C-CG--------A-A-A-G---------A-G---A--AA-----GC-C--AC-G-G-C-TAA-C--T-A…
486	Otu00486	18	Bacteria(100)	Bacteroidota(100)	Bacteroidia(100)	Bacteroidales(100)	Tannerellaceae(100)	Parabacteroides(100)	0	0	0	0	0	0	0	0	0	0	0	1	2	4	0	0	0	0	0	2	1	5	1	0	0	0	1	0	0	1	GAGGAATA-TT-GG-T-C---AAT-G-G--CC--GA-G-A-G-GC-T-G-A-A-C-C-A--GC-C-A--A-GTC-G-C-G-T-G-A-G--G--GA-T-G--A--A--G-G-TT-C--TA-TG--G-A-T--C-G-T-A---AA-C-C-TC---------------TT-TT-A-T--A-AGG----G--A-A--T---AA-AGTG-CG----G-G--A-----------------C------------------GT------------------G---------------------T-CCC-G-TT-T-T-G-T-A-T-----G-T---A-C-CT--------T-A-T-G---------G-A---T--AA-----GG-A--TC-G-G-C-TAA-C--T-C…
487	Otu00487	17	Bacteria(100)	Firmicutes(100)	Clostridia(100)	Oscillospirales(100)	Oscillospiraceae(100)	UCG-005(100)	1	1	1	2	1	1	0	0	0	0	0	4	0	1	0	0	0	0	0	3	0	1	0	1	0	0	0	0	0	0	GGGGAATA-TT-GG-G-C---AAT-G-G--GG--GA-A-A-C-CC-T-G-A-C-C-C-A--GC-A-A--C-GCC-G-C-G-T-G-A-A--G--GA-A-G--A--A--G-G-CC----CT-CG--G-G-T--T-G-T-A---AA-C-T-TC---------------TT-TT-A-C--C-AGG----G--A-C--G---A---------------------------------A--G------------------GA------------------A---G------------------------------T-G-A-C-G-----G-T---A-C-CT--------G-G-A-G---------A-A---A--AA-----GC-C--AC-G-G-C-TAA-C--T-A…
488	Otu00488	17	Bacteria(100)	Bacteroidota(100)	Bacteroidia(100)	Bacteroidales(100)	Bacteroidaceae(100)	Bacteroides(100)	0	0	3	1	0	1	0	0	0	1	0	1	0	0	0	2	4	2	0	0	1	0	0	0	0	0	1	0	0	0	GAGGAATA-TT-GG-T-C---AAT-G-G--AC--GA-G-A-G-TC-T-G-A-A-C-C-A--GC-C-A--A-GTA-G-C-G-T-G-A-A--G--GA-T-G--A--C--T-G-CC-C--TA-TG--G-G-T--T-G-T-A---AA-C-T-TC---------------TT-TT-A-T--A-CGG----G--A-A--T---AA-AGTG-A---G-G-C--A-----------------C------------------GT------------------G---------------------T-GCC-T-TT-T-T-G-T-A-T-----G-T---A-C-CG--------T-A-T-G---------A-A---T--AA-----GG-A--TC-T-G-C-TAA-C--T-C…
489	Otu00489	17	Bacteria(100)	Firmicutes(100)	Clostridia(100)	Oscillospirales(100)	Oscillospiraceae(100)	UCG-005(100)	1	1	0	0	0	0	0	0	0	0	0	1	2	10	0	0	0	0	0	0	0	0	0	0	2	0	0	0	0	0	GGGGAATA-TT-GG-G-C---AAT-G-G--GG--GA-A-A-C-CC-T-G-A-C-C-C-A--GC-A-A--C-GCC-G-C-G-T-G-A-A--G--GA-A-G--A--A--G-G-CT----TT-CG--G-G-T--T-G-T-A---AA-C-T-TC---------------TT-TT-A-C--C-AGG----G--A-C--G---A---------------------------------A--G------------------AA------------------A---G------------------------------T-G-A-C-G-----G-T---A-C-CT--------G-G-A-G---------A-A---A--AA-----GC-T--CC-G-G-C-TAA-C--T-A…
490	Otu00490	17	Bacteria(100)	Actinobacteriota(100)	Coriobacteriia(100)	Coriobacteriales(100)	Coriobacteriaceae(100)	Collinsella(100)	3	0	3	0	0	2	0	0	2	0	0	0	1	1	1	0	1	0	0	0	0	0	0	0	0	0	1	1	0	1	GGGGAATT-TT-GC-G-C---AAT-G-G--GG--GG-A-A-C-CC-T-G-A-C-G-C-A--GC-A-A--C-GCC-G-C-G-T-G-C-G--G--GA-C-G--A--A--G-G-CC----TT-CG--G-G-T--T-G-T-A---AA-C-C-GC---------------TT-TC-A-G--C-AGG----G--A-A--G---A-------------------------------------------------------AG------------------T----------------------------------T-G-A-C-G-----G-T---A-C-CT--------G-C-A-G---------A-A---G--AA-----GC-C--CC-G-G-C-TAA-C--T-A…
491	Otu00491	17	Bacteria(100)	Bacteroidota(100)	Bacteroidia(100)	Bacteroidales(100)	Bacteroidaceae(100)	Bacteroides(100)	0	0	0	0	0	0	0	0	1	0	2	2	4	0	7	0	0	0	0	0	0	0	0	1	0	0	0	0	0	0	GAGGAATA-TT-GG-T-C---AAT-G-G--AC--GA-G-A-G-TC-T-G-A-A-C-C-A--GC-C-A--A-GTA-G-C-G-T-G-A-A--G--GA-T-G--A--A--G-G-TT-C--TA-TG--G-A-T--T-G-T-A---AA-C-T-TC---------------TT-TT-A-T--A-CGG----G--A-A--T---AA-ACGA-A---T-C-C--A-----------------C------------------GC------------------G---------------------T-GGA-T-TT-T-T-G-C-A-T-----G-T---A-C-CG--------T-A-T-G---------A-A---T--AA-----GG-A--TC-G-G-C-TAA-C--T-C…
492	Otu00492	17	Bacteria(100)	Firmicutes(100)	Clostridia(100)	Lachnospirales(100)	Lachnospiraceae(100)	Lachnospiraceae_unclassified(95)	0	0	0	2	2	1	1	0	0	1	1	0	2	0	0	1	0	1	1	0	1	0	0	0	0	0	1	1	0	1	GGGGAATA-TT-GC-A-C---AAT-G-G--AG--GA-A-A-C-TC-T-G-A-T-G-C-A--GC-G-A--C-GCC-G-C-G-T-G-A-A--G--GA-T-G--A--A--G-T-AT----TT-CG--G-T-A--T-G-T-A---AA-C-T-TC---------------TA-TC-A-G--C-AGG----G--A-A--G---A------------------------------------A------------------AA-----------------------------------------------------T-G-A-C-G-----G-T---A-C-CT--------G-A-C-T---------A-A---G--AA-----GC-C--CC-G-G-C-TAA-C--T-A…
493	Otu00493	17	Bacteria(100)	Firmicutes(100)	Clostridia(100)	Lachnospirales(100)	Lachnospiraceae(100)	Lachnospiraceae_unclassified(95)	0	2	0	0	2	2	0	1	0	0	0	0	1	2	0	0	0	0	0	2	1	3	0	0	0	1	0	0	0	0	GGGGAATA-TT-GC-A-C---AAT-G-G--GG--GA-A-A-C-CC-T-G-A-T-G-C-A--GC-G-A--C-GCC-G-C-G-T-G-A-G--C--GA-T-G--A--A--G-T-AT----TT-CG--G-T-A--T-G-T-A---AA-G-C-TC---------------TA-TC-A-G--C-AGG----G--A-A--G-------------------------------------A---------------------AA------------------A----------------------------------T-G-A-C-G-----G-T---A-C-CT--------G-A-C-T---------A-A---G--AA-----GC-A--CC-G-G-C-TAA-A--T-A…
494	Otu00494	17	Bacteria(100)	Firmicutes(100)	Clostridia(100)	Lachnospirales(100)	Lachnospiraceae(100)	Lachnoclostridium(77)	2	0	1	0	0	0	0	0	1	0	0	0	3	5	2	0	0	0	0	3	0	0	0	0	0	0	0	0	0	0	GGGGAATA-TT-GC-A-C---AAT-G-G--GG--GA-A-A-C-CC-T-G-A-T-G-C-A--GC-G-A--C-GCC-G-C-G-T-G-A-G--C--GA-T-G--A--A--G-T-AT----TT-CG--G-T-A--T-G-T-A---AA-G-C-TC---------------TA-TC-A-G--C-AGG----G--A-A--G---A------------------------------------A------------------AG-----------------------------------------------------T-G-A-C-G-----G-T---A-C-CT--------G-A-C-T---------A-A---G--AA-----GC-C--CC-G-G-C-TAA-C--T-A…
495	Otu00495	17	Bacteria(100)	Firmicutes(100)	Clostridia(100)	Lachnospirales(100)	Lachnospiraceae(100)	Roseburia(77)	11	0	0	0	0	1	0	0	0	0	0	0	1	2	1	0	0	0	0	0	0	0	0	0	0	1	0	0	0	0	GGGGAATA-TT-GC-A-C---AAT-G-G--GG--GA-A-A-C-CC-T-G-A-T-G-C-A--GC-G-A--C-GCC-G-C-G-T-G-A-A--G--GA-A-G--A--A--G-T-AT----CT-CG--G-T-A--T-G-T-A---AA-C-T-TC---------------TA-TC-A-G--C-AGG----G--A-A--G---A------------------------------------A------------------AA-----------------------------------------------------T-G-A-C-G-----G-T---A-C-CT--------G-A-C-T---------A-A---G--AA-----GC-C--CC-G-G-C-TAA-C--T-A…
496	Otu00496	17	Bacteria(100)	Firmicutes(100)	Clostridia(100)	Oscillospirales(100)	UCG-010(100)	UCG-010_ge(100)	0	0	0	0	0	0	1	2	7	7	0	0	0	0	0	0	0	0	0	0	0	0	0	0	0	0	0	0	0	0	GGGGAATA-TT-GG-G-C---AAT-G-G--GC--GA-A-A-G-CC-T-G-A-C-C-C-A--GC-G-A--C-GCC-G-C-G-T-G-A-A--G--GA-A-G--A--A--G-G-TC----TT-CG--G-A-T--T-G-T-A---AA-C-T-TC---------------TG-TT-A-T--G-GGG----G--A-C--G---A---------------------------------A--C-------------------A------------------C---A------------------------------T-G-A-C-G-----G-T---A-C-CC--------C-A-T-G---------A-G---A--AA-----GC-C--AC-G-G-C-TAA-C--T-A…
497	Otu00497	17	Bacteria(100)	Firmicutes(100)	Bacilli(100)	Lactobacillales(100)	Lactobacillaceae(65)	Lactobacillus(65)	0	0	0	0	0	0	0	0	0	0	0	0	0	0	0	0	0	0	0	0	0	0	0	0	0	0	4	1	0	12	GGGGAATA-TT-GC-A-C---AAT-G-G--GG--GA-A-A-C-CC-T-G-A-T-G-C-A--GC-G-A--C-GCC-G-C-G-T-G-A-A--T--GA-A-G--A--A--G-G-CC----TT-CG--G-G-T--C-G-T-A---AA-A-T-TC---------------TG-TT-G-T--C-AGA----G--A-A--G---AA-CGTG-C---G-T-G--A-G-A----------G--T------------------AA------------------C--------T-------GT---T-CAC-G-TA-T-T-G-A-C-G-----G-T---A-T-CT--------G-A-C-C---------A-G---A--AA-----GC-C--AC-G-G-C-TAA-C--T-A…
498	Otu00498	17	Bacteria(100)	Firmicutes(100)	Clostridia(100)	Oscillospirales(100)	Ruminococcaceae(100)	Ruminococcaceae_ge(100)	0	0	0	0	1	3	6	0	0	0	0	0	0	0	0	0	0	0	0	3	0	3	0	1	0	0	0	0	0	0	GGGGGATA-TT-GG-A-C---AAT-G-G--GG--GC-A-A-C-CC-T-G-A-T-C-C-A--GC-G-A--C-GCC-G-C-G-T-G-A-G--G--GA-A-G--A--A--G-G-TT----TT-CG--G-A-T--T-G-T-A---AA-C-C-TC---------------TG-TT-G-A--C-GGA----G--A-A------A------------------------------------A------------------AA------------------T------------------------------------G-A-T-G-----G-T---A-T-CC--------G-T-T-T---------A-G---A--AA-----GC-C--AC-G-G-C-TAA-C--T-A…
499	Otu00499	17	Bacteria(100)	Firmicutes(100)	Bacilli(100)	Lactobacillales(100)	Lactobacillaceae(83)	Lactobacillus(83)	0	0	0	0	0	0	0	0	0	1	0	0	0	0	0	0	0	0	0	0	0	0	0	0	0	0	5	1	8	2	AGGGAATC-TT-CC-A-C---AAT-G-G--AC--GA-A-A-G-TC-T-G-A-T-G-G-A--GC-A-A--C-GCC-G-C-G-T-G-A-A--T--GA-A-G--A--A--G-G-CC----TT-CG--G-G-T--C-G-T-A---AA-A-T-TC---------------TG-TT-G-T--C-AGA----G--A-A--G---AA-CGTG-C---G-T-G--A-G-A----------G--T------------------AG------------------C--------T-------GT---T-CAC-G-TA-T-T-G-A-C-G-----G-T---A-T-CT--------G-A-C-C---------A-G---A--AA-----GC-C--AC-G-G-C-TAA-C--T-A…
500	Otu00500	17	Bacteria(100)	Firmicutes(100)	Clostridia(100)	Christensenellales(100)	Christensenellaceae(100)	Christensenellaceae_unclassified(100)	6	0	0	0	0	0	1	2	1	0	2	2	0	2	0	0	0	0	0	0	0	0	0	0	0	0	0	1	0	0	GGGGAATA-TT-GG-G-C---AAT-G-G--GC--GC-A-A-G-CC-T-G-A-C-C-C-A--GC-A-A--C-GCC-G-C-G-T-G-A-G--G--GA-A-G--A--A--G-G-TT----TT-CG--G-A-T--T-G-T-A---AA-C-C-TC---------------TG-TC-G-C--A-GGG----G--A-C--G---A---------------------------------A--G------------------GA------------------A---G------------------------------T-G-A-C-G-----G-T---A-C-CC--------T-G-T-A---------A-G---A--AA-----GC-C--CC-G-G-C-TAA-C--T-A…
501	Otu00501	16	Bacteria(100)	Firmicutes(100)	Clostridia(100)	Lachnospirales(100)	Lachnospiraceae(100)	Agathobacter(63)	0	0	1	1	0	3	6	2	0	0	0	0	0	0	0	0	0	2	0	0	1	0	0	0	0	0	0	0	0	0	GGGGAATA-TT-GC-A-C---AAT-G-G--GG--GA-A-A-C-CC-T-G-A-T-G-C-A--GC-G-A--C-GCC-G-C-G-C-G-A-G--T--GG-T-G--A--A--G-T-AT----TT-CG--G-T-A--T-G-T-A---AA-G-C-TC---------------TA-TC-A-G--C-AGG----G--A-A--G-------------------------------------A---------------------TA------------------A----------------------------------T-G-A-C-G-----G-T---A-C-CT--------G-A-C-T---------A-A---G--AA-----GC-A--CC-G-G-C-TAA-A--T-A…
502	Otu00502	16	Bacteria(100)	Bacteroidota(100)	Bacteroidia(100)	Bacteroidales(100)	Bacteroidaceae(100)	Bacteroides(100)	0	0	0	0	5	10	0	0	0	0	0	0	0	0	0	0	0	0	1	0	0	0	0	0	0	0	0	0	0	0	GAGGAATA-TT-GG-T-C---AAT-G-G--GC--GA-G-A-G-CC-T-G-A-A-C-C-A--GC-C-A--A-GTA-G-C-G-T-G-A-A--G--GA-T-G--A--A--G-G-TC-C--TA-CG--G-A-T--T-G-T-A---AA-C-T-TC---------------TT-TT-A-T--A-CGG----G--A-A--T---AA-AGTA-T---C-C-T--A-----------------C------------------GT------------------G---------------------T-AGG-A-TT-T-T-G-T-A-T-----G-T---A-C-CG--------T-A-T-G---------A-A---T--AA-----GC-A--TC-G-G-C-TAA-C--T-C…
503	Otu00503	16	Bacteria(100)	Firmicutes(100)	Clostridia(100)	Oscillospirales(100)	Oscillospiraceae(100)	NK4A214_group(100)	0	0	0	0	0	0	0	0	8	7	0	0	0	0	0	0	0	0	0	0	0	0	0	0	0	0	1	0	0	0	GGGGAATA-TT-GG-G-C---AAT-G-G--GC--GA-A-A-G-CC-T-G-A-C-C-C-A--GC-A-A--C-GCC-G-C-G-T-G-A-A--G--GA-A-G--A--A--G-G-TC----TT-CG--G-A-T--T-G-T-A---AA-C-T-TC---------------TT-TT-A-T--G-AGG----G--A-C--G---A---------------------------------A--G------------------GA------------------C---G------------------------------T-G-A-C-G-----G-T---A-C-CT--------C-A-T-G---------A-A---T--AA-----GC-C--AC-G-G-C-TAA-C--T-A…
504	Otu00504	16	Bacteria(100)	Bacteroidota(100)	Bacteroidia(100)	Bacteroidales(100)	Bacteroidaceae(100)	Bacteroides(100)	0	1	1	0	0	1	0	0	0	0	0	6	0	0	1	0	0	0	0	0	0	0	0	2	4	0	0	0	0	0	GAGGAATA-TT-GG-T-C---AAT-G-G--AC--GA-G-A-G-TC-T-G-A-A-C-C-A--GC-C-A--A-GTA-G-C-G-T-G-A-A--G--GA-T-G--A--A--G-G-TT-C--TA-TG--G-A-T--T-G-T-A---AA-C-T-TC---------------TT-TT-A-T--A-CGG----G--A-A--T---AA-ACGA-A---T-C-C--A-----------------C------------------GC------------------G---------------------T-GGA-T-TT-T-T-G-C-A-T-----G-T---A-C-CG--------T-A-T-G---------A-A---T--AA-----GG-A--TC-G-G-C-TAA-C--T-C…
505	Otu00505	16	Bacteria(100)	Firmicutes(100)	Clostridia(100)	Clostridia_vadinBB60_group(100)	Clostridia_vadinBB60_group_fa(100)	Clostridia_vadinBB60_group_ge(100)	3	4	0	0	0	0	4	3	0	0	0	0	0	0	0	0	0	0	0	0	0	0	0	0	1	1	0	0	0	0	GGGGAATA-TT-GG-G-C---AAT-G-G--AG--GC-A-A-C-TC-T-G-A-C-C-C-A--GC-A-A--C-GCC-G-C-G-T-G-A-A--T--GA-A-G--A--A--G-G-TC----TT-CG--G-A-T--T-G-T-A---AA-G-T-TC---------------TT-TA-G-C--G-AGG----G--A-C--G---A---------------------------------A--A------------------AG------------------A---A------------------------------T-G-A-C-G-----G-T---A-C-CT--------C-G-A-G---------A-A---T--AA-----GC-C--AC-G-A-C-TAA-C--T-A…
506	Otu00506	16	Bacteria(100)	Bacteroidota(100)	Bacteroidia(100)	Bacteroidales(100)	Bacteroidaceae(100)	Bacteroides(100)	0	0	0	0	0	0	0	0	2	1	0	0	0	0	2	0	4	7	0	0	0	0	0	0	0	0	0	0	0	0	GAGGAATA-TT-GG-T-C---AAT-G-G--GC--GC-A-G-G-CC-T-G-A-A-C-C-A--GC-C-A--A-GTA-G-C-G-T-G-A-A--G--GA-T-G--A--C--T-G-CC-C--TA-TG--G-G-T--T-G-T-A---AA-C-T-TC---------------TT-TT-A-T--A-CGG----G--A-A--T---AA-AGTG-A---G-G-C--A-----------------C------------------GT------------------G---------------------T-GCC-T-TT-T-T-G-T-A-T-----G-T---A-C-CG--------T-A-T-G---------A-A---T--AA-----GG-A--TC-G-G-C-TAA-C--T-C…
507	Otu00507	16	Bacteria(100)	Firmicutes(100)	Clostridia(100)	Peptostreptococcales-Tissierellales(100)	Anaerovoracaceae(100)	Family_XIII_AD3011_group(100)	0	0	0	0	0	0	0	0	0	0	0	0	0	0	0	0	0	0	4	10	1	1	0	0	0	0	0	0	0	0	GGGGAATA-TT-GC-A-C---AAT-G-G--GG--GA-A-A-C-CC-T-G-A-T-G-C-A--GC-A-A--C-GCC-G-C-G-T-G-A-A--G--GA-T-G--A--A--G-G-CC----TT-TG--G-G-T--C-G-T-A---AA-C-T-TC---------------TG-TT-C-T--A-AGG----G--A-A--G---A------------------------------------T------------------AG-----------------------------------------------------T-G-A-C-T-----G-T---A-C-CT--------T-A-G-G---------A-G---C--AA-----GT-C--CC-G-G-C-TAA-C--T-A…
508	Otu00508	16	Bacteria(100)	Firmicutes(100)	Clostridia(100)	Oscillospirales(100)	Ruminococcaceae(100)	Faecalibacterium(100)	0	0	0	1	0	0	1	1	5	7	0	0	0	0	0	0	0	1	0	0	0	0	0	0	0	0	0	0	0	0	GGGGAATA-TT-GC-A-C---AAT-G-G--GG--GA-A-A-C-CC-T-G-A-T-G-C-A--GC-G-A--C-GCC-G-C-G-T-G-G-A--G--GA-A-G--A--A--G-G-TC----TT-CG--G-A-T--T-G-T-A---AA-C-T-CC---------------TG-TT-G-C--T-TAG----G--A-A--G---A------------------------------------T------------------AA-----------------------------------------------------T-G-A-C-G-----G-T---A-C-TC--------A-A-C-A---------A-G---C--AA-----GT-C--AC-G-T-C-TCA-C--T-A…
509	Otu00509	16	Bacteria(100)	Actinobacteriota(100)	Actinobacteria(100)	Bifidobacteriales(100)	Bifidobacteriaceae(100)	Bifidobacterium(88)	0	1	0	1	0	1	0	0	1	1	0	0	0	0	2	0	0	0	1	1	0	2	0	1	0	0	0	0	4	0	GGGGAATA-TT-GC-A-C---AAT-G-G--GC--GC-A-A-G-CC-T-G-A-T-G-C-A--GC-G-A--C-GCC-G-C-G-T-G-C-G--G--GA-T-G--A--C--G-G-CC----TT-CG--G-G-T--T-G-T-A---AA-C-C-GC---------------TT-TT-G-A--C-TGG----G--A-G--C---AA--GCC-C----------------------------TT-----------------CG----------------------------------------------G-GG---T-G-A-G-T-----G-T---A-C-CT--------T-T-C-G---------A-A---T--AA-----GC-A--CC-G-G-C-TAA-C--T-A…
510	Otu00510	16	Bacteria(100)	Bacteroidota(100)	Bacteroidia(100)	Bacteroidales(100)	Bacteroidaceae(100)	Bacteroides(100)	0	0	0	0	0	0	0	0	0	0	0	0	0	0	3	0	3	1	0	0	0	0	0	0	0	3	2	1	2	1	GAGGAATA-TT-GG-T-C---AAT-G-G--GC--GA-T-G-G-CC-T-G-A-A-C-C-A--GC-C-A--A-GTA-G-C-G-T-G-A-A--G--GA-T-G--A--C--T-G-CC-C--TA-TG--G-G-T--T-G-T-A---AA-C-T-TC---------------TT-TT-A-T--A-AAG----G--A-A--T---AA-AGTC-G---G-G-T--A-----------------T------------------GT------------------A---------------------T-ACC-C-GT-T-T-G-C-A-T-----G-T---A-C-TT--------T-A-T-G---------A-A---T--AA-----GG-A--TC-G-G-C-TAA-C--T-C…
511	Otu00511	16	Bacteria(100)	Firmicutes(100)	Clostridia(100)	Lachnospirales(100)	Lachnospiraceae(100)	Lachnospiraceae_ge(94)	1	0	0	1	0	0	0	0	0	0	0	2	1	2	1	1	1	2	0	0	1	2	0	0	0	0	0	0	1	0	GGGGAATA-TT-GC-A-C---AAT-G-G--GG--GA-A-A-C-CC-T-G-A-T-G-C-A--GC-G-A--C-GCC-G-C-G-T-G-A-A--G--GA-T-G--A--A--G-T-AT----TT-CG--G-T-A--T-G-T-A---AA-C-T-TC---------------TA-TC-A-G--C-AGG----G--A-A--G---A------------------------------------T------------------AA-----------------------------------------------------T-G-A-C-G-----G-T---A-C-CT--------G-A-C-T---------A-A---G--AA-----GC-T--CC-G-G-C-TAA-A--T-A…
512	Otu00512	16	Bacteria(100)	Verrucomicrobiota(100)	Lentisphaeria(100)	Victivallales(100)	Victivallaceae(100)	Victivallaceae_unclassified(94)	0	0	0	0	0	0	0	1	0	0	0	0	0	0	0	0	0	0	0	0	0	0	4	5	5	1	0	0	0	0	CGAGAATC-TT-GG-G-C---AAT-G-C--GC--GA-A-A-G-CG-T-G-A-C-C-C-A--GC-A-A--T-GCC-G-C-G-T-G-T-G--T--GA-T-G--A--A--G-G-CC----TT-CG--G-G-T--C-G-T-A---AA-A-C-AC---------------TG-TC-A-C--C-CGT----G--A-C--G----------------------------------------A------------------AT------------------A---A------------------------------T-G-A-C-G-----G-T---A-G-CG--------G-G-G-A---------A-G---G--AA-----GC-C--AC-G-G-C-TAA-C--T-A…
513	Otu00513	16	Bacteria(100)	Firmicutes(100)	Clostridia(100)	Lachnospirales(100)	Lachnospiraceae(100)	Lachnospiraceae_unclassified(88)	2	0	0	0	0	0	0	0	0	0	1	0	1	2	1	1	4	1	0	3	0	0	0	0	0	0	0	0	0	0	GGGGAATA-TT-GC-A-C---AAT-G-G--GG--GA-A-A-C-CC-T-G-A-T-G-C-A--GC-G-A--C-GCC-G-C-G-T-G-A-A--G--GA-A-G--A--A--G-T-AT----CT-CG--G-T-A--T-G-T-A---AA-C-T-TC---------------TA-TC-A-G--C-AGG----G--A-A--G---A------------------------------------A------------------AA-----------------------------------------------------T-G-A-C-G-----G-T---A-C-CT--------G-A-C-T---------A-A---G--AA-----GC-C--CC-G-G-C-TAA-C--T-A…
514	Otu00514	16	Bacteria(100)	Firmicutes(100)	Clostridia(100)	Lachnospirales(100)	Lachnospiraceae(100)	Lachnospiraceae_unclassified(94)	0	0	0	0	0	0	0	0	0	0	0	0	1	2	5	0	1	2	0	0	0	0	1	2	0	2	0	0	0	0	GGGGAATA-TT-GC-A-C---AAT-G-G--GG--GA-A-A-C-CC-T-G-A-T-G-C-A--GC-G-A--C-GCC-G-C-G-T-G-A-G--T--GA-A-G--A--A--G-T-AT----TT-CG--G-T-A--T-G-T-A---AA-G-C-TC---------------TA-TC-A-G--C-AGG----G--A-A--G---A------------------------------------A------------------AA-----------------------------------------------------T-G-A-C-G-----G-T---A-C-CT--------G-A-C-T---------A-A---G--AA-----GC-C--CC-G-G-C-TAA-C--T-A…
515	Otu00515	15	Bacteria(100)	Bacteroidota(100)	Bacteroidia(100)	Bacteroidales(100)	Bacteroidaceae(100)	Bacteroides(100)	0	0	0	3	0	0	0	0	0	0	1	0	0	0	1	0	0	0	1	0	0	0	1	0	2	5	1	0	0	0	GAGGAATA-TT-GG-T-C---AAT-G-G--GC--GA-G-A-G-CC-T-G-A-A-C-C-A--GC-C-A--A-GTA-G-C-G-T-G-A-A--G--GA-T-G--A--C--T-G-CC-C--TA-TG--G-G-T--T-G-T-A---AA-C-T-TC---------------TT-TT-A-T--A-CGG----G--A-A--T---AA-ACGG-A---T-C-C--A-----------------C------------------GT------------------G---------------------T-GGA-T-TT-T-T-G-C-A-T-----G-T---A-C-CG--------T-A-T-G---------A-A---T--AA-----GG-A--TC-G-G-C-TAA-C--T-C…
516	Otu00516	15	Bacteria(100)	Firmicutes(100)	Clostridia(100)	Oscillospirales(100)	UCG-010(94)	UCG-010_ge(94)	0	0	0	0	1	1	0	0	2	3	0	0	0	0	0	0	0	0	2	1	0	1	0	0	0	0	1	2	0	1	GGGGAATA-TT-GG-G-C---AAT-G-G--GC--GC-A-A-G-CC-T-G-A-C-C-C-A--GC-A-A--C-GCC-G-C-G-T-G-A-A--G--GA-A-G--A--A--G-G-TC----TT-CG--G-A-T--T-G-T-A---AA-C-T-TT---------------TG-TC-T-T--A-TGG----G--A-C--G----------------------------------------A-------------------T------------------A---A------------------------------T-G-A-C-G-----G-T---A-C-CA--------T-A-G-G---------A-G---G--AA-----GC-C--AC-G-A-C-TAA-C--T-A…
517	Otu00517	15	Bacteria(100)	Firmicutes(100)	Clostridia(100)	Oscillospirales(100)	Ruminococcaceae(100)	Incertae_Sedis(100)	4	2	1	0	0	0	0	0	1	1	5	1	0	0	0	0	0	0	0	0	0	0	0	0	0	0	0	0	0	0	GAGGGATA-TT-GG-G-C---AAT-G-G--GG--GA-A-A-C-CC-T-G-A-C-C-C-A--GC-A-A--C-GCC-G-C-G-T-G-A-G--G--GA-T-G--A--C--G-G-TT----TT-CG--G-A-T--T-G-T-A---AA-C-C-TC---------------TG-TC-C-T--C-TGT----G--A-A--G-------------------------------------A---------------------TA------------------G---T----G---------------------------A-C-G-G-------T---A-G-CA--------G-A-G-G---------A-G---G--AA-----GC-T--CC-G-G-C-TAA-C--T-A…
518	Otu00518	15	Bacteria(100)	Firmicutes(100)	Bacilli(100)	RF39(100)	RF39_fa(100)	RF39_ge(100)	0	0	0	0	0	0	0	0	7	5	0	0	0	0	0	0	0	0	0	0	0	0	0	0	0	0	2	0	1	0	TAGGAATA-TT-CG-T-C---AAT-G-G--AG--GA-A-A-C-TC-T-G-A-A-C-G-A--GC-A-A--T-GCC-G-C-G-T-G-A-G--T--GA-T-G--A--A--G-G-TC----TTATA--G-A-T--T-G-T-A---AA-A-C-TC---------------TG-TT-G-T--A-TGG----A--A-A--A---AA-CGAC-T---A-G-G--T-T-A----------G--G------------------AA------------------A--------T-------GA---A-CTT-A-GT-G-T-G-A-T-G-----G-T---A-C-CA--------T-A-C-C---------A-G---A--AA-----GC-C--CC-G-G-C-TAA-C--T-A…
519	Otu00519	15	Bacteria(100)	Firmicutes(100)	Negativicutes(100)	Veillonellales-Selenomonadales(100)	Veillonellaceae(100)	Allisonella(94)	0	0	0	0	0	0	0	0	0	0	0	0	0	0	0	0	0	0	0	0	0	0	0	0	0	0	9	4	1	1	GGGGAATC-TT-CC-G-C---AAT-G-G--AC--GA-A-A-G-TC-T-G-A-C-G-G-A--GC-A-A--C-GCC-G-C-G-T-G-A-A--C--GA-T-G--A--A--G-G-TC----TT-CG--G-A-T--T-G-T-A---AA-G-T-TC---------------TG-TG-A-T--C-CGG----G--A-C--G---AA--GGC-A---T-C-A--G-T-T----------G--A------------------GA------------------A---C----A-------TG---G-ATT-G-ATGT-T-G-A-C-G-----G-T---A-C-CG--------G-A-A-A---------A-G---C--AA-----GC-C--AC-G-G-C-TAA-C--T-A…
520	Otu00520	15	Bacteria(100)	Firmicutes(100)	Clostridia(100)	Oscillospirales(100)	Oscillospiraceae(100)	Intestinimonas(80)	0	0	0	0	1	1	0	0	0	0	0	0	0	2	2	0	5	0	1	0	2	1	0	0	0	0	0	0	0	0	GGGGAATA-TT-GG-G-C---AAT-G-G--GC--GA-A-A-G-CC-T-G-A-C-C-C-A--GC-A-A--C-GCC-G-C-G-T-G-A-A--G--GA-A-G--A--A--G-G-CC----CT-CG--G-G-T--T-G-T-A---AA-C-T-TC---------------TT-TT-G-T--C-AGG----G--A-C--G---A---------------------------------A--G------------------CA------------------A---G------------------------------T-G-A-C-G-----G-T---A-C-CT--------G-A-C-G---------A-A---T--AA-----GC-C--AC-G-G-C-TAA-C--T-A…
521	Otu00521	15	Bacteria(100)	Firmicutes(100)	Clostridia(100)	Lachnospirales(100)	Lachnospiraceae(100)	Lachnospiraceae_UCG-010(100)	0	0	0	0	0	0	0	0	0	0	0	0	1	0	1	0	0	0	0	1	0	0	1	0	0	0	7	3	1	0	GGGGAATA-TT-GC-A-C---AAT-G-G--GG--GA-A-A-C-CC-T-G-A-T-G-C-A--GC-A-A--C-GCC-G-C-G-T-G-A-A--G--GA-A-G--A--A--G-G-TT----TT-CG--G-A-T--C-G-T-A---AA-C-T-TA---------------TA-TC-A-A--A-AGG----G--A-C--G---A---------------------------------A--A------------------CA------------------A---A------------------------------T-G-A-C-G-----G-T---A-C-CT--------G-A-A-T---------A-A---A--AA-----GC-C--CC-G-G-C-TAA-C--T-A…
522	Otu00522	15	Bacteria(100)	Firmicutes(100)	Clostridia(100)	Clostridia_unclassified(100)	Clostridia_unclassified(100)	Clostridia_unclassified(100)	0	0	0	0	0	0	5	6	0	0	0	0	0	0	0	0	0	0	0	0	0	0	0	0	1	3	0	0	0	0	GGGGAATA-TT-GC-G-C---AAT-G-G--GG--GC-A-A-C-CC-T-G-A-C-G-C-A--GC-A-A--C-GCC-G-C-G-T-G-A-A--G--GA-T-G--A--A--G-G-TC----TT-CG--G-A-T--T-G-T-A---AA-C-T-TT---------------TG-TC-T-T--T-GGT----G--A-A--G---A------------------------------------T------------------AA-----------------------------------------------------T-G-A-C-G-----G-T---A-G-CC--------A-A-G-G---------A-G---G--AA-----GC-C--AC-G-G-C-TAA-C--T-A…
523	Otu00523	15	Bacteria(100)	Firmicutes(100)	Clostridia(100)	Lachnospirales(100)	Lachnospiraceae(100)	Lachnospiraceae_unclassified(100)	0	0	0	0	0	0	0	0	0	0	2	0	3	0	0	1	1	0	0	0	0	0	1	3	0	0	3	0	1	0	GGGGAATA-TT-GC-A-C---AAT-G-G--GG--GG-A-A-C-CC-T-G-A-T-G-C-A--GC-G-A--C-GCC-G-C-G-T-G-A-G--T--GA-A-G--A--A--G-T-AT----TT-CG--G-T-A--T-G-T-A---AA-G-C-TC---------------TA-TC-A-G--C-AGG----G--A-A--G---A------------------------------------A------------------AA-----------------------------------------------------T-G-A-C-G-----G-T---A-C-CT--------G-A-C-T---------A-A---G--AA-----GC-C--CC-G-G-C-TAA-C--T-A…
524	Otu00524	15	Bacteria(100)	Firmicutes(100)	Clostridia(100)	Lachnospirales(100)	Lachnospiraceae(100)	Lachnospiraceae_unclassified(100)	0	0	0	1	0	1	0	0	0	0	1	2	1	2	2	0	2	1	0	2	0	0	0	0	0	0	0	0	0	0	GGGGAATA-TT-GC-A-C---AAT-G-G--GG--GA-A-A-C-CC-T-G-A-T-G-C-A--GC-G-A--C-GCC-G-C-G-T-G-A-G--C--GA-A-G--A--A--G-T-AT----CT-CG--G-T-A--T-G-T-A---AA-G-C-TC---------------TA-TC-A-G--C-AGG----G--A-A--G---A------------------------------------A------------------AA-----------------------------------------------------T-G-A-C-G-----G-T---A-C-CT--------G-A-C-T---------A-A---G--AA-----GC-C--CC-G-G-C-TAA-C--T-A…
525	Otu00525	14	Bacteria(100)	Bacteroidota(100)	Bacteroidia(100)	Bacteroidales(100)	Bacteroidaceae(100)	Bacteroides(100)	0	0	0	0	0	0	0	0	0	0	0	2	0	3	2	1	0	0	0	0	0	0	4	0	0	1	1	0	0	0	GAGGAATA-TT-GG-T-C---AAT-G-G--AC--GA-G-A-G-TC-T-G-A-A-C-C-A--GC-C-A--A-GTA-G-C-G-T-G-A-A--G--GA-T-G--A--A--G-G-TT-C--TA-TG--G-A-T--T-G-T-A---AA-C-T-TC---------------TT-TT-A-T--A-TGG----G--A-A--T---AA-AGT--TT--T-C-C--A-----------------C------------------GT------------------G---------------------T-GGA-A-TT-T-T-G-T-A-T-----G-T---A-C-CA--------T-A-T-G---------A-A---T--AA-----GG-A--TC-G-G-C-TAA-C--T-C…
526	Otu00526	14	Bacteria(100)	Bacteroidota(100)	Bacteroidia(100)	Bacteroidales(100)	Bacteroidaceae(100)	Bacteroides(100)	0	0	0	0	1	0	0	0	1	0	0	0	1	0	6	1	1	0	0	0	0	0	1	0	0	0	0	1	0	1	GAGGAATA-TT-GG-T-C---AAT-G-G--AC--GA-G-A-G-TC-T-G-A-A-C-C-A--GC-C-A--A-GTA-G-C-G-T-G-A-A--G--GA-T-G--A--A--G-G-TT-C--TA-TG--G-A-T--T-G-T-A---AA-C-T-TC---------------TT-TT-A-T--A-CGG----G--A-A--T---AA-AGTG-A---G-G-C--A-----------------C------------------GT------------------G---------------------T-GCC-T-TT-T-T-G-T-A-T-----G-T---A-C-CG--------T-A-T-G---------A-A---T--AA-----GG-A--TC-G-G-C-TAA-C--T-C…
527	Otu00527	14	Bacteria(100)	Firmicutes(100)	Clostridia(100)	Lachnospirales(100)	Lachnospiraceae(100)	Lachnospiraceae_unclassified(100)	0	0	0	0	1	0	1	0	1	0	0	0	0	1	3	2	0	0	0	1	0	0	2	0	0	1	0	0	0	1	GGGGAATA-TT-GC-A-C---AAT-G-G--GG--GA-A-A-C-CC-T-G-A-T-G-T-A--GC-A-A--C-GCC-G-C-G-T-G-A-G--T--GA-A-G--A--A--G-T-AT----TT-CG--G-T-A--T-G-T-A---AA-C-T-TC---------------TA-TC-A-G--C-AGG----G--A-A--G---A------------------------------------T------------------AA-----------------------------------------------------T-G-A-C-G-----G-T---A-C-CT--------G-A-C-T---------A-A---G--AA-----GC-C--CC-G-G-C-TAA-C--T-A…
528	Otu00528	14	Bacteria(100)	Firmicutes(100)	Clostridia(100)	Lachnospirales(100)	Lachnospiraceae(100)	Lachnospiraceae_unclassified(58)	7	1	1	3	0	0	0	0	0	0	0	1	0	0	0	0	1	0	0	0	0	0	0	0	0	0	0	0	0	0	GGGGAATA-TT-GC-A-C---AAT-G-G--GG--GA-A-A-C-CC-T-G-A-T-G-C-A--GC-G-A--C-GCC-G-C-G-T-G-A-G--T--GA-A-G--A--A--G-T-TA----TT-CG--T-A-A--C-G-T-A---AA-G-C-TC---------------TA-TC-A-G--C-AGG----G--A-A--G---A------------------------------------A------------------AA-----------------------------------------------------T-G-A-C-G-----G-T---A-C-CT--------G-A-C-T---------A-A---G--AA-----GC-C--CC-G-G-C-TAA-C--T-A…
529	Otu00529	14	Bacteria(100)	Firmicutes(100)	Clostridia(100)	Oscillospirales(100)	Oscillospirales_fa(100)	Oscillospirales_ge(100)	7	6	0	0	0	0	0	0	0	0	1	0	0	0	0	0	0	0	0	0	0	0	0	0	0	0	0	0	0	0	GGGGAATA-TT-GC-A-C---AAT-G-G--GG--GA-A-A-C-CC-T-G-A-T-G-C-A--GC-A-A--C-GCC-G-C-G-T-G-A-A--G--GA-A-G--A--C--G-G-TT----TT-CG--G-A-T--T-G-T-A---AA-C-T-TC---------------TG-TT-C-T--T-AGT----G--A-A--G----------------------------------------A------------------TA------------------G----------------------------------T-G-A-C-G-----G-T---A-G-CT--------A-A-G-G---------A-G---C--AA-----GC-C--AC-G-G-C-TAA-C--T-A…
530	Otu00530	14	Bacteria(100)	Firmicutes(100)	Clostridia(100)	Oscillospirales(100)	Butyricicoccaceae(100)	UCG-009(100)	4	2	0	0	1	0	0	1	1	4	0	0	0	1	0	0	0	0	0	0	0	0	0	0	0	0	0	0	0	0	GGGGAATA-TT-GC-A-C---AAT-G-G--GG--GA-A-A-C-CC-T-G-A-T-G-C-A--GC-A-A--C-GCC-G-C-G-T-G-A-A--G--GA-T-G--A--A--G-G-TT----TT-CG--G-A-T--T-G-T-A---AA-C-T-TC---------------TT-TT-A-T--T-CGG----G--A-C--G---A---------------------------------A--G------------------AA------------------A---G------------------------------T-G-A-C-G-----G-T---A-C-CG--------A-A-T-G---------A-A---T--AA-----GC-C--AC-G-G-C-TAA-C--T-A…
531	Otu00531	14	Bacteria(100)	Bacteroidota(100)	Bacteroidia(100)	Bacteroidales(100)	Bacteroidaceae(100)	Bacteroides(100)	0	0	0	0	0	0	0	0	0	0	0	1	0	0	3	0	0	0	0	0	0	0	6	0	0	0	4	0	0	0	GAGGAATA-TT-GG-T-C---AAT-G-G--GC--GC-A-G-G-CC-T-G-A-A-C-C-A--GC-C-A--A-GTA-G-C-G-T-G-A-A--G--GA-T-G--A--C--T-G-CC-C--TA-TG--G-G-T--T-G-T-A---AA-C-T-TC---------------TT-TT-A-T--A-TGG----G--A-A--T---AA-AGT--TT--T-C-C--A-----------------C------------------GT------------------G---------------------T-GGA-A-TT-T-T-G-T-A-T-----G-T---A-C-CA--------T-A-T-G---------A-A---T--AA-----GG-A--TC-G-G-C-TAA-C--T-C…
532	Otu00532	14	Bacteria(100)	Proteobacteria(100)	Gammaproteobacteria(100)	Enterobacterales(100)	Enterobacteriaceae(93)	Enterobacteriaceae_unclassified(93)	0	0	0	0	0	0	0	0	0	0	0	2	0	2	3	1	1	0	0	0	0	0	0	1	0	0	3	1	0	0	GGGGAATA-TT-GC-A-C---AAT-G-G--GC--GC-A-A-G-CC-T-G-A-T-G-C-A--GC-C-A--T-GCC-G-C-G-T-G-T-A--T--GA-A-G--A--A--G-G-CC----TT-CG--G-G-T--T-G-T-A---AA-G-T-AC---------------TT-TC-A-G--C-GGG----G--A-G--G---AA--GGG-A---G-T-A--A-A-G----------T--T------------------AA------------------T---A----C-------CT---T-TGC-T-CA-T-T-G-A-C-G-----T-T---A-C-CC--------G-C-A-G---------A-A---G--AA-----GC-A--CC-G-G-C-TAA-C--T-C…
533	Otu00533	14	Bacteria(100)	Firmicutes(100)	Clostridia(100)	Christensenellales(100)	Christensenellaceae(100)	Christensenellaceae_R-7_group(100)	0	0	0	0	0	0	2	4	2	2	0	0	0	0	0	0	0	0	0	0	0	0	0	2	0	0	0	1	1	0	GGGGAATA-TT-GG-G-C---AAT-G-G--GC--GA-A-A-G-CC-T-G-A-C-C-C-A--GC-A-A--C-GCC-G-C-G-T-G-A-G--T--GA-A-G--A--A--G-G-CT----TT-CG--G-G-T--T-G-T-A---AA-G-C-TC---------------TG-TC-C-T--G-GGG----G--A-C--G---A---------------------------------A--G------------------GA------------------A---G------------------------------T-G-A-C-G-----G-T---A-C-CC--------C-G-G-G---------A-G---G--AA-----GC-C--CC-G-G-C-TAA-C--T-A…
534	Otu00534	14	Bacteria(100)	Firmicutes(100)	Clostridia(100)	Oscillospirales(100)	Oscillospiraceae(100)	uncultured(100)	0	0	0	0	0	0	2	3	0	0	0	0	0	0	0	0	0	0	0	0	0	0	3	6	0	0	0	0	0	0	GGGGAATA-TT-GG-G-C---AAT-G-G--GC--GC-A-A-G-CC-T-G-A-C-C-C-A--GC-A-A--C-GCC-G-C-G-T-G-A-A--G--GA-A-G--A--A--G-G-CT----TT-CG--G-G-T--T-G-T-A---AA-C-T-TC---------------TT-TT-G-T--C-AGG----G--A-A--G---A---------------------------------G--C-------------------A------------------G---A------------------------------A-G-A-C-T-----G-T---A-C-CT--------G-A-C-G---------A-A---T--AA-----GC-T--CC-G-G-C-TAA-C--T-A…
535	Otu00535	14	Bacteria(100)	Bacteroidota(100)	Bacteroidia(100)	Bacteroidales(100)	Bacteroidaceae(100)	Bacteroides(100)	0	0	0	0	1	0	0	0	0	0	0	0	0	0	3	2	0	0	0	0	0	0	4	1	0	0	1	1	0	1	GAGGAATA-TT-GG-T-C---AAT-G-G--GC--GC-A-G-G-CC-T-G-A-A-C-C-A--GC-C-A--A-GTA-G-C-G-T-G-A-A--G--GA-T-G--A--C--T-G-CC-C--TA-TG--G-G-T--T-G-T-A---AA-C-T-TC---------------TT-TT-A-T--A-TGG----G--A-A--T---AA-AGT--TT--T-C-C--A-----------------C------------------GT------------------G---------------------T-GGA-A-TT-T-T-G-T-A-T-----G-T---A-C-CA--------T-A-T-G---------A-A---T--AA-----GG-A--TC-G-G-C-TAA-C--T-C…
536	Otu00536	14	Bacteria(100)	Firmicutes(100)	Clostridia(100)	Oscillospirales(100)	Ruminococcaceae(100)	Subdoligranulum(100)	2	2	0	0	0	1	1	0	2	2	0	0	1	1	0	0	0	0	1	1	0	0	0	0	0	0	0	0	0	0	GGGGAATA-TT-GC-A-C---AAT-G-G--GG--GA-A-A-C-CC-T-G-A-T-G-C-A--GC-G-A--C-GCC-G-C-G-T-G-A-A--G--GA-A-G--A--A--G-G-TT----TT-CG--G-A-T--T-G-T-A---AA-C-T-CC---------------TG-TC-G-T--T-AGG----G--A-C--GA--A------------------------------------T------------------CA-----------------------------------------------------T-G-A-C-G-----G-T---A-C-CT--------A-A-C-A---------A-G---A--AA-----GC-A--CC-G-G-C-TAA-C--T-A…
537	Otu00537	14	Bacteria(100)	Firmicutes(100)	Clostridia(100)	Lachnospirales(100)	Lachnospiraceae(100)	Lachnoclostridium(72)	0	0	0	0	1	2	0	0	0	1	0	1	0	1	2	0	1	0	1	0	0	0	3	0	0	1	0	0	0	0	GGGGAATA-TT-GC-A-C---AAT-G-G--GG--GA-A-A-C-CC-T-G-A-T-G-C-A--GC-G-A--C-GCC-G-C-G-T-G-A-A--G--GA-A-G--A--A--G-T-AT----CT-CG--G-T-A--T-G-T-A---AA-G-C-TC---------------TA-TC-A-G--C-AGG----G--A-A--G---A------------------------------------A------------------AA-----------------------------------------------------T-G-A-C-G-----G-T---A-C-CT--------G-A-C-T---------A-A---G--AA-----GC-C--CC-G-G-C-TAA-C--T-A…
538	Otu00538	14	Bacteria(100)	Firmicutes(100)	Clostridia(100)	Lachnospirales(100)	Lachnospiraceae(100)	Lachnospiraceae_unclassified(93)	2	4	0	0	0	0	2	0	1	0	0	2	2	0	0	0	0	0	0	0	0	0	0	0	0	0	0	0	1	0	GGGGGATA-TT-GC-A-C---AAT-G-G--GG--GA-A-A-C-CC-T-G-A-T-G-C-A--GC-G-A--C-GCC-G-C-G-T-G-A-G--T--GA-A-G--A--A--G-T-AT----TT-CG--G-T-A--T-G-T-A---AA-G-C-TC---------------TA-TC-A-G--C-AGG----G--A-C--G---A------------------------------------T------------------AA-----------------------------------------------------T-G-A-C-G-----G-T---A-C-CT--------G-A-G-T---------A-A---G--AA-----GC-C--CC-G-G-C-TAA-C--T-A…
539	Otu00539	14	Bacteria(100)	Firmicutes(100)	Clostridia(100)	Clostridia_unclassified(100)	Clostridia_unclassified(100)	Clostridia_unclassified(100)	0	0	0	0	2	2	3	0	0	0	0	0	0	0	0	0	0	0	1	2	2	1	0	0	1	0	0	0	0	0	GGGGAATA-TT-GC-A-C---AAT-G-G--GC--GA-A-A-G-CC-T-G-A-T-G-C-A--GC-G-A--C-GCC-G-C-G-T-G-A-G--C--GA-A-G--A--A--G-T-AT----TT-CG--G-T-A--T-G-T-A---AA-G-C-TC---------------TA-TC-A-G--C-AGG----G--A-A--G---A------------------------------------T------------------AA-----------------------------------------------------T-G-A-C-G-----G-T---A-C-CT--------G-A-C-T---------A-A---G--AA-----GC-A--CC-G-G-C-TAA-A--T-A…
540	Otu00540	13	Bacteria(100)	Actinobacteriota(100)	Actinobacteria(100)	Bifidobacteriales(100)	Bifidobacteriaceae(100)	Bifidobacterium(85)	0	0	0	0	0	0	0	0	0	0	0	0	0	0	0	0	0	0	0	4	0	0	0	0	0	1	0	4	1	3	GGGGAATA-TT-GC-A-C---AAT-G-G--GC--GC-A-A-G-CC-T-G-A-T-G-C-A--GC-C-A--T-GCC-G-C-G-T-G-T-A--T--GA-A-G--A--A--G-G-CC----TT-CG--G-G-C--T-G-T-A---AA-C-C-GC---------------TT-TT-G-A--C-TGG----G--A-G--C---AA--GCC-C----------------------------TT-----------------CG----------------------------------------------G-GG---T-G-A-G-T-----G-T---A-C-CT--------T-T-C-G---------A-A---T--AA-----GC-A--CC-G-G-C-TAA-C--T-A…
541	Otu00541	13	Bacteria(100)	Actinobacteriota(100)	Actinobacteria(100)	Bifidobacteriales(100)	Bifidobacteriaceae(100)	Bifidobacterium(100)	1	0	0	0	0	1	0	0	1	1	0	0	1	1	0	0	0	3	0	1	0	0	0	0	0	1	0	2	0	0	GGGGAATA-TT-GC-A-C---AAT-G-G--GC--GC-A-A-G-CC-T-G-A-T-G-C-A--GC-G-A--C-GCC-G-C-G-T-G-C-G--G--GA-T-G--A--C--G-G-CC----TT-CG--G-G-T--T-G-T-A---AA-C-C-GC---------------TT-TT-G-A--C-TGG----G--A-G--C---AA-GCCC------------------------------C------------------TC------------------G-----------------------------GG-G-T-G-A-G-T-----G-T---A-C-CT--------T-T-C-G---------A-A---T--AA-----GC-A--CA-G-A-C-TAA-C--T-A…
542	Otu00542	13	Bacteria(100)	Proteobacteria(100)	Gammaproteobacteria(100)	Enterobacterales(100)	Enterobacteriaceae(85)	Enterobacteriaceae_unclassified(85)	0	0	0	0	0	0	0	0	0	0	0	0	0	0	5	1	2	1	0	0	0	0	0	0	0	0	3	1	0	0	GGGGAATA-TT-GG-T-C---AAT-G-G--GC--GC-A-A-G-CC-T-G-A-T-G-C-A--GC-C-A--T-GCC-G-C-G-T-G-T-A--T--GA-A-G--A--A--G-G-CC----TT-CG--G-G-T--T-G-T-A---AA-G-T-AC---------------TT-TC-A-G--C-GGG----G--A-G--G---AA--GGG-A---G-T-A--A-A-G----------T--T------------------AA------------------T---A----C-------CT---T-TGC-T-CA-T-T-G-A-C-G-----T-T---A-C-CC--------G-C-A-G---------A-A---G--AA-----GC-A--CC-G-G-C-TAA-C--T-C…
543	Otu00543	13	Bacteria(100)	Verrucomicrobiota(100)	Lentisphaeria(100)	Victivallales(100)	Victivallaceae(100)	Victivallis(100)	4	2	0	0	0	0	0	0	0	0	1	3	1	2	0	0	0	0	0	0	0	0	0	0	0	0	0	0	0	0	CGAGAATC-TT-GG-G-C---AAT-G-C--GC--GA-A-A-G-CG-T-G-A-C-C-C-A--GC-A-A--T-GCC-G-C-G-T-G-C-A--T--GA-T-G--A--A--G-G-CC----CT-CG--G-G-T--C-G-T-A---AA-A-T-GC---------------TG-TC-T-C--C-CGT----G--A-C--G----------------------------------------A------------------AT------------------A---A------------------------------T-G-A-C-G-----G-T---A-G-CG--------G-G-G-A---------A-G---G--AA-----GC-C--AC-G-G-C-TAA-C--T-A…
544	Otu00544	13	Bacteria(100)	Firmicutes(100)	Clostridia(100)	Lachnospirales(100)	Lachnospiraceae(100)	Lachnospiraceae_unclassified(77)	0	0	0	0	2	0	0	0	0	0	1	0	0	0	3	2	2	0	0	0	0	0	0	0	0	1	0	1	1	0	GGGGAATA-TT-GC-A-C---AAT-G-G--AG--GA-A-A-C-TC-T-G-A-T-G-C-A--GC-G-A--C-GCC-G-C-G-T-G-A-A--G--GA-T-G--A--A--G-T-AT----TT-CG--G-T-A--T-G-T-A---AA-C-T-TC---------------TA-TC-A-G--C-AGG----G--A-A--G---A------------------------------------A------------------AA-----------------------------------------------------T-G-A-C-G-----G-T---A-C-CT--------G-A-C-T---------A-A---G--AA-----GC-C--CC-G-G-C-TAA-C--T-A…
545	Otu00545	13	Bacteria(100)	Firmicutes(100)	Clostridia(100)	Lachnospirales(100)	Lachnospiraceae(100)	Lachnospiraceae_unclassified(100)	4	2	0	0	1	0	0	0	0	0	0	1	2	3	0	0	0	0	0	0	0	0	0	0	0	0	0	0	0	0	GGGGGATA-TT-GC-A-C---AAT-G-G--GG--GA-A-A-C-CC-T-G-A-T-G-C-A--GC-G-A--C-GCC-G-C-G-T-G-A-G--T--GA-A-G--A--A--G-T-AT----TT-CG--G-T-A--T-G-T-A---AA-G-C-TC---------------TA-TC-A-G--C-AGG----G--A-A--G---A------------------------------------G------------------AA-----------------------------------------------------T-G-A-C-G-----G-T---A-C-CT--------G-A-C-T---------A-A---G--AA-----GC-C--CC-G-G-C-TAA-C--T-A…
546	Otu00546	13	Bacteria(100)	Firmicutes(100)	Bacilli(100)	Erysipelotrichales(100)	Erysipelatoclostridiaceae(100)	Coprobacillus(100)	0	0	0	0	0	0	6	3	2	0	0	0	0	0	0	0	0	0	0	0	0	0	1	0	1	0	0	0	0	0	AGGGAATT-TT-CG-G-C---AAT-G-G--GG--GA-A-A-C-CC-T-G-A-C-C-G-A--GC-A-A--C-GCC-G-C-G-T-G-A-G--G--GA-A-G--A--A--G-T-AT----TT-CG--G-T-A--T-G-T-A---AA-C-C-TC---------------TG-TT-A-T--A-AAG----G--A-A--G---AA-CGGT-A---T-G-A--A-T-A----------G--G------------------AA------------------A--------T-------GA---T-TCA-T-AA-G-T-G-A-C-G-----G-T---A-C-TT--------T-A-T-G---------A-G---A--AA-----GC-C--AC-G-G-C-TAA-C--T-A…
547	Otu00547	13	Bacteria(100)	Firmicutes(100)	Bacilli(100)	Erysipelotrichales(100)	Erysipelotrichaceae(100)	Erysipelotrichaceae_unclassified(100)	0	0	0	0	6	0	0	0	0	0	0	0	0	0	0	0	0	0	0	6	0	1	0	0	0	0	0	0	0	0	AGGGAATT-TT-CG-G-C---AAT-G-G--GC--GA-A-A-G-CC-T-G-A-C-C-G-A--GC-A-A--C-GCC-G-C-G-T-G-A-G--C--GA-T-G--A--A--G-G-TC----TT-CG--G-A-T--T-G-T-A---AA-G-C-TC---------------TG-TT-G-T--A-AAG----G--A-A--G---AA-T--G-A---C-A-C--C-G-A-------------T------------------CG------------------A----------------CT---C-GGT-G-TG---T-G-A-C-G-----G-T---A-C-TT--------T-A-C-C---------A-G---A--AA-----GT-C--AC-G-G-C-TAA-C--T-T…
548	Otu00548	13	Bacteria(100)	Firmicutes(100)	Clostridia(100)	Clostridia_unclassified(100)	Clostridia_unclassified(100)	Clostridia_unclassified(100)	0	0	0	0	3	1	1	0	1	0	0	0	0	0	0	0	0	0	1	4	0	1	0	0	0	0	0	0	1	0	GGGGAATA-TT-GG-T-C---AAT-G-G--GG--GA-A-A-C-CC-T-G-A-A-C-C-A--GC-A-A--C-GCC-G-C-G-T-G-A-A--G--GA-C-G--A--A--G-G-TC----TT-CG--G-A-T--C-G-T-A---AA-C-T-TT---------------TG-TC-G-T--A-TGG----G--A-C--G---A------------------------------------A------------------AA------------------A----------------------------------T-G-A-C-G-----G-T---A-C-CA--------T-A-C-A---------A-G---G--AA-----GC-C--AC-G-G-C-TAA-C--T-A…
549	Otu00549	13	Bacteria(100)	Bacteroidota(100)	Bacteroidia(100)	Bacteroidales(100)	Bacteroidaceae(100)	Bacteroides(100)	0	0	2	2	0	1	0	0	1	0	1	0	0	0	1	0	2	2	0	0	0	1	0	0	0	0	0	0	0	0	GAGGAATA-TT-GG-T-C---AAT-G-G--AC--GA-G-A-G-TC-T-G-A-A-C-C-A--GC-C-A--A-GTA-G-C-G-T-G-A-A--G--GA-T-G--A--C--T-G-CC-C--TA-TG--G-G-T--T-G-T-A---AA-C-T-TC---------------TT-TT-A-T--A-CGG----G--A-A--T---AA-AGT--GA--G-G-C--A-----------------C------------------GT------------------G---------------------T-GCC-T-TT-T-T-G-T-A-T-----G-T---A-C-CG--------T-A-T-G---------A-A---T--AA-----GG-A--TC-G-G-C-TAC-T--T-C…
550	Otu00550	13	Bacteria(100)	Firmicutes(100)	Clostridia(100)	Oscillospirales(100)	Oscillospiraceae(100)	UCG-005(93)	3	0	0	0	0	0	2	1	2	1	1	0	0	1	0	0	0	0	0	0	0	0	0	2	0	0	0	0	0	0	GGGGAATA-TT-GG-G-C---AAT-G-G--GG--GA-A-A-C-CC-T-G-A-C-C-C-A--GC-A-A--C-GCC-G-C-G-T-G-A-G--G--GA-A-G--A--A--G-G-TC----TT-CG--G-A-T--T-G-T-A---AA-C-C-TC---------------TT-TT-A-C--C-AGG----G--A-A--G---A---------------------------------A--G------------------AA------------------A---G------------------------------T-G-A-C-G-----G-T---A-C-CT--------G-G-A-G---------A-A---A--AA-----GC-C--AC-G-G-C-TAA-C--T-A…
551	Otu00551	13	Bacteria(100)	Firmicutes(100)	Clostridia(100)	Clostridia_UCG-014(100)	Clostridia_UCG-014_fa(100)	Clostridia_UCG-014_ge(100)	2	2	0	0	0	0	0	0	0	0	4	1	1	3	0	0	0	0	0	0	0	0	0	0	0	0	0	0	0	0	CGGGAATA-TT-GC-G-C---AAT-G-G--AG--GA-A-A-C-TC-T-G-A-C-G-C-A--GT-G-A--C-GCC-G-C-G-T-A-T-A--G--GA-A-G--A--A--G-G-TT----TT-CG--G-A-T--T-G-T-A---AA-C-T-AT---------------TG-TC-G-T--T-AGG----G--A-A--G-------------------------------------A--A------------------AA------------------A---G--------------------------------G-A-C-A-----G-T---A-C-CT--------A-A-G-G---------A-G---G--AA-----GC-T--CC-G-G-C-TAA-C--T-A…
552	Otu00552	13	Bacteria(100)	Firmicutes(100)	Clostridia(100)	Clostridia_vadinBB60_group(100)	Clostridia_vadinBB60_group_fa(100)	Clostridia_vadinBB60_group_ge(100)	0	0	0	0	0	1	2	2	3	1	0	0	0	0	0	0	0	0	0	0	0	2	0	0	0	0	0	2	0	0	GGGGAATA-TT-GG-G-C---AAT-G-G--AG--GG-A-A-C-TC-T-G-A-C-C-C-A--GC-A-A--C-GCC-G-C-G-T-G-A-G--T--GA-A-G--A--A--G-G-TT----TT-CG--G-A-T--T-G-T-A---AA-A-C-TC---------------TT-TA-A-G--C-GGG----G--A-C--G---A---------------------------------A--G------------------AA------------------A---G------------------------------T-G-A-C-T-----G-T---A-C-CC--------G-C-A-G---------A-A---T--AA-----GC-A--TC-G-G-C-TAA-C--T-A…
553	Otu00553	13	Bacteria(100)	Desulfobacterota(100)	Desulfovibrionia(100)	Desulfovibrionales(100)	Desulfovibrionaceae(100)	Desulfovibrio(100)	0	0	0	0	0	0	0	0	1	1	0	0	0	0	0	0	0	0	0	0	0	0	0	0	0	0	0	0	5	6	GGGGAATA-TT-GC-C-C---AAT-G-G--GC--GA-A-A-G-CC-T-G-A-C-G-C-A--GC-G-A--C-GCC-G-C-G-T-G-A-G--G--GA-T-G--A--A--G-G-TC----TT-CG--G-C-T--C-G-T-A---AA-C-C-TC---------------TG-TC-A-G--A-AGG----G--A-A--G---AA-ACCA-G---G-G-C--G-T-T----------C--T------------------AA------------------T---C------------AG---C-ATC-C-TG-C-T-T-A-C-T-----G-T---A-C-CT--------T-C-A-C---------A-G---G--AA-----GC-A--CC-G-G-C-TAA-C--T-C…
554	Otu00554	13	Bacteria(100)	Bacteroidota(100)	Bacteroidia(100)	Bacteroidales(100)	Bacteroidaceae(100)	Bacteroides(100)	0	1	0	0	0	0	0	0	0	0	0	1	0	0	1	0	0	0	0	0	0	0	0	0	3	2	2	2	1	0	GAGGAATA-TT-GG-T-C---AAT-G-G--AC--GA-G-A-G-TC-T-G-A-A-C-C-A--GC-C-A--A-GTA-G-C-G-T-G-A-A--G--GA-T-G--A--A--G-G-TT-C--TA-TG--G-A-T--T-G-T-A---AA-C-T-TC---------------TT-TT-A-T--A-CGG----G--A-A--T---AA-ACGA-A---T-C-C--A-----------------C------------------GC------------------G---------------------T-GGA-T-TT-T-T-G-C-A-T-----G-T---A-C-CG--------T-A-T-G---------A-A---T--AA-----GG-A--TC-G-G-C-TAA-C--T-C…
555	Otu00555	13	Bacteria(100)	Firmicutes(100)	Clostridia(100)	Oscillospirales(100)	Oscillospirales_fa(100)	Oscillospirales_ge(100)	0	0	0	0	0	0	0	0	5	8	0	0	0	0	0	0	0	0	0	0	0	0	0	0	0	0	0	0	0	0	GGGGAATA-TT-GC-A-C---AAT-G-G--GC--GC-A-A-G-CC-T-G-A-T-G-C-A--GC-A-A--C-GCC-G-C-G-T-G-A-A--G--GA-A-G--A--C--G-G-TT----TT-CG--G-A-T--T-G-T-A---AA-C-T-TC---------------TG-TT-C-T--T-AGC----G--A-A--G---A------------------------------------A------------------CA------------------A----------------------------------T-G-A-C-G-----G-T---A-G-CT--------A-A-G-G---------A-G---C--AA-----GC-C--AC-G-G-C-TAA-C--T-A…
556	Otu00556	13	Bacteria(100)	Firmicutes(100)	Clostridia(100)	Oscillospirales(100)	Oscillospiraceae(100)	Oscillospiraceae_unclassified(62)	0	0	0	2	1	2	4	0	2	0	0	0	0	0	1	0	1	0	0	0	0	0	0	0	0	0	0	0	0	0	GGGGAATA-TT-GG-G-C---AAT-G-G--GC--GC-A-A-G-CC-T-G-A-C-C-C-A--GC-A-A--C-GCC-G-C-G-T-G-A-A--G--GA-A-G--A--A--G-G-CT----TT-CG--G-G-T--T-G-T-A---AA-C-T-TC---------------TT-TT-G-T--C-AGG----G--A-C--G---A---------------------------------A--G------------------CA------------------A---G------------------------------T-G-A-C-G-----G-T---A-C-CT--------G-A-C-G---------A-A---T--AA-----GC-C--AC-G-G-C-TAA-C--T-A…
557	Otu00557	13	Bacteria(100)	Bacteroidota(100)	Bacteroidia(100)	Bacteroidales(100)	Bacteroidaceae(100)	Bacteroides(100)	0	0	0	0	0	1	0	0	0	0	0	0	0	1	0	0	0	0	1	0	0	0	1	0	0	1	2	0	2	4	GAGGAATA-TT-GG-T-C---AAT-G-G--GC--GA-T-G-G-CC-T-G-A-A-C-C-A--GC-C-A--A-GTA-G-C-G-T-G-A-A--G--GA-T-G--A--C--T-G-CC-C--TA-TG--G-G-T--T-G-T-A---AA-T-T-TC---------------TT-TT-A-T--A-AAG----G--A-A--T---AA-AGTA-G---G-G-T--A-----------------T------------------GC------------------A---------------------T-ACC-A-GT-T-T-G-C-A-T-----G-T---A-C-TT--------T-A-T-G---------A-A---T--AA-----GG-A--TC-G-G-C-TAA-C--T-C…
558	Otu00558	13	Bacteria(100)	Firmicutes(100)	Clostridia(100)	Lachnospirales(100)	Lachnospiraceae(100)	Lachnospiraceae_unclassified(62)	1	1	0	0	0	0	5	1	0	0	3	1	0	1	0	0	0	0	0	0	0	0	0	0	0	0	0	0	0	0	GGGGAATA-TT-GC-A-C---AAT-G-G--CG--GA-A-A-C-TC-T-G-A-T-G-C-A--GC-G-A--C-GCC-G-C-G-T-G-A-G--T--GA-A-G--A--A--G-T-AT----TT-CG--G-T-A--T-G-T-A---AA-G-C-TC---------------TA-TC-A-G--C-AGG----A--A-A--G---A------------------------------------A------------------AA-----------------------------------------------------T-G-G-C-G-----G-T---A-C-CT--------G-A-C-T---------A-A---G--AA-----GC-C--CC-G-G-C-TAA-C--T-A…
559	Otu00559	13	Bacteria(100)	Firmicutes(100)	Clostridia(100)	Lachnospirales(100)	Lachnospiraceae(100)	Lachnospiraceae_unclassified(93)	0	0	0	2	0	0	0	0	0	0	0	0	0	0	1	2	3	1	0	1	0	0	0	0	1	1	0	1	0	0	GGGGAATA-TT-GC-A-C---AAT-G-G--GG--GA-A-A-C-CC-T-G-A-T-G-C-A--GC-G-A--C-GCC-G-C-G-T-G-A-G--T--GA-T-G--A--A--G-T-AT----TT-CG--G-T-A--T-G-T-A---AA-G-C-TC---------------TA-TC-A-G--C-AGG----G--A-A--G---A------------------------------------A------------------AA-----------------------------------------------------T-G-A-C-G-----G-T---A-C-CT--------G-A-C-T---------A-A---G--AA-----GC-C--CC-G-G-C-TAA-C--T-A…
560	Otu00560	12	Bacteria(100)	Firmicutes(100)	Clostridia(100)	Lachnospirales(100)	Lachnospiraceae(100)	Lachnospiraceae_UCG-010(100)	0	0	0	0	0	2	0	0	0	0	0	0	0	0	3	0	0	0	1	1	0	0	0	1	0	1	2	1	0	0	GGGGAATA-TT-GC-A-C---AAT-G-G--GG--GA-A-A-C-CC-T-G-A-T-G-C-A--GC-A-A--C-GCC-G-C-G-T-G-A-A--G--GA-A-G--A--A--G-G-TT----TT-CG--G-A-T--C-G-T-A---AA-C-T-TC---------------TA-TC-A-A--C-AGG----G--A-C--G---A---------------------------------A--G------------------AA------------------A---G------------------------------T-G-A-C-G-----G-T---A-C-CT--------G-A-A-T---------A-A---G--AA-----GC-C--CC-G-G-C-TAA-C--T-A…
561	Otu00561	12	Bacteria(100)	Firmicutes(100)	Bacilli(100)	Erysipelotrichales(100)	Erysipelotrichaceae(100)	Erysipelotrichaceae_ge(100)	0	0	0	2	2	1	0	0	0	0	0	0	0	1	0	0	1	1	1	1	0	0	0	1	1	0	0	0	0	0	AGGGAATT-TT-CG-T-C---AAT-G-G--GG--GA-A-A-C-CC-T-G-A-A-C-G-A--GC-A-A--T-GCC-G-C-G-T-G-A-G--T--GA-A-G--A--A--G-G-TC----TT-CG--G-A-T--C-G-T-A---AA-G-C-TC---------------TG-TT-G-T--A-AGT----G--A-A--G---AA-CGGC-T---C-A-T--A-G-A----------G--G------------------AA------------------A--------T-------GC---T-ATG-G-GA-G-T-G-A-C-G-----G-T---A-G-CT--------T-A-C-C---------A-G---A--AA-----GC-C--AC-G-G-C-TAA-C--T-A…
562	Otu00562	12	Bacteria(100)	Firmicutes(100)	Clostridia(100)	Lachnospirales(100)	Lachnospiraceae(100)	Lachnospiraceae_unclassified(100)	1	1	0	0	1	0	0	1	0	0	0	1	0	0	0	0	0	0	0	0	0	0	1	1	0	1	0	0	3	1	GGGGAATA-TT-GC-A-C---AAT-G-G--GG--GA-A-A-C-CC-T-G-A-T-G-C-A--GC-G-A--C-GCC-G-C-G-T-G-A-G--T--GA-A-G--A--A--G-T-AT----CT-CG--G-T-A--T-G-T-A---AA-G-C-TC---------------TA-TC-A-G--C-AGG----G--A-A--G---A------------------------------------A------------------AC-----------------------------------------------------T-G-A-C-G-----G-T---A-C-CT--------G-A-C-T---------A-A---G--AA-----GC-A--CC-G-G-C-TAA-A--T-A…
563	Otu00563	12	Bacteria(100)	Firmicutes(100)	Clostridia(100)	Oscillospirales(100)	Oscillospiraceae(100)	Oscillibacter(100)	0	0	0	0	0	0	0	0	0	0	0	0	0	0	3	0	3	1	0	2	0	0	0	1	0	1	0	0	1	0	GGGGAATA-TT-GC-A-C---AAT-G-G--GG--GA-A-A-C-CC-T-G-A-T-G-C-A--GC-A-A--C-GCC-G-C-G-T-G-A-A--G--GA-A-G--A--A--G-G-CT----TT-CG--G-G-T--T-G-T-A---AA-C-T-TC---------------TT-TT-G-T--C-AGG----G--A-A--G-------------------------------------A--G------------------TA------------------G---A------------------------------A-G-A-C-G-----G-T---A-C-CT--------G-A-C-G---------A-A---T--AA-----GC-C--AC-G-G-C-TAA-C--T-A…
564	Otu00564	12	Bacteria(100)	Firmicutes(100)	Clostridia(100)	Peptostreptococcales-Tissierellales(100)	Anaerovoracaceae(100)	Family_XIII_UCG-001(100)	0	0	0	0	0	1	0	0	1	0	0	0	0	0	0	0	0	1	0	0	2	0	0	1	0	0	4	0	2	0	GGGGAATA-TT-GC-A-C---AAT-G-G--GG--GA-A-A-C-CC-T-G-A-T-G-C-A--GC-A-A--C-GCC-G-C-G-T-G-A-A--G--GA-A-G--A--A--G-G-CC----TT-TG--G-G-T--C-G-T-A---AA-C-T-TC---------------TG-TT-C-T--G-AGG----G--A-A--G---A---------------------------------A--G------------------AA------------------A---G------------------------------T-G-A-C-G-----G-T---A-C-CT--------C-A-G-G---------A-G---A--AA-----GC-C--CC-G-G-C-TAA-C--T-A…
565	Otu00565	12	Bacteria(100)	Firmicutes(100)	Clostridia(100)	Lachnospirales(100)	Lachnospiraceae(100)	Lachnospiraceae_unclassified(100)	0	1	0	0	1	0	0	0	0	0	1	0	2	7	0	0	0	0	0	0	0	0	0	0	0	0	0	0	0	0	GGGGAATA-TT-GC-A-C---AAT-G-G--GG--GA-A-A-C-CC-T-G-A-T-G-C-A--GC-G-A--C-GCC-G-C-G-T-G-A-A--G--GA-A-G--A--A--G-T-AT----CT-CG--G-T-A--T-G-T-A---AA-C-T-TC---------------TA-TC-A-G--C-AGG----G--A-A--G---A------------------------------------T------------------AG-----------------------------------------------------T-G-A-C-G-----G-T---A-C-CT--------G-A-C-T---------A-A---G--AA-----GC-C--CC-G-G-C-TAA-C--T-A…
566	Otu00566	12	Bacteria(100)	Firmicutes(100)	Clostridia(100)	Lachnospirales(100)	Lachnospiraceae(100)	Lachnospiraceae_unclassified(67)	1	1	1	0	0	2	0	0	0	0	0	1	0	0	2	0	0	1	0	0	0	2	0	0	0	1	0	0	0	0	GGGGAATA-TT-GC-A-C---AAT-G-G--GG--GA-A-A-C-CC-T-G-A-T-G-C-A--GC-G-A--C-GCC-G-C-G-T-G-A-G--C--GA-A-G--A--A--G-T-AT----TT-CG--G-T-A--T-G-T-A---AA-G-C-TC---------------TA-TC-A-G--C-AGG----G--A-A--G-------------------------------------A---------------------TA------------------A----------------------------------T-G-A-C-G-----G-T---A-T-CT--------G-A-C-T---------A-A---G--AA-----GC-C--CC-G-G-C-TAA-A--T-A…
567	Otu00567	12	Bacteria(100)	Firmicutes(100)	Clostridia(100)	Clostridia_unclassified(100)	Clostridia_unclassified(100)	Clostridia_unclassified(100)	0	1	0	0	0	0	3	2	0	0	0	1	1	1	0	0	0	0	0	0	0	0	0	1	0	2	0	0	0	0	GGGGAATA-TT-GC-A-C---AAT-G-G--GG--GA-A-A-C-CC-T-G-A-T-G-C-A--GC-A-A--C-GCC-G-C-G-T-G-A-A--G--GA-A-G--A--A--G-G-TC----TT-CG--G-A-T--T-G-T-A---AA-C-T-TT---------------TG-TC-T-T--G-TGG----G--A-C--G---A------------------------------------T------------------AA-----------------------------------------------------T-G-A-C-G-----G-T---A-C-CA--------C-A-G-G---------A-G---G--AA-----GC-A--AC-G-G-C-TAA-C--T-A…
568	Otu00568	12	Bacteria(100)	Bacteroidota(100)	Bacteroidia(100)	Bacteroidales(100)	Bacteroidales_unclassified(100)	Bacteroidales_unclassified(100)	0	0	0	0	0	0	0	0	3	0	0	0	0	0	0	0	0	0	0	0	0	0	0	0	0	0	1	1	3	4	GAGGAATA-TT-GG-T-C---AAT-G-G--GC--GA-G-A-G-CC-T-G-A-A-C-C-A--GC-C-A--A-GTA-G-C-G-T-G-T-G--G--GA-A-G--A--A--T-G-CC-C--TA-TG--G-G-T--T-G-T-A---AA-C-C-AC---------------TT-TT-G-C--A-GGA----G--G-G--T---AA-AAT------G-C-T--T-----------------C------------------AC------------------A---T-----------------G-TGG-AGTA-T-T-G-C-A-A-----G-T---A-T-CC--------T-G-C-G---------A-A---T--AA-----GG-A--CC-G-G-C-TAA-T--T-C…
569	Otu00569	12	Bacteria(100)	Firmicutes(100)	Clostridia(100)	Lachnospirales(100)	Lachnospiraceae(100)	Lachnospiraceae_UCG-010(75)	0	0	0	0	0	0	0	0	0	0	0	0	0	0	1	0	0	3	0	1	0	0	1	2	0	0	3	1	0	0	GGGGAATA-TT-GC-A-C---AAT-G-G--GG--GA-A-A-C-CC-T-G-A-T-G-C-C--GC-A-A--C-GCC-G-C-G-T-G-A-A--G--GA-A-G--A--A--G-G-TT----TT-CG--G-A-T--C-G-T-A---AA-C-T-TC---------------TA-TC-A-A--C-AGG----GACGGT--G---A------------------------------------A------------------AG-----------------------------------------------------T-G-A-C-G-----G-T---A-C-CT--------G-A-A-T---------A-A---G--AA-----GC-A--CC-G-G-C-TAA-C--T-A…
570	Otu00570	12	Bacteria(100)	Bacteroidota(100)	Bacteroidia(100)	Bacteroidales(100)	Bacteroidaceae(100)	Bacteroides(100)	1	0	0	1	0	0	1	0	0	0	2	1	1	0	1	0	0	0	0	0	0	0	0	0	0	2	2	0	0	0	GAGGAATA-TT-GG-T-C---AAT-G-G--AC--GA-G-A-G-TC-T-G-A-A-C-C-A--GC-C-A--A-GTA-G-C-G-T-G-A-A--G--GA-T-G--A--A--G-G-TT-C--TA-TG--G-A-T--T-G-T-A---AA-C-T-TC---------------TT-TT-A-T--A-CGG----G--A-A--T---AA-A-CG-GA--T-C-C--A-----------------C------------------GT------------------G---------------------T-GGA-T-TT-T-T-G-C-A-T-----G-T---A-C-CG--------T-A-T-G---------A-A---T--AA-----GG-A--TC-G-G-C-TAA-C--T-C…
571	Otu00571	12	Bacteria(100)	Firmicutes(100)	Clostridia(100)	Lachnospirales(100)	Lachnospiraceae(100)	Lachnospiraceae_unclassified(92)	0	0	0	0	0	0	0	0	0	0	0	0	0	1	2	0	5	4	0	0	0	0	0	0	0	0	0	0	0	0	GGGGAATA-TT-GC-A-C---AAT-G-G--GG--GA-A-A-C-CC-T-G-A-T-G-C-A--GC-G-A--C-GCC-G-C-G-T-G-A-A--G--GA-A-G--A--A--G-T-AT----CT-CG--G-T-A--T-G-T-A---AA-C-T-TC---------------TA-TC-A-G--C-AGG----G--A-A--G---A------------------------------------T------------------AA-----------------------------------------------------T-G-A-C-G-----G-T---A-C-CT--------G-A-C-T---------A-A---G--AA-----GC-C--CC-G-G-C-TAA-C--T-A…
572	Otu00572	12	Bacteria(100)	Firmicutes(100)	Clostridia(100)	Lachnospirales(100)	Lachnospiraceae(100)	Lachnospiraceae_unclassified(100)	5	6	0	0	0	0	0	0	0	0	0	0	0	1	0	0	0	0	0	0	0	0	0	0	0	0	0	0	0	0	GGGGAATA-TT-GC-A-C---AAT-G-G--GG--GA-A-A-C-CC-T-G-A-T-G-C-A--GC-G-A--C-GCC-G-C-G-T-G-A-G--T--GA-A-G--A--A--G-T-AT----TT-CG--G-T-A--T-G-T-A---AA-G-C-TC---------------TA-TC-A-G--C-AAG----G--A-A--G---A------------------------------------A------------------AA-----------------------------------------------------T-G-A-C-G-----G-T---A-C-TT--------G-A-G-T---------A-A---G--AA-----GC-C--CC-G-G-C-TAA-C--T-A…
573	Otu00573	12	Bacteria(100)	Firmicutes(100)	Clostridia(100)	Oscillospirales(100)	Ruminococcaceae(100)	Ruminococcaceae_unclassified(100)	0	0	1	0	1	0	1	0	1	0	0	0	0	0	0	0	1	1	1	0	0	0	0	1	0	0	0	2	2	0	GGGGGATA-TT-GC-A-C---AAT-G-G--GG--GA-A-A-C-CC-T-G-A-T-G-C-A--GC-A-A--C-GCC-G-C-G-T-G-A-G--G--GA-A-G--A--C--G-G-TT----TT-CG--G-A-T--T-G-T-A---AA-C-C-TC---------------TG-TC-C-T--T-GGT----G--A-C--G---A------------------------------------T------------------AA-----------------------------------------------------T-G-A-C-G-----G-T---A-G-CC--------A-A-G-G---------A-G---G--AA-----GC-T--CC-G-G-C-TAA-C--T-A…
574	Otu00574	12	Bacteria(100)	Firmicutes(100)	Clostridia(100)	Oscillospirales(100)	Ruminococcaceae(100)	Ruminococcaceae_unclassified(100)	3	0	0	0	0	0	1	0	0	1	2	1	1	2	0	0	0	0	0	0	0	0	0	0	1	0	0	0	0	0	GGGGGATA-TT-GC-A-C---AAT-G-G--GG--GA-A-A-C-CC-T-G-A-T-G-C-A--GC-A-A--C-GCC-G-C-G-T-G-A-A--G--GA-A-G--A--A--G-G-TC----TT-CG--G-A-T--T-G-T-A---AA-C-T-TC---------------TG-TC-C-T--A-TGG----G--A-A--G---A------------------------------------T------------------AA-----------------------------------------------------T-G-A-C-G-----G-T---A-C-CA--------T-A-G-G---------A-G---G--AA-----GC-T--CC-G-G-C-TAA-C--T-A…
575	Otu00575	12	Bacteria(100)	Firmicutes(100)	Clostridia(100)	Lachnospirales(100)	Lachnospiraceae(100)	Lachnospiraceae_unclassified(100)	0	1	0	0	2	1	0	0	0	0	1	0	0	1	0	1	0	0	0	1	0	1	0	0	1	1	1	0	0	0	GGGGAATA-TT-GC-A-C---AAT-G-G--GC--GA-A-A-G-CC-T-G-A-T-G-C-A--GC-G-A--C-GCC-G-C-G-T-G-A-G--T--GA-A-G--A--A--G-T-AT----TT-CG--G-T-A--T-G-T-A---AA-G-C-TC---------------TA-TC-A-G--C-AGG----G--A-A--G---A------------------------------------A------------------AA-----------------------------------------------------T-G-A-C-G-----G-T---A-C-CT--------G-A-C-T---------A-A---G--AA-----GC-C--CC-G-G-C-TAA-C--T-A…
576	Otu00576	12	Bacteria(100)	Proteobacteria(100)	Gammaproteobacteria(100)	Enterobacterales(100)	Enterobacteriaceae(84)	Enterobacteriaceae_unclassified(84)	0	0	0	0	0	0	0	0	0	0	0	2	0	0	2	0	1	0	0	0	0	0	1	1	0	0	2	2	0	1	GGGGGATA-TT-GC-A-C---AAT-G-G--AG--GA-A-A-C-TC-T-G-A-T-G-C-A--GC-C-A--T-GCC-G-C-G-T-G-T-A--T--GA-A-G--A--A--G-G-CC----TT-CG--G-G-T--T-G-T-A---AA-G-T-AC---------------TT-TC-A-G--C-GGG----G--A-G--G---AA--GGG-A---G-T-A--A-A-G----------T--T------------------AA------------------T---A----C-------CT---T-TGC-T-CA-T-T-G-A-C-G-----T-T---A-C-CC--------G-C-A-G---------A-A---G--AA-----GC-A--CC-G-G-C-TAA-C--T-C…
577	Otu00577	12	Bacteria(100)	Firmicutes(100)	Clostridia(100)	Lachnospirales(100)	Lachnospiraceae(100)	Tuzzerella(92)	0	0	0	0	0	0	0	0	0	0	0	0	0	0	9	3	0	0	0	0	0	0	0	0	0	0	0	0	0	0	GGGGAATA-TT-GC-A-C---AAT-G-G--GC--GA-A-A-G-CC-T-G-A-T-G-C-A--GC-A-A--C-GCC-G-C-G-T-G-A-A--G--GA-T-G--A--A--G-G-GT----TT-CG--G-C-T--C-G-T-A---AA-C-T-TC---------------TA-TC-A-A--T-AGG----G--A-A--GAA-AG-----------------------------------A------------------AA-----------------------------------------------------T-G-A-C-G-----G-T---A-C-CT--------A-A-A-T---------A-A---G--AA-----GC-C--CC-G-G-C-TAA-C--T-A…
578	Otu00578	12	Bacteria(100)	Firmicutes(100)	Clostridia(100)	Christensenellales(100)	Christensenellaceae(100)	Christensenellaceae_R-7_group(100)	1	2	0	0	0	1	0	0	0	2	0	1	1	0	0	0	0	0	0	1	0	0	1	0	2	0	0	0	0	0	GGGGAATA-TT-GG-G-C---AAT-G-G--GG--GG-A-A-C-CC-T-G-A-C-C-C-A--GC-A-A--C-GCC-G-C-G-T-G-A-A--G--GA-A-G--A--A--G-G-CC----TT-CG--G-G-T--T-G-T-A---AA-C-T-TC---------------TA-TC-C-T--T-GGT----G--A-A--G-------------------------------------A--G------------------GAG-----------------A---A--------------------------------G-A-C-G-----G-T---A-G-CC--------A-A-G-A---------A-G---G--AA-----GC-C--CC-G-G-C-TAA-C--T-A…
579	Otu00579	12	Bacteria(100)	Bacteroidota(100)	Bacteroidia(100)	Bacteroidales(100)	Bacteroidaceae(100)	Bacteroides(100)	0	0	0	0	4	2	0	0	0	0	0	0	0	0	0	0	0	0	0	3	2	1	0	0	0	0	0	0	0	0	GAGGAATA-TT-GG-T-C---AAT-G-G--GC--GA-G-A-G-CC-T-G-A-A-C-C-A--GC-C-A--A-GTA-G-C-G-T-G-A-A--G--GA-T-G--A--A--G-G-TC-C--TA-CG--G-A-T--T-G-T-A---AA-C-T-TC---------------TT-TT-A-T--A-CGG----G--A-A--T---AA-AGTA-T---C-C-T--A-----------------C------------------GT------------------G---------------------T-AGG-A-TT-T-T-G-T-A-T-----G-T---A-C-CG--------T-A-T-G---------A-A---T--AA-----GC-A--TC-G-G-C-TAA-C--T-C…
580	Otu00580	12	Bacteria(100)	Proteobacteria(100)	Gammaproteobacteria(100)	Enterobacterales(100)	Enterobacteriaceae(100)	Escherichia-Shigella(67)	0	0	0	0	0	0	0	0	0	0	0	0	0	0	0	1	2	2	0	0	0	0	0	2	0	0	4	1	0	0	GGGGAATA-TT-GG-G-C---AAT-G-G--AC--GC-A-A-G-TC-T-G-A-C-C-C-A--GC-A-A--C-GCC-G-C-G-T-G-T-A--T--GA-A-G--A--A--G-G-CC----TT-CG--G-G-T--T-G-T-A---AA-G-T-AC---------------TT-TC-A-G--C-GGG----G--A-G--G---AA--GGG-A---G-T-A--A-A-G----------T--T------------------AA------------------T---A----C-------AT---T-TGC-T-CA-T-T-G-A-C-G-----T-T---A-C-CC--------G-C-A-G---------A-A---G--AA-----GC-A--CC-G-G-C-TAA-C--T-C…
581	Otu00581	12	Bacteria(100)	Bacteroidota(100)	Bacteroidia(100)	Bacteroidales(100)	Bacteroidaceae(100)	Bacteroides(100)	0	0	0	0	1	2	0	0	0	0	1	0	0	1	0	0	0	0	2	0	2	3	0	0	0	0	0	0	0	0	GAGGAATA-TT-GG-T-C---AAT-G-G--AC--GA-G-A-G-TC-T-G-A-A-C-C-A--GC-C-A--A-GTA-G-C-G-T-G-A-A--G--GA-T-G--A--C--T-G-CC-C--TA-TG--G-G-T--T-G-T-A---AA-C-T-TC---------------TT-TT-A-T--A-TGG----G--A-A--T---AA-AGTG-G---T-C-C--A-----------------C------------------GT------------------G---------------------T-GGA-T-TT-T-T-G-T-A-T-----G-T---A-C-CG--------T-A-T-G---------A-A---T--AA-----GG-A--TC-G-G-C-TAA-C--T-C…
582	Otu00582	12	Bacteria(100)	Firmicutes(100)	Clostridia(100)	Christensenellales(100)	Christensenellaceae(100)	uncultured(100)	0	0	0	0	0	0	0	1	0	0	0	0	0	0	0	0	0	0	0	2	1	0	1	1	2	1	1	1	1	0	AGGGAATA-TT-GG-G-C---AAT-G-G--GG--GC-A-A-C-CC-T-G-A-C-C-C-A--GC-A-A--C-GCC-G-C-G-T-G-A-G--G--GA-A-G--A--A--G-GTTC----TC-TG--G-A-T--T-G-T-A---AA-C-C-TC---------------TG-TC-C-T--A-TGG----G--A-C--G-------------------------------------A--A------------------GA------------------A---G------------------------------T-G-A-C-G-----G-T---A-C-CA--------T-A-G-G---------A-G---G--AA-----GC-T--CC-G-G-C-TAA-C--T-A…
583	Otu00583	12	Bacteria(100)	Firmicutes(100)	Clostridia(100)	Lachnospirales(100)	Lachnospiraceae(100)	Lachnospiraceae_unclassified(92)	0	0	0	0	0	0	0	0	0	0	2	4	1	4	1	0	0	0	0	0	0	0	0	0	0	0	0	0	0	0	GGGGAATA-TT-GC-A-C---AAT-G-G--GG--GA-A-A-C-CC-T-G-A-T-G-C-A--GC-G-A--C-GCC-G-C-G-T-G-A-A--G--GA-A-G--A--A--G-T-AT----CT-CG--G-T-A--T-G-T-A---AA-C-T-TC---------------TA-TC-A-G--C-AGG----G--A-A--G---A------------------------------------T------------------AA-----------------------------------------------------T-G-A-C-G-----G-T---A-C-CT--------G-A-C-T---------A-A---G--AA-----GC-C--CC-G-G-C-TAA-C--T-A…
584	Otu00584	12	Bacteria(100)	Firmicutes(100)	Negativicutes(100)	Veillonellales-Selenomonadales(100)	Veillonellaceae(100)	Negativicoccus(100)	0	0	0	0	0	0	0	0	0	0	0	0	0	0	0	0	0	0	0	0	7	5	0	0	0	0	0	0	0	0	GGGGAATC-TT-CC-G-C---AAT-G-G--AC--GC-A-A-G-TC-T-G-A-C-G-G-A--GC-A-A--C-GCC-G-C-G-T-G-A-G--T--GA-A-G--A--C--G-G-CC----TT-CG--G-G-T--T-G-T-A---AA-G-C-TC---------------TG-TT-A-T--T-CGG----G--A-A--G---AA--CG--A---TTCGT--T-T-G----------T--A------------------AA------------------T---A----A-------TG---A-GCG-G-AA-G-T-G-A-C-G-----G-T---A-C-CG--------A-A-A-G---------A-G---A--AA-----GC-C--AC-G-G-C-TAA-C--T-A…
585	Otu00585	12	Bacteria(100)	Firmicutes(100)	Clostridia(100)	Lachnospirales(100)	Lachnospiraceae(100)	Lachnospiraceae_unclassified(92)	1	0	0	0	0	1	0	0	0	0	0	0	0	2	1	0	2	0	0	0	0	1	3	0	1	0	0	0	0	0	GGGGAATA-TT-GC-A-C---AAT-G-G--GG--GA-A-A-C-CC-T-G-A-T-G-C-A--GC-G-A--C-GCC-G-C-G-T-G-A-G--C--GA-A-G--A--A--G-T-AT----TT-CG--G-T-A--T-G-T-A---AA-G-C-TC---------------TA-TC-A-G--C-AGG----G--A-A--G---A------------------------------------A------------------AA-----------------------------------------------------T-G-A-C-G-----G-T---A-C-CT--------G-A-C-T---------A-A---G--AA-----GC-A--CC-G-G-C-TAA-A--T-A…
586	Otu00586	11	Bacteria(100)	Firmicutes(100)	Clostridia(100)	Lachnospirales(100)	Lachnospiraceae(100)	Lachnospiraceae_unclassified(82)	0	0	0	0	0	0	0	0	0	0	1	0	0	3	2	0	0	1	0	0	1	0	0	1	0	1	1	0	0	0	GGGGAATA-TT-GC-A-C---AAT-G-G--GG--GA-A-A-C-CC-T-G-A-T-G-C-A--GC-G-A--C-GCC-G-C-G-T-G-A-G--C--GA-A-G--A--A--G-T-AT----TT-CG--G-T-G--T-G-T-A---AA-G-C-TC---------------TA-TC-A-G--C-AGG----G--A-A--G---A------------------------------------T------------------AA-----------------------------------------------------T-G-A-C-G-----G-T---A-C-CT--------G-A-C-T---------A-A---G--AA-----GC-C--CC-G-G-C-TAA-C--T-A…
587	Otu00587	11	Bacteria(100)	Firmicutes(100)	Clostridia(100)	Lachnospirales(100)	Lachnospiraceae(100)	Lachnospiraceae_unclassified(91)	0	1	0	0	0	0	1	0	0	0	1	0	0	2	1	0	1	0	1	0	2	1	0	0	0	0	0	0	0	0	GGGGAATA-TT-GC-A-C---AAT-G-G--GG--GA-A-A-C-CC-T-G-A-T-G-C-A--GC-G-A--C-GCC-G-C-G-T-G-A-A--G--GA-A-G--A--A--G-T-AT----CT-CG--G-T-A--T-G-T-A---AA-C-T-TC---------------TA-TC-A-G--C-AGG----G--A-A--G---A------------------------------------A------------------AA-----------------------------------------------------T-G-A-C-G-----G-T---A-C-CT--------G-A-C-T---------A-A---G--AA-----GC-C--CC-G-G-C-TAA-C--T-A…
588	Otu00588	11	Bacteria(100)	Firmicutes(100)	Clostridia(100)	Lachnospirales(100)	Lachnospiraceae(100)	Lachnospiraceae_unclassified(73)	1	0	0	0	0	0	0	0	0	0	2	0	0	0	0	0	0	0	0	0	0	0	0	0	0	1	6	1	0	0	GGGGAATA-TT-GC-A-C---AAT-G-G--GC--GA-A-A-G-CC-T-G-A-T-G-C-A--GC-G-A--C-GCC-G-C-G-T-G-A-G--T--GA-A-G--A--A--G-T-AT----TT-CG--G-T-A--T-G-T-A---AA-G-C-TC---------------TA-TC-A-G--C-AGG----G--A-A--G---A------------------------------------A------------------AA-----------------------------------------------------T-G-A-C-G-----G-T---A-C-CT--------G-A-C-T---------A-A---G--AA-----GC-C--CC-G-G-C-TAA-C--T-A…
589	Otu00589	11	Bacteria(100)	Firmicutes(100)	Clostridia(100)	Lachnospirales(100)	Lachnospiraceae(100)	Lachnospiraceae_unclassified(100)	0	0	0	0	0	0	0	0	0	0	0	0	0	0	0	0	2	0	0	4	1	0	1	0	0	0	1	1	0	1	GGGGAATA-TT-GC-A-C---AAT-G-G--GG--GA-A-A-C-CC-T-G-A-T-G-C-A--GC-G-A--C-GCC-G-C-G-T-G-A-A--G--GA-A-G--A--A--G-T-CT----CT-CG--G-T-A--T-G-T-A---AA-C-T-TC---------------TA-TC-A-G--C-AGG----G--A-G--G---A------------------------------------A------------------AA-----------------------------------------------------T-G-A-C-G-----G-T---A-C-CT--------G-A-C-T---------A-A---G--AA-----GC-C--CC-G-G-C-TAA-C--T-A…
590	Otu00590	11	Bacteria(100)	Firmicutes(100)	Clostridia(100)	Lachnospirales(100)	Lachnospiraceae(100)	Lachnospiraceae_unclassified(100)	0	0	0	0	0	1	0	0	0	0	0	1	0	1	0	0	2	1	1	0	0	0	0	0	1	0	1	0	2	0	GGGGAATA-TT-GC-A-C---AAT-G-G--GG--GA-A-A-C-CC-T-G-A-T-G-C-A--GC-G-A--C-GCC-G-C-G-T-G-A-G--T--GA-A-G--A--A--G-T-AT----TT-CG--G-T-A--T-G-T-A---AA-G-C-TC---------------TA-TC-A-G--C-AGG----G--A-A--G---A------------------------------------A------------------AA-----------------------------------------------------T-G-A-C-G-----G-T---A-C-CT--------G-A-C-T---------A-A---G--AA-----GC-C--CC-G-G-C-TAA-C--T-A…
591	Otu00591	11	Bacteria(100)	Firmicutes(100)	Clostridia(100)	Lachnospirales(100)	Lachnospiraceae(100)	Lachnospiraceae_unclassified(82)	0	0	0	0	0	0	0	0	0	0	1	0	0	2	1	1	3	0	0	0	0	1	1	0	1	0	0	0	0	0	GGGGAATA-TT-GC-A-C---AATGG-G--GG--GA-A-A-C-CC-T-G-A-T-G-C-A--GC-A-A--C-GCC-G-C-G-T-G-A-G--T--GA-A-G--A--A--G-T-AT----TT-CG--G-T-A--T-G-T-A---AA-G-C-TC---------------TA-TC-A-G--C-AGG----G--A-A--G---A------------------------------------A------------------AA-----------------------------------------------------T-G-A-C-G-----G-T---A-C-CT--------G-A-C-T---------A-A---G--AA-----GC-C--CC-G-G-C-TAA-C--T-A…
592	Otu00592	11	Bacteria(100)	Firmicutes(100)	Clostridia(100)	Lachnospirales(100)	Lachnospiraceae(100)	Lachnospiraceae_unclassified(100)	1	1	0	0	0	1	1	0	0	0	0	1	1	2	1	0	1	0	0	1	0	0	0	0	0	0	0	0	0	0	GGGGAATA-TT-GC-A-C---AAT-G-G--GG--GA-A-A-C-CC-T-G-A-T-G-C-A--GC-G-A--C-GCC-G-C-G-T-G-A-A--G--GA-A-G--A--A--G-T-AT----CT-CG--G-T-A--T-G-T-A---AA-C-T-TC---------------TA-TC-A-G--C-AGG----G--A-A--G---A------------------------------------A------------------AA-----------------------------------------------------T-G-A-C-G-----G-T---A-C-CT--------G-A-C-T---------A-A---G--AA-----GC-C--CC-G-G-C-TGA-C--T-A…
593	Otu00593	11	Bacteria(100)	Firmicutes(100)	Clostridia(100)	Lachnospirales(100)	Lachnospiraceae(100)	Lachnospiraceae_unclassified(100)	0	0	0	1	2	3	0	0	0	0	0	0	0	1	1	0	0	0	1	0	0	1	1	0	0	0	0	0	0	0	GGGGAATA-TT-GC-A-C---AAT-G-G--GG--GA-A-A-C-CC-T-G-A-T-G-C-A--GC-G-A--C-GCC-G-C-G-T-G-A-G--C--GA-A-G--A--A--G-T-AT----TT-CG--G-T-A--T-G-T-A---AA-G-C-TC---------------TA-TC-A-G--C-AGG----G--A-A--G---A------------------------------------A------------------AA-----------------------------------------------------T-G-A-C-G-----G-T---A-C-CT--------G-A-C-T---------A-A---G--AA-----GC-C--CC-G-G-C-TAA-C--T-A…
594	Otu00594	11	Bacteria(100)	Firmicutes(100)	Clostridia(100)	Lachnospirales(100)	Lachnospiraceae(100)	Blautia(64)	0	0	0	0	1	0	0	0	1	0	1	0	0	2	2	1	2	1	0	0	0	0	0	0	0	0	0	0	0	0	GGGGAATA-TT-GC-A-C---AAT-G-G--GG--GA-A-A-C-CC-T-G-A-T-G-C-A--GC-G-A--C-GCC-G-C-G-T-G-A-A--G--GA-T-G--A--A--G-T-AT----TT-CG--G-T-A--T-G-T-A---AA-C-T-TC---------------TA-TC-A-G--C-AGG----G--A-A--G---A------------------------------------A------------------AA-----------------------------------------------------T-G-A-C-G-----G-T---A-C-CT--------G-A-C-T---------A-A---G--AA-----GC-C--CC-G-G-C-TAA-C--T-A…
595	Otu00595	11	Bacteria(100)	Bacteroidota(100)	Bacteroidia(100)	Bacteroidales(100)	Bacteroidaceae(100)	Bacteroides(100)	0	0	0	0	0	3	0	0	0	0	0	0	0	0	0	0	0	0	2	3	2	1	0	0	0	0	0	0	0	0	GAGGAATA-TT-GG-T-C---AAT-G-G--AC--GA-G-A-G-TC-T-G-A-A-C-C-A--GC-C-A--A-GTA-G-C-G-T-G-A-A--G--GA-T-G--A--C--T-G-CC-C--TA-TG--G-G-T--T-G-T-A---AA-C-T-TC---------------TT-TT-A-T--A-CGG----G--A-A--T---AA-AGTA-T---C-C-T--A-----------------C------------------GT------------------G---------------------T-AGG-A-TT-T-T-G-T-A-T-----G-T---A-C-CG--------T-A-T-G---------A-A---T--AA-----GG-A--TC-G-G-C-TAA-C--T-C…
596	Otu00596	11	Bacteria(100)	Firmicutes(100)	Clostridia(100)	Lachnospirales(100)	Lachnospiraceae(100)	Lachnospiraceae_unclassified(100)	0	0	1	0	0	0	0	0	2	0	0	0	0	0	3	0	2	2	0	0	0	0	0	0	1	0	0	0	0	0	GGGGAATA-TT-GC-A-C---AAT-G-G--GG--GA-A-A-C-CC-T-G-A-T-G-C-A--GC-G-A--C-GCC-G-C-G-T-G-A-G--T--GA-A-G--A--A--G-T-AT----TT-CG--G-T-A--T-G-T-A---AA-G-C-TC---------------TA-TC-A-G--C-AGG----G--A-A--G---A------------------------------------A------------------AA-----------------------------------------------------T-G-A-C-G-----G-T---A-C-CT--------G-A-C-T---------A-A---G--AA-----GC-C--CC-G-G-C-TAA-C--T-A…
597	Otu00597	11	Bacteria(100)	Firmicutes(100)	Clostridia(100)	Lachnospirales(100)	Lachnospiraceae(100)	Lachnospiraceae_unclassified(73)	0	0	0	0	0	0	0	0	0	0	0	1	0	0	3	1	0	1	0	0	0	1	1	0	0	0	3	0	0	0	GGGGGATA-TT-GC-A-C---AAT-G-G--GG--GA-A-A-C-TC-T-G-A-T-G-C-A--GC-G-A--C-GCC-G-C-G-T-G-A-G--T--GA-A-G--A--A--G-T-CT----TT-CG--G-T-A--T-G-T-A---AA-G-C-TC---------------TA-TC-A-G--C-AGG----G--A-A--G---A------------------------------------A------------------AA-----------------------------------------------------T-G-A-C-G-----G-T---A-C-CT--------G-A-C-T---------A-A---G--AA-----GC-C--CC-G-G-C-TAA-C--T-A…
598	Otu00598	11	Bacteria(100)	Firmicutes(100)	Clostridia(100)	Oscillospirales(100)	Oscillospiraceae(100)	Intestinimonas(82)	2	1	0	0	0	0	1	0	0	1	2	1	1	0	0	0	0	0	0	0	0	0	0	1	0	0	1	0	0	0	GGGGAATA-TT-GG-G-C---AAT-G-G--GC--GC-A-A-G-CC-T-G-A-C-C-C-A--GC-A-A--C-GCC-G-C-G-T-G-A-A--G--GA-A-G--A--A--G-G-CT----TT-CG--G-G-T--T-G-T-A---AA-C-T-TC---------------TT-TT-A-A--G-AGG----G--A-C--GA--A------------------------------------A------------------GA------------------A---A------------------------------T-G-A-C-G-----G-T---A-C-CT--------C-T-T-G---------A-A---T--AA-----GC-C--AC-G-G-C-TAA-C--T-A…
599	Otu00599	11	Bacteria(100)	Bacteroidota(100)	Bacteroidia(100)	Bacteroidales(100)	Bacteroidaceae(100)	Bacteroides(100)	0	0	0	0	0	0	1	0	0	0	1	2	1	0	1	1	0	1	0	0	1	0	0	0	2	0	0	0	0	0	GAGGAATA-TT-GG-T-C---AAT-G-G--GC--GA-G-A-G-CC-T-G-A-A-C-C-A--GC-C-A--A-GTA-G-C-G-T-G-A-A--G--GA-T-G--A--A--G-G-CT-C--TA-TG--G-G-T--C-G-T-A---AA-C-T-TC---------------TT-TT-A-T--A-CGG----G--A-A--T---AA-ACGG-A---T-C-C--A-----------------C------------------GT------------------G---------------------T-GGA-T-TT-T-T-G-C-A-T-----G-T---A-C-CG--------T-A-T-G---------A-A---T--AA-----GG-A--TC-G-G-C-TAA-C--T-C…
600	Otu00600	11	Bacteria(100)	Bacteroidota(100)	Bacteroidia(100)	Bacteroidales(100)	Bacteroidaceae(100)	Bacteroides(100)	0	0	0	0	0	0	0	0	0	0	1	1	0	1	1	0	0	0	1	0	1	0	0	1	1	3	0	0	0	0	GAGGAATA-TT-GG-T-C---AAT-G-G--AC--GA-G-A-G-TC-T-G-A-A-C-C-A--GC-C-A--A-GTA-G-C-G-T-G-A-A--G--GA-T-G--A--A--G-G-TT-C--TA-TG--G-A-T--T-G-T-A---AA-C-T-TC---------------TT-TT-A-T--A-CGG----G--A-A--T---AA-A-CG-AA--T-C-C--A-----------------C------------------GT------------------G---------------------T-GGA-T-TT-T-T-G-C-A-T-----G-T---A-C-CG--------T-A-T-G---------A-A---T--AA-----GG-A--TC-G-G-C-TAA-C--T-C…
601	Otu00601	11	Bacteria(100)	Bacteroidota(100)	Bacteroidia(100)	Bacteroidales(100)	Bacteroidaceae(100)	Bacteroides(100)	0	1	0	0	0	0	0	0	0	0	0	1	0	1	1	0	0	0	0	0	0	0	5	1	1	0	0	0	0	0	GAGGAATA-TT-GG-T-C---AAT-G-G--AC--GA-G-A-G-TC-T-G-A-A-C-C-A--GC-C-A--A-GTA-G-C-G-T-G-A-A--G--GA-T-G--A--A--G-G-TT-C--TA-TG--G-A-T--T-G-T-A---AA-C-T-TC---------------TT-TT-A-T--A-CGG----G--A-A--T---AA-AGTC-G---G-G-T--A-----------------T------------------GC------------------A---------------------T-ACC-C-GT-T-T-G-C-A-T-----G-T---A-C-TT--------T-A-T-G---------A-A---T--AA-----GG-A--TC-G-G-C-TAA-C--T-C…
602	Otu00602	11	Bacteria(100)	Firmicutes(100)	Clostridia(100)	Peptostreptococcales-Tissierellales(100)	Anaerovoracaceae(100)	Family_XIII_AD3011_group(91)	0	0	0	0	0	0	0	4	0	0	0	0	0	0	0	0	0	0	0	0	0	0	5	1	0	1	0	0	0	0	GGGGAATA-TT-GC-A-C---AAT-G-G--GC--GA-A-A-G-CC-T-G-A-T-G-C-A--GC-A-A--C-GCC-G-C-G-T-G-A-G--C--GA-A-G--A--A--G-G-TC----TT-CG--G-A-T--C-G-T-A---AA-G-C-TC---------------TG-TC-C-T--T-AGG----G--A-A--G-----------------------------------------------------------AT------------------A---A------------------------------T-G-A-C-G-----G-T---A-C-CT--------G-A-G-G---------A-G---G--AA-----GC-C--CC-G-G-C-TAA-C--T-A…
603	Otu00603	11	Bacteria(100)	Firmicutes(100)	Clostridia(100)	Lachnospirales(100)	Lachnospiraceae(100)	Lachnospiraceae_unclassified(100)	4	1	0	0	0	0	0	0	0	0	4	1	1	0	0	0	0	0	0	0	0	0	0	0	0	0	0	0	0	0	GGGGAATA-TT-GC-A-C---AAT-G-G--GG--GG-A-A-C-CC-T-G-A-T-G-C-A--GC-A-A--C-GCC-G-C-G-T-G-A-A--G--GA-A-G--A--C--G-T-AT----TT-CG--G-T-A--T-G-T-A---AA-C-T-TC---------------TA-TC-A-G--C-AGG----G--A-A--G---A------------------------------------A-----------------AGA-----------------------------------------------------G-G-A-C-G-----G-T---A-C-CT--------G-A-C-T---------A-A---G--AA-----GC-C--CC-G-G-C-TAA-C--T-A…
604	Otu00604	11	Bacteria(100)	Firmicutes(100)	Clostridia(100)	Oscillospirales(100)	Oscillospiraceae(100)	Flavonifractor(91)	0	0	0	1	0	0	0	0	0	0	0	0	0	0	0	0	0	1	1	4	3	1	0	0	0	0	0	0	0	0	AGGGAATT-TT-CG-G-C---AAT-G-G--GG--GG-A-A-C-CC-T-G-A-C-C-C-A--GC-A-A--C-GCC-G-C-G-T-G-A-A--G--GA-A-G--A--A--G-G-CT----TT-CG--G-G-T--T-G-T-A---AA-C-T-TC---------------TT-TT-G-T--C-AGG----G--A-C--G---A---------------------------------A--A------------------CA------------------A---A------------------------------T-G-A-C-G-----G-T---A-C-CT--------G-A-C-G---------A-A---T--AA-----GC-C--AC-G-G-C-TAA-C--T-A…
605	Otu00605	11	Bacteria(100)	Firmicutes(100)	Clostridia(100)	Oscillospirales(100)	Ruminococcaceae(100)	Subdoligranulum(100)	0	0	0	0	1	1	0	0	0	1	0	0	1	3	0	0	0	0	1	2	1	0	0	0	0	0	0	0	0	0	GGGGAATA-TT-GC-A-C---AAT-G-G--GG--GA-A-A-C-CC-T-G-A-T-G-C-A--GC-G-A--C-GCC-G-C-G-T-G-G-A--G--GA-A-G--A--A--G-G-TT----TT-CG--G-A-T--T-G-T-A---AA-C-T-CC---------------GG-TC-G-T--T-AGG----G--A-C--G---A------------------------------------T------------------AA-----------------------------------------------------T-G-A-C-G-----G-T---A-C-CT--------A-A-C-A---------A-G---A--AA-----GC-A--CC-G-G-C-TAA-C--T-A…
606	Otu00606	11	Bacteria(100)	Bacteroidota(100)	Bacteroidia(100)	Bacteroidales(100)	Bacteroidaceae(100)	Bacteroides(100)	0	0	1	2	0	0	0	1	0	0	0	2	0	0	0	0	0	1	2	0	1	0	0	0	0	0	1	0	0	0	GAGGAGTA-TT-GG-T-C---AAT-G-G--AC--GA-G-A-G-TC-C-G-A-A-C-C-G--GC-C-A--A-GTA-G-C-G-T-G-A-A--G--GA-T-G--A--C--T-G-CC-C--TA-TG--G-G-T--T-G-T-A---AA-C-T-TC---------------TT-TT-A-T--A-CGG----G--A-A--T---AA-AGT--GA--G-G-C--A-----------------C------------------GC------------------G---------------------T-GCC-T-TT-T-T-G-T-A-T-----G-T---A-C-CG--------T-A-T-G---------A-A---T--AA-----GG-A--TC-G-G-C-TAA-C--T-C…
607	Otu00607	11	Bacteria(100)	Bacteroidota(100)	Bacteroidia(100)	Bacteroidales(100)	Bacteroidaceae(100)	Bacteroides(100)	0	1	0	0	0	0	0	0	0	0	0	0	0	1	1	0	0	2	0	1	0	0	2	0	1	0	1	1	0	0	GAGGAATA-TT-GG-T-C---AAT-G-G--GC--GC-A-G-G-CC-T-G-A-A-C-C-A--GC-C-A--A-GTA-G-C-G-T-G-A-A--G--GA-T-G--A--C--T-G-CC-C--TA-TG--G-G-T--T-G-T-A---AA-C-T-TC---------------TT-TT-A-T--A-CGG----G--A-A--T---AA-AGTG-A---G-G-C--A-----------------C------------------GT------------------G---------------------T-GCC-T-TT-T-T-G-T-A-T-----G-T---A-C-CG--------T-A-T-G---------A-A---T--AA-----GG-A--TC-G-G-C-TAA-C--C-C…
608	Otu00608	11	Bacteria(100)	Firmicutes(100)	Clostridia(100)	Oscillospirales(100)	UCG-010(100)	UCG-010_ge(100)	0	0	0	0	0	0	0	0	7	4	0	0	0	0	0	0	0	0	0	0	0	0	0	0	0	0	0	0	0	0	GGGGAATA-TT-GG-G-C---AAT-G-G--GC--GA-A-A-G-CC-T-G-A-C-C-C-A--GC-G-A--C-GCC-G-C-G-T-G-A-A--G--GA-A-G--A--A--G-G-CC----TT-CG--G-G-T--T-G-T-A---AA-C-T-TT---------------AG-TA-A-G--C-AGG----G--A-A--G---A---------------------------------A--G------------------AA------------------A---G------------------------------T-G-A-C-G-----G-T---A-C-CT--------G-C-A-G---------A-G---T--AA-----GC-C--AC-G-G-C-TAA-C--T-A…
609	Otu00609	11	Bacteria(100)	Firmicutes(100)	Clostridia(100)	Christensenellales(100)	Christensenellaceae(100)	Christensenellaceae_R-7_group(100)	4	1	0	0	0	1	1	1	0	0	0	0	0	1	0	0	0	0	0	0	0	1	0	0	0	0	1	0	0	0	GGGGAATA-TT-GG-G-C---AAT-G-G--GC--GA-A-A-G-CC-T-G-A-C-C-C-A--GC-A-A--C-GCC-G-C-G-T-G-A-G--G--GA-A-G--A--A--G-G-TT----TT-CG--G-A-T--T-G-T-A---AA-C-C-TC---------------TG-TC-C-T--A-TGG----G--A-C--G---A---------------------------------A--G------------------GA------------------A---G------------------------------T-G-A-C-G-----G-T---A-C-CA--------T-A-G-G---------A-G---G--AA-----GC-C--CC-G-G-C-TAA-C--T-A…
610	Otu00610	11	Bacteria(100)	Bacteroidota(100)	Bacteroidia(100)	Bacteroidales(100)	Bacteroidaceae(100)	Bacteroides(100)	0	0	0	0	0	0	0	0	0	2	0	0	0	0	4	2	1	0	0	0	0	0	0	0	1	0	1	0	0	0	GAGGAATA-TT-GG-T-C---AAT-G-G--AC--GA-G-A-G-TC-T-G-A-A-C-C-A--GC-C-A--A-GTA-G-C-G-T-G-A-A--G--GA-T-G--A--A--G-G-TT-C--TA-TG--G-A-T--T-G-T-A---AA-C-T-TC---------------TT-TT-A-T--A-TGG----G--A-A--T---AA-AGTA-T---T-C-C--A-----------------C------------------GT------------------G---------------------T-GGG-A-TT-T-T-G-T-A-T-----G-T---A-C-CA--------T-A-T-G---------A-A---T--AA-----GG-A--TC-G-G-C-TAA-C--T-C…
611	Otu00611	11	Bacteria(100)	Firmicutes(100)	Clostridia(100)	Oscillospirales(100)	Oscillospiraceae(100)	Oscillospiraceae_unclassified(100)	1	1	0	0	0	0	2	4	1	1	0	0	1	0	0	0	0	0	0	0	0	0	0	0	0	0	0	0	0	0	GAGGAATA-TT-GG-T-C---AAT-G-G--GG--GA-A-A-C-CC-T-G-A-A-C-C-A--GC-A-A--C-GCC-G-C-G-T-G-A-A--G--GA-A-G--A--A--G-G-CT----TT-CG--G-G-T--T-G-T-A---AA-C-T-TC---------------TT-TG-A-C--A-GAG----G--A-C--G---A---------------------------------A--G------------------GA------------------C---G------------------------------T-G-A-C-G-----G-T---A-C-TC--------T-G-A-A---------A-A---C--AA-----GC-C--AC-G-G-C-TAA-C--T-A…
612	Otu00612	11	Bacteria(100)	Firmicutes(100)	Clostridia(100)	Oscillospirales(100)	Ruminococcaceae(100)	uncultured(100)	0	0	2	2	0	0	2	0	1	0	0	0	0	0	2	0	0	0	0	0	0	0	1	1	0	0	0	0	0	0	GGGGGATA-TT-GG-T-C---AAT-G-G--GG--GA-A-A-C-CC-T-G-A-A-C-C-A--GC-A-A--C-GCC-G-C-G-T-G-A-G--G--GA-A-G--A--C--G-G-CC----TT-CG--G-G-T--T-G-T-A---AA-C-C-TA---------------AG-TG-A-T--C-AGG----G--A-C--GA--AG-----------------------------------G------------------AAG----------------------------------------------------T-G-A-C-G-----G-T---A-C-CT--------G-A-A-A---------A-G---C--AA-----GC-T--CC-G-G-C-TAA-C--T-A…
613	Otu00613	11	Bacteria(100)	Bacteroidota(100)	Bacteroidia(100)	Bacteroidales(100)	Bacteroidales_unclassified(82)	Bacteroidales_unclassified(82)	0	0	0	0	0	0	0	0	0	0	0	0	0	0	1	0	5	3	0	0	0	0	0	0	0	1	1	0	0	0	GAGGAATA-TT-GG-T-C---AAT-G-G--AC--GA-G-A-G-TC-T-G-A-A-C-C-A--GC-C-A--A-GTA-G-C-G-T-G-A-A--G--GA-T-G--A--C--T-G-CC-C--TA-TG--G-G-T--T-G-T-A---AA-C-T-TC---------------TT-TT-A-T--A-CGG----G--A-A--T---AA-AGTG-A---G-G-C--A-----------------C------------------GT------------------G---------------------T-GCC-T-TT-T-T-G-T-A-T-----G-T---A-C-CG--------T-A-T-G---------A-A---T--AA-----GG-A--TC-G-G-C-TAA-C--T-C…
614	Otu00614	11	Bacteria(100)	Proteobacteria(100)	Gammaproteobacteria(100)	Enterobacterales(100)	Enterobacteriaceae(100)	Escherichia-Shigella(82)	0	0	0	0	0	0	0	0	0	0	0	1	0	1	0	1	0	1	0	0	0	0	2	2	0	0	0	0	1	2	GGGGAATA-TT-GC-A-C-AC--T-G-G--GC--GC-A-A-G-CC-T-G-A-T-G-C-A--GC-G-A--C-GCC-G-C-G-T-G-C-G--G--GA-T-G--A--C--G-G-CC----TT-CG--G-G-T--T-G-T-A---AA-G-T-AC---------------TT-TC-A-G--C-GGG----G--A-G--G---AA--GGG-A---G-T-A--A-A-G----------T--T------------------AA------------------T---A----C-------CT---T-TGC-T-CA-T-T-G-A-C-G-----T-T---A-C-CC--------G-C-A-G---------A-A---G--AA-----GC-A--CC-G-G-C-TAA-C--T-C…
615	Otu00615	11	Bacteria(100)	Bacteroidota(100)	Bacteroidia(100)	Bacteroidales(100)	Bacteroidaceae(100)	Bacteroides(100)	0	0	0	0	4	4	0	0	0	0	0	0	0	0	0	0	0	0	0	0	0	3	0	0	0	0	0	0	0	0	GAGGAATA-TT-GG-T-C---AAT-G-G--GC--GA-G-A-G-CC-T-G-A-A-C-C-A--GC-C-A--A-GTA-G-C-G-T-G-A-A--G--GA-T-G--A--A--G-G-TC-C--TA-CG--G-A-T--T-G-T-A---AA-C-T-TC---------------TT-TT-A-T--A-CGG----G--A-A--T---AA-AGTA-T---C-C-T--A-----------------C------------------GT------------------G---------------------T-AGG-A-TT-T-T-G-T-A-T-----G-T---A-C-CG--------T-A-T-G---------A-A---T--AA-----GC-A--TC-G-G-C-TAA-C--T-C…
616	Otu00616	11	Bacteria(100)	Bacteroidota(100)	Bacteroidia(100)	Bacteroidales(100)	Bacteroidaceae(100)	Bacteroides(100)	0	0	0	0	3	4	0	0	0	0	0	0	0	0	0	0	0	0	0	2	1	1	0	0	0	0	0	0	0	0	GAGGAATA-TT-GG-T-C---AAT-G-G--GC--GA-G-A-G-CC-T-G-A-A-C-C-A--GC-C-A--A-GTA-G-C-G-T-G-A-A--G--GA-T-G--A--A--G-G-TC-C--TA-CG--G-A-T--T-G-T-A---AA-C-T-TC---------------TT-TT-A-T--A-CGG----G--A-A--T---AA-AGTA-T---C-C-T--A-----------------C------------------GT------------------G---------------------T-AGG-A-TT-T-T-G-T-A-T-----G-T---A-C-CG--------T-A-T-G---------A-A---T--AA-----GC-A--TC-G-G-C-TAA-C--T-C…
617	Otu00617	10	Bacteria(100)	Bacteroidota(100)	Bacteroidia(100)	Bacteroidales(100)	Bacteroidaceae(100)	Bacteroides(100)	0	0	0	0	0	0	0	0	0	0	4	2	0	0	1	0	0	0	0	0	0	0	0	0	0	0	1	1	1	0	GAGGAATA-TT-GG-T-C---AAT-G-G--AC--GC-G-A-G-TC-T-G-A-A-C-C-A--GC-C-A--A-GCA-G-C-G-T-G-A-A--G--GA-T-G--A--C--T-G-CC-C--TA-TG--G-G-T--T-G-T-A---AA-C-T-TC---------------TT-TT-A-T--A-TGG----G--A-A--T---AA-AGT--TT--T-C-C--A-----------------C------------------GT------------------G---------------------T-GGA-A-TT-T-T-G-T-A-T-----G-T---A-C-CA--------T-A-T-G---------A-A---T--AA-----GG-A--TC-G-G-C-TAA-C--T-C…
618	Otu00618	10	Bacteria(100)	Actinobacteriota(100)	Coriobacteriia(100)	Coriobacteriales(100)	Eggerthellaceae(100)	Senegalimassilia(100)	0	0	0	0	0	0	0	0	0	0	0	0	4	6	0	0	0	0	0	0	0	0	0	0	0	0	0	0	0	0	GGGGAATT-TT-GC-G-C---AAT-G-G--GG--GC-A-A-C-CC-T-G-A-C-G-C-A--GC-C-A--C-GCC-G-C-G-T-G-C-G--G--GA-C-G--A--A--G-G-CG----GC-CG--C-G-T--C-G-T-A---AA-C-C-GC---------------TT-TC-A-G--C-GGG----G--A-A--C---A------------------------------------C------------------TTCA----------------A----------------------------------C-G-A-G-G-----G-T---A-C-CC--------G-C-C-G---------A-A---G--AA-----GC-C--CC-G-G-C-TCA-A--T-A…
619	Otu00619	10	Bacteria(100)	Actinobacteriota(100)	Coriobacteriia(100)	Coriobacteriales(100)	Coriobacteriaceae(100)	Collinsella(100)	0	0	0	0	0	0	0	0	0	2	0	2	0	0	2	0	0	0	0	2	0	0	0	0	1	0	0	1	0	0	GGGGAATC-TT-GC-G-C---AAT-G-G--GG--GG-A-A-C-CC-T-G-A-C-G-C-A--GC-G-A--C-GCC-G-C-G-T-G-C-G--G--GA-C-G--G--A--G-G-CC----TT-CG--G-C-T--C-G-T-A---AA-C-C-GC---------------TT-TC-A-G--C-AGG----G--A-A--G---A------------------------------------G------------------TC------------------A----------------------------------A-G-A-C-T-----G-T---A-C-CT--------G-C-A-G---------A-A---G--AA-----GC-C--CC-G-G-C-TAC-C--T-A…
620	Otu00620	10	Bacteria(100)	Firmicutes(100)	Clostridia(100)	Oscillospirales(100)	Ruminococcaceae(100)	Subdoligranulum(100)	0	2	0	1	0	0	2	0	1	1	0	0	0	1	0	0	0	0	0	0	1	1	0	0	0	0	0	0	0	0	GGGGGATA-TT-GC-A-C---AAT-G-G--GG--GA-A-A-C-CC-T-G-A-T-G-C-A--GC-G-A--C-GCC-G-C-G-T-G-G-A--G--GA-A-G--A--A--G-G-TT----TT-CG--G-A-T--T-G-T-A---AA-C-T-CC---------------TG-TC-G-T--T-AGG----G--A-C--G---A------------------------------------T------------------AA-----------------------------------------------------T-G-A-C-G-----G-T---A-C-CT--------A-A-C-A---------A-G---A--AA-----GC-A--CC-G-G-C-TAA-C--T-A…
621	Otu00621	10	Bacteria(100)	Firmicutes(100)	Clostridia(100)	Oscillospirales(100)	Ruminococcaceae(100)	Faecalibacterium(100)	2	0	0	0	0	0	0	0	2	1	0	0	0	1	0	0	0	0	0	0	0	0	0	0	2	2	0	0	0	0	GGGGAATA-TT-GC-A-C---AAT-G-G--GG--GA-A-A-C-CC-T-G-A-T-G-C-A--GC-G-A--C-GCC-G-C-G-T-G-G-A--G--GA-A-G--A--A--G-G-TC----TT-CG--G-A-T--T-G-T-A---AA-C-T-CC---------------TG-TT-G-T--T-GAG----G--A-A--G---A------------------------------------T------------------AA-----------------------------------------------------T-G-A-C-G-----G-T---A-C-TC--------A-A-C-A---------A-G---G--AA-----GT-G--AC-G-G-C-TAA-C--T-A…
622	Otu00622	10	Bacteria(100)	Firmicutes(100)	Clostridia(100)	Oscillospirales(100)	Ruminococcaceae(100)	Subdoligranulum(90)	0	2	0	1	0	0	0	1	2	0	0	0	0	0	0	0	0	1	0	1	0	1	0	0	0	0	0	1	0	0	GGGGAATA-TT-GC-A-C---AAT-G-G--GG--GA-A-A-C-CC-T-G-A-T-G-C-A--GC-G-A--C-GCC-G-C-G-T-G-G-A--G--GA-A-G--A--A--G-G-TT----TT-CG--G-A-T--T-G-T-A---AA-C-T-CC---------------TG-TC-G-T--T-AGG----G--A-A--G---A------------------------------------T------------------AA-----------------------------------------------------T-G-A-C-G-----G-T---A-C-CT--------A-A-C-A---------A-G---A--AA-----GC-A--CC-G-G-C-TAA-C--T-A…
623	Otu00623	10	Bacteria(100)	Firmicutes(100)	Clostridia(100)	Christensenellales(100)	Christensenellaceae(100)	Christensenellaceae_R-7_group(100)	0	1	0	0	0	0	0	0	4	3	1	0	0	0	0	0	0	0	0	0	0	0	1	0	0	0	0	0	0	0	GGGGAATA-TT-GG-G-C---AAT-G-G--GC--GA-A-A-G-CC-T-G-A-C-C-C-A--GC-A-A--C-GCC-G-C-G-T-G-A-G--G--GA-A-G--A--A--G-G-TT----TT-CG--G-A-T--T-G-T-A---AA-C-C-TC---------------TG-TC-C-T--C-AGG----G--A-C--GA------------------------------------A--G------------------GA------------------A---G----T---------------------------G-A-CGG-------T---A-C-CT--------G-A-G-G---------A-G---G--AA-----GC-C--CC-G-G-C-TAA-C--T-A…
624	Otu00624	10	Bacteria(100)	Firmicutes(100)	Clostridia(100)	Clostridia_unclassified(100)	Clostridia_unclassified(100)	Clostridia_unclassified(100)	2	5	0	0	0	0	0	3	0	0	0	0	0	0	0	0	0	0	0	0	0	0	0	0	0	0	0	0	0	0	AGGGAATA-TT-GG-A-C---AAT-G-G--GG--GA-A-A-C-CC-T-G-A-T-C-C-A--GC-A-A--C-GCC-G-C-G-T-G-A-A--G--GA-A-G--A--A--G-G-TC----TT-CG--G-A-T--T-G-T-A---AA-C-T-TA---------------TG-TT-G-T--C-GGG----G--A-C--G-------------------------------------A--A------------------GA------------------A---A--------------------------------G-A-C-G-----G-T---A-C-CC--------G-A-C-G---------A-G---G--AA-----GC-C--CC-G-G-C-TAA-C--T-A…
625	Otu00625	10	Bacteria(100)	Firmicutes(100)	Clostridia(100)	Lachnospirales(100)	Lachnospiraceae(100)	Lachnospiraceae_unclassified(100)	2	0	0	0	1	2	1	1	1	0	0	0	0	1	0	0	0	0	0	1	0	0	0	0	0	0	0	0	0	0	GGGGAATA-TT-GC-A-C---AAT-G-G--GG--GA-A-A-C-CC-T-G-A-T-G-C-A--GC-G-A--C-GCC-G-C-G-T-G-A-G--T--GA-A-G--A--A--G-T-AT----TT-CG--G-T-A--T-G-T-A---AA-G-C-TC---------------TA-TC-A-G--C-AGG----G--A-A--G---A------------------------------------A------------------AA-----------------------------------------------------T-G-A-C-G-----G-T---A-C-CT--------G-A-C-T---------A-A---G--AA-----GC-C--CC-G-G-C-TAA-C--T-A…
626	Otu00626	10	Bacteria(100)	Firmicutes(100)	Bacilli(100)	Erysipelotrichales(100)	Erysipelatoclostridiaceae(100)	Erysipelotrichaceae_UCG-003(100)	0	0	0	0	0	0	0	0	0	0	0	0	1	3	1	0	2	1	0	0	0	0	0	0	1	1	0	0	0	0	AGGGAATT-TT-CG-G-C---AAT-G-G--GG--GA-A-A-C-CC-T-G-A-C-C-G-A--GC-A-A--C-GCC-G-C-G-T-G-A-A--G--GA-A-G--A--A--G-T-AA----TT-CG--T-T-A--T-G-T-A---AA-C-T-TC---------------TG-TC-A-T--A-GAG----G--A-A--G---AA-CGGT-G---C-G-T--G-T-A----------G--G------------------GA------------------A--------T-------GA---C-ATG-C-AA-G-T-G-A-C-G-----G-T---A-C-TC--------T-A-T-A---------A-G---A--AA-----GC-C--AC-G-G-C-TAA-C--T-A…
627	Otu00627	10	Bacteria(100)	Firmicutes(100)	Bacilli(100)	Erysipelotrichales(100)	Erysipelotrichaceae(100)	Faecalitalea(100)	0	0	0	0	0	0	1	0	0	0	0	0	0	0	0	0	0	0	0	0	0	0	3	3	1	2	0	0	0	0	AGGGAATT-TT-CG-T-C---AAT-G-G--GG--GG-A-A-C-CC-T-G-A-A-C-G-A--GC-A-A--T-GCC-G-C-G-T-G-T-G--T--GA-A-G--A--A--G-G-TC----TT-CG--G-A-T--C-G-T-A---AA-G-C-AC---------------TG-TT-G-T--A-AGT----G--A-A--G---AA-CGCC-A---C-A-T--A-G-A----------G--G------------------AA------------------A--------T-------GC---T-ATG-T-GG-G-T-G-A-C-G-----G-T---A-G-CT--------T-A-C-C---------A-G---A--AA-----GC-C--AC-G-G-C-TAA-C--T-A…
628	Otu00628	10	Bacteria(100)	Firmicutes(100)	Clostridia(100)	Oscillospirales(100)	Oscillospiraceae(100)	uncultured(80)	0	0	0	0	0	0	0	1	0	0	0	0	0	1	0	0	0	0	0	0	2	1	0	0	1	2	2	0	0	0	GGGGAATA-TT-GG-G-C---AAT-G-G--GC--GC-A-A-G-CC-T-G-A-C-C-C-A--GC-A-A--C-GCC-G-C-G-T-G-A-A--G--GA-A-G--A--A--G-G-CT----TT-CG--G-G-T--T-G-T-A---AA-C-T-TC---------------TT-TT-C-T--T-GAG----G--A-C--G---A------------------------------------A------------------GA------------------A---G------------------------------T-G-A-C-G-----G-T---A-C-TC--------A-A-G-G---------A-A---T--AA-----GC-T--CC-G-G-C-TAA-C--T-A…
629	Otu00629	10	Bacteria(100)	Firmicutes(100)	Clostridia(100)	Oscillospirales(100)	UCG-010(100)	UCG-010_ge(100)	0	0	0	0	0	0	0	0	5	5	0	0	0	0	0	0	0	0	0	0	0	0	0	0	0	0	0	0	0	0	GGGGAATA-TT-GG-G-C---AAT-G-G--AC--GA-A-A-G-TC-T-G-A-C-C-C-A--GC-G-A--C-GCC-G-C-G-T-G-A-G--G--GA-A-G--A--A--G-G-TC----TT-CG--G-A-T--T-G-T-A---AA-C-C-TT---------------AG-TC-A-A--C-AGG----G--A-A--GA--AG-----------------------------------A------------------AAG----------------------------------------------------T-G-A-C-G-----G-T---A-C-CT--------G-T-G-G---------A-G---G--AA-----GC-C--AC-G-G-C-TAA-C--T-A…
630	Otu00630	10	Bacteria(100)	Firmicutes(100)	Clostridia(100)	Oscillospirales(100)	Butyricicoccaceae(90)	UCG-009(90)	2	3	0	0	0	0	0	1	0	0	1	2	1	0	0	0	0	0	0	0	0	0	0	0	0	0	0	0	0	0	GAAGAATA-TT-GC-G-C---AAT-G-G--GG--GC-A-A-C-CC-T-G-A-C-G-C-A--GC-A-A--C-GCC-G-C-G-T-G-A-A--G--GA-T-G--A--A--G-G-TT----TT-CG--G-A-T--T-G-T-A---AA-C-T-TC---------------TT-TT-G-T--C-AAG----G--A-C--G---A---------------------------------A--G------------------GA------------------C---G------------------------------T-G-A-C-G-----G-T---A-C-TT--------G-A-C-G---------A-A---T--AA-----GC-C--AC-G-G-C-TAA-C--T-A…
631	Otu00631	10	Bacteria(100)	Firmicutes(100)	Clostridia(100)	Oscillospirales(100)	Oscillospiraceae(100)	Intestinimonas(100)	1	0	0	0	0	0	0	0	0	0	0	1	2	4	0	0	0	0	0	0	0	0	0	1	0	1	0	0	0	0	GGGGAATA-TT-GG-G-C---AAT-G-G--GC--GC-A-A-G-CC-T-G-A-C-C-C-A--GC-A-A--C-GCC-G-C-G-T-G-A-A--G--GA-A-G--A--A--G-G-CT----TT-CG--G-G-T--T-G-T-A---AA-C-T-TC---------------TT-TT-A-A--C-AGG----G--A-C--G---A---------------------------------A--G------------------TA------------------A---G------------------------------T-G-A-C-G-----G-T---A-C-CT--------G-T-T-G---------A-A---T--AA-----GC-C--AC-G-G-C-TAA-C--T-A…
632	Otu00632	10	Bacteria(100)	Firmicutes(100)	Clostridia(100)	Lachnospirales(100)	Lachnospiraceae(100)	Lachnospiraceae_unclassified(100)	0	0	0	0	0	1	0	0	0	0	0	1	1	3	2	1	0	0	0	0	0	1	0	0	0	0	0	0	0	0	GGGGAATA-TT-GC-A-C---AAT-G-G--GG--GA-A-A-C-CC-T-G-A-T-G-C-A--GC-G-A--C-GCC-G-C-G-T-G-A-G--C--GA-A-G--A--A--G-T-AT----TT-CG--G-T-A--T-G-T-A---AA-G-C-TC---------------TA-TC-A-G--C-AGG----G--A-A--G---A------------------------------------A------------------AA-----------------------------------------------------T-G-A-C-G-----G-T---A-C-CT--------G-A-C-T---------A-A---G--AA-----GC-T--CC-G-G-C-TAA-A--T-A…
633	Otu00633	10	Bacteria(100)	Firmicutes(100)	Clostridia(100)	Lachnospirales(100)	Lachnospiraceae(100)	Lachnospiraceae_unclassified(61)	0	0	0	0	0	0	0	0	0	0	3	2	0	0	0	1	0	0	0	0	0	0	2	0	0	0	1	1	0	0	GGGGAATA-TT-GC-A-C---AAT-G-G--GG--GA-A-A-C-CC-T-G-A-T-G-C-A--GC-G-A--C-GCC-G-C-G-T-G-A-G--C--GA-A-G--A--A--G-T-AT----TT-CG--G-T-A--T-G-T-A---AA-G-C-TC---------------TA-TC-A-G--C-AGG----G--A-A--G---A------------------------------------A------------------AA-----------------------------------------------------T-G-A-C-G-----G-T---A-C-CT--------G-A-C-T---------A-A---G--AA-----GC-C--CC-G-G-C-TAA-C--T-A…
634	Otu00634	10	Bacteria(100)	Firmicutes(100)	Clostridia(100)	Lachnospirales(100)	Lachnospiraceae(100)	Lachnospiraceae_unclassified(61)	0	0	0	0	0	0	0	0	0	0	1	2	1	0	0	0	0	0	0	0	0	0	0	0	0	0	3	2	1	0	GGGGAATA-TT-GC-A-C---AAT-G-G--GG--GA-A-A-C-CC-T-G-A-T-G-C-A--GC-G-A--T-GCC-G-C-G-T-G-A-A--G--GA-A-G--A--A--G-T-AT----CT-CG--G-T-A--T-G-T-A---AA-C-T-TC---------------TA-TC-A-G--C-AGG----G--A-A--G---A------------------------------------A------------------AA-----------------------------------------------------T-G-A-C-G-----G-T---A-C-CT--------G-A-C-T---------A-A---G--AA-----GC-C--CC-G-G-C-TAA-C--T-A…
635	Otu00635	10	Bacteria(100)	Firmicutes(100)	Clostridia(100)	Clostridia_UCG-014(100)	Clostridia_UCG-014_fa(100)	Clostridia_UCG-014_ge(100)	2	2	0	0	0	0	0	0	2	1	0	0	0	1	0	0	0	0	0	0	0	0	0	0	0	0	1	0	1	0	CGGGAATA-TT-GC-G-C---AAT-G-G--AG--GA-A-A-C-TC-T-G-A-C-G-C-A--GT-G-A--C-GCC-G-C-G-T-G-C-A--G--GA-A-G--A--A--G-G-TT----TT-CG--G-A-T--T-G-T-A---AA-C-T-GC---------------TT-TA-G-A--C-AGG----G--A-A--G-------------------------------------A--G------------------AA------------------A---G--------------------------------G-A-C-A-----G-T---A-C-CT--------G-T-A-G---------A-A---T--AA-----GC-T--CC-G-G-C-TAA-C--T-A…
636	Otu00636	10	Bacteria(100)	Firmicutes(100)	Clostridia(100)	Lachnospirales(100)	Lachnospiraceae(100)	Fusicatenibacter(61)	0	0	1	1	0	0	0	0	0	0	0	0	1	1	0	0	1	0	2	2	1	0	0	0	0	0	0	0	0	0	GGGGAATA-TT-GC-A-C---AAT-G-G--GC--GA-A-A-G-CC-T-G-A-T-G-C-A--GC-G-A--C-GCC-G-C-G-T-G-A-G--T--GA-A-G--A--A--G-T-AT----TT-CG--G-T-A--T-G-T-A---AA-G-C-TC---------------TA-TC-A-G--C-AGG----G--A-A--G---A------------------------------------T------------------AA-----------------------------------------------------T-G-A-C-G-----G-T---A-C-CT--------G-A-C-T---------A-A---G--AA-----GC-C--CC-G-G-C-TAA-C--T-A…
637	Otu00637	10	Bacteria(100)	Firmicutes(100)	Clostridia(100)	Lachnospirales(100)	Lachnospiraceae(100)	Coprococcus(80)	0	0	0	0	0	0	0	1	7	1	0	0	0	0	0	1	0	0	0	0	0	0	0	0	0	0	0	0	0	0	GGGGAATA-TT-GC-A-C---AAT-G-G--GG--GA-A-A-C-CC-T-G-A-T-G-C-A--GC-G-A--C-GCC-G-C-G-T-G-A-G--T--GA-T-G--A--A--G-T-AT----TT-CG--G-T-A--T-G-T-A---AA-G-C-TC---------------TA-TC-A-G--C-AGT----G--A-A--G-------------------------------------A---------------------TA------------------A----------------------------------T-G-G-C-G-----G-T---A-C-CT--------G-A-C-T---------A-A---G--AA-----GC-A--CC-G-G-C-TAA-A--T-A…
638	Otu00638	10	Bacteria(100)	Firmicutes(100)	Clostridia(100)	Lachnospirales(100)	Lachnospiraceae(100)	Lachnospiraceae_unclassified(100)	2	1	0	0	1	0	0	0	1	0	0	0	0	0	0	0	1	0	0	1	1	1	1	0	0	0	0	0	0	0	GGGGAATA-TT-GC-A-C---AAT-G-G--GG--GA-A-A-C-CC-T-G-A-T-G-C-A--GC-G-A--C-GCC-G-C-G-T-G-A-A--G--GA-A-G--A--A--G-T-AT----CT-CG--G-T-A--T-G-T-A---AA-C-T-TC---------------TA-TC-A-G--C-AGG----G--A-A--G---A------------------------------------T------------------AG-----------------------------------------------------T-G-A-C-G-----G-T---A-C-CT--------G-A-C-T---------A-A---G--AA-----GC-C--CC-G-G-C-TAA-C--T-A…
639	Otu00639	10	Bacteria(100)	Firmicutes(100)	Clostridia(100)	Lachnospirales(100)	Lachnospirales_unclassified(100)	Lachnospirales_unclassified(100)	4	2	0	0	0	0	0	0	0	0	0	0	2	2	0	0	0	0	0	0	0	0	0	0	0	0	0	0	0	0	GGGGAATA-TT-GC-A-C---AAT-G-G--GG--GA-A-A-C-CC-T-G-A-T-G-C-A--GC-G-A--T-GCC-G-C-G-T-G-A-A--G--GA-A-G--A--A--G-G-AC----TT-CG--G-T-T--C-G-T-A---AA-C-T-TC---------------TA-TCAGCA--A-GGAA---G--A-G--G---AC--------------------------------ACTTCA-------------AGGGA------------------A---G------------------------------TGAGA-C-A-----G-T---A-C-TT--------G-A-G-T---------A-A---G--CA-----GC-C--CC-G-G-C-TAA-C--T-A…
640	Otu00640	10	Bacteria(100)	Bacteroidota(100)	Bacteroidia(100)	Bacteroidales(100)	Bacteroidaceae(100)	Bacteroides(100)	0	0	0	0	0	0	0	0	0	0	0	0	0	0	3	1	0	0	0	0	0	0	1	1	0	1	1	1	1	0	GAGGAATA-TT-GG-T-C---AAT-G-G--AC--GA-G-A-G-TC-T-G-A-A-C-C-A--GC-C-A--A-GTA-G-C-G-T-G-A-A--G--GA-T-G--A--C--T-G-CC-C--TA-TG--G-G-T--T-G-T-A---AA-C-T-TC---------------TT-TT-A-T--A-CGG----G--A-A--T---AA-ACGG-A---T-C-C--A-----------------C------------------GT------------------G---------------------T-AGA-T-TT-T-T-G-C-A-T-----G-T---A-C-CG--------T-A-T-G---------A-A---T--AA-----GG-A--TC-G-G-C-CAA-C--T-C…
641	Otu00641	10	Bacteria(100)	Bacteroidota(100)	Bacteroidia(100)	Bacteroidales(100)	Bacteroidaceae(100)	Bacteroides(100)	0	0	0	0	0	0	0	3	0	0	0	1	0	1	2	0	1	2	0	0	0	0	0	0	0	0	0	0	0	0	GAGGAATA-TT-GG-T-C---AAT-G-G--GC--GA-G-A-G-CC-T-G-A-A-C-C-A--GC-C-A--A-GTA-G-C-G-T-G-A-A--G--GA-T-G--A--C--T-G-CC-C--TA-TG--G-G-T--T-G-T-A---AA-C-T-TC---------------TT-TT-A-T--A-AAG----G--A-A--T---AA-AGTC-G---G-G-T--A-----------------T------------------GG------------------A---------------------T-ACC-C-GT-T-T-G-C-A-T-----G-T---A-C-TT--------T-A-T-G---------A-A---T--AA-----GG-A--TC-G-G-C-TAA-C--T-C…
642	Otu00642	10	Bacteria(100)	Firmicutes(100)	Clostridia(100)	Lachnospirales(100)	Lachnospiraceae(100)	Lachnospiraceae_unclassified(61)	1	0	0	0	0	0	0	0	0	0	0	0	1	0	5	0	0	1	2	0	0	0	0	0	0	0	0	0	0	0	GGGGAATA-TT-GC-A-C---AAT-G-G--AG--GA-A-A-C-TC-T-G-A-T-G-C-A--GC-G-A--C-GCC-G-C-G-T-G-A-A--G--GA-T-G--A--A--G-T-AT----TT-CG--G-T-A--T-G-T-A---AA-C-T-TC---------------TA-TC-A-G--C-AGG----G--A-A--G---A------------------------------------A------------------AA-----------------------------------------------------T-G-A-C-G-----G-T---A-C-CT--------G-A-C-T---------A-A---G--AA-----GC-C--CC-G-G-C-TAA-C--T-A…
643	Otu00643	10	Bacteria(100)	Firmicutes(100)	Clostridia(100)	Lachnospirales(100)	Lachnospiraceae(100)	Lachnospiraceae_unclassified(61)	0	0	0	0	0	0	0	0	0	0	1	1	0	0	0	2	2	1	0	0	0	1	1	0	1	0	0	0	0	0	GGGGAATA-TT-GC-A-C---AAT-G-G--GG--GA-A-A-C-CC-T-G-A-T-G-C-A--GC-G-A--C-GCC-G-C-G-T-G-A-A--G--GA-A-G--A--A--G-T-AT----CT-CG--G-T-A--T-G-T-A---AA-C-T-TC---------------TA-TC-A-G--C-AGG----G--A-A--G---A------------------------------------T------------------AA-----------------------------------------------------T-G-A-C-G-----G-T---A-C-CT--------G-A-C-T---------A-A---G--AA-----GC-C--CC-G-G-C-TAA-C--T-A…
644	Otu00644	10	Bacteria(100)	Firmicutes(100)	Clostridia(100)	Lachnospirales(100)	Lachnospiraceae(100)	Lachnospiraceae_unclassified(70)	0	0	1	1	1	0	1	0	1	0	1	1	0	2	1	0	0	0	0	0	0	0	0	0	0	0	0	0	0	0	GGGGAATA-TT-GC-A-C---AAT-G-G--GG--GA-A-A-C-CC-T-G-A-T-G-C-A--GC-G-A--C-GCC-G-C-G-T-G-A-G--C--GA-A-G--A--A--G-T-AT----TT-CG--G-T-A--T-G-T-A---AA-G-C-TC---------------TA-TC-A-G--C-AGG----G--A-A--G---A------------------------------------T------------------AA-----------------------------------------------------T-G-A-C-G-----G-T---A-C-CT--------G-A-C-T---------A-A---G--AA-----GC-C--CC-G-G-C-TAA-A--T-A…
645	Otu00645	10	Bacteria(100)	Firmicutes(100)	Clostridia(100)	Lachnospirales(100)	Lachnospiraceae(100)	Lachnospiraceae_unclassified(61)	0	0	0	0	0	0	0	0	0	0	0	0	1	1	4	1	1	0	0	0	0	0	0	1	0	0	1	0	0	0	GAGGAATA-TT-GC-A-C---AAT-G-G--GG--GA-A-A-C-CC-T-G-A-T-G-C-A--GC-G-A--C-GCC-G-C-G-T-G-A-A--G--GA-A-G--A--A--G-T-AT----TT-CG--G-T-A--T-G-T-A---AA-C-T-TC---------------TA-TC-A-G--C-AAG----G--A-A--G---A------------------------------------T------------------AA-----------------------------------------------------T-G-A-C-G-----G-T---A-C-CT--------G-A-C-T---------A-A---G--AA-----GC-C--CC-G-G-C-TAA-C--T-A…
646	Otu00646	10	Bacteria(100)	Firmicutes(100)	Clostridia(100)	Lachnospirales(100)	Lachnospiraceae(100)	Lachnospiraceae_unclassified(80)	1	0	0	0	0	0	0	0	0	0	3	3	1	2	0	0	0	0	0	0	0	0	0	0	0	0	0	0	0	0	GGGGAATA-TT-GC-A-C---AAT-G-G--GG--GA-A-A-C-CC-T-G-A-T-G-C-A--GC-A-A--C-GCC-G-T-G-T-G-A-G--T--GA-A-G--A--A--G-T-AT----TT-CG--G-T-A--T-G-T-A---AA-G-C-TC---------------TA-TC-A-G--C-AGG----G--A-A--G---A------------------------------------T------------------AA-----------------------------------------------------T-G-A-C-G-----G-T---A-C-CT--------G-A-C-T---------A-A---G--AA-----GC-T--CC-G-G-C-TAA-A--T-A…
647	Otu00647	10	Bacteria(100)	Firmicutes(100)	Clostridia(100)	Lachnospirales(100)	Lachnospiraceae(100)	Blautia(70)	1	1	0	1	0	0	0	0	0	0	1	0	0	2	1	0	1	1	1	0	0	0	0	0	0	0	0	0	0	0	GGGGAATA-TT-GC-A-C---AAT-G-G--GG--GA-A-A-C-CC-T-G-A-T-G-C-A--GC-G-A--C-GCC-G-C-G-T-G-A-A--G--GA-A-G--A--A--G-T-AT----CT-CG--G-T-A--T-G-T-A---AA-C-T-TC---------------TA-TC-A-G--C-AGG----G--A-A--G---A------------------------------------A------------------AA-----------------------------------------------------T-G-A-C-G-----G-T---A-C-CT--------G-A-C-T---------A-A---G--AA-----GC-C--CC-G-G-C-TAA-C--T-A…
648	Otu00648	10	Bacteria(100)	Firmicutes(100)	Clostridia(100)	Lachnospirales(100)	Lachnospiraceae(100)	Lachnospiraceae_unclassified(90)	0	0	0	0	0	0	0	0	0	0	1	1	2	1	1	0	0	0	0	1	0	0	1	1	0	0	0	0	1	0	GGGGGATA-TT-GC-A-C---AAT-G-G--AG--GA-A-A-C-TC-T-G-A-T-G-C-A--GC-G-A--C-GCC-G-C-G-T-G-A-G--T--GA-A-G--A--A--G-T-AT----TT-CG--G-T-A--T-G-T-A---AA-G-C-TC---------------TA-TC-A-G--C-AGG----G--A-A--G---A------------------------------------A------------------AA-----------------------------------------------------T-G-A-C-G-----G-T---A-C-CT--------G-A-C-T---------A-A---G--AA-----GC-C--CC-G-G-C-TAA-C--T-A…
649	Otu00649	10	Bacteria(100)	Firmicutes(100)	Clostridia(100)	Lachnospirales(100)	Lachnospiraceae(100)	Lachnospiraceae_unclassified(90)	0	0	0	0	0	0	0	0	0	0	0	0	0	0	3	1	2	0	0	0	1	0	0	1	0	0	1	1	0	0	GGGGAATA-TT-GC-A-C---AAT-G-G--GC--GC-A-A-G-CC-T-G-A-T-G-C-A--GC-C-A--T-GCC-G-C-G-T-G-A-G--T--GA-A-G--A--A--G-T-AT----TT-CG--G-T-A--T-G-T-A---AA-G-C-TC---------------TA-TC-A-G--C-AGT----G--A-A--G---A------------------------------------A------------------AG-----------------------------------------------------T-G-A-C-G-----G-T---A-C-CT--------G-A-C-T---------A-A---G--AA-----GC-C--CC-G-G-C-TAA-C--T-A…
650	Otu00650	9	Bacteria(100)	Firmicutes(100)	Clostridia(100)	Oscillospirales(100)	Ruminococcaceae(100)	Ruminococcaceae_unclassified(100)	0	0	1	0	0	0	0	0	3	3	0	0	0	0	1	0	0	0	0	0	0	0	0	0	0	0	1	0	0	0	GGGGAATA-TT-GC-A-C---AAT-G-G--GG--GA-A-A-C-CC-T-G-A-T-G-C-A--GC-G-A--C-GCC-G-C-G-T-G-A-G--G--GA-A-G--A--A--G-G-TT----TT-CG--G-A-T--T-G-T-A---AA-C-C-TC---------------TG-TC-C-T--T-GGT----G--A-C--G---A------------------------------------A------------------AA-----------------------------------------------------T-G-A-C-G-----G-T---A-G-CC--------A-A-G-G---------A-G---G--AA-----GC-C--AC-G-G-C-TAA-C--T-A…
651	Otu00651	9	Bacteria(100)	Firmicutes(100)	Clostridia(100)	Lachnospirales(100)	Lachnospiraceae(100)	Lachnospiraceae_unclassified(100)	0	0	0	0	0	0	0	1	0	0	0	0	0	0	0	0	1	0	0	0	0	1	0	0	0	0	4	0	2	0	GGGGAATA-TT-GC-A-C---AAT-G-G--GG--GA-A-A-C-CC-T-G-A-T-G-C-A--GC-A-A--C-GCC-G-C-G-T-G-A-A--G--GA-T-G--A--A--G-G-TT----TT-CG--G-A-T--C-G-T-A---AA-C-T-TC---------------TA-TC-A-A--T-AGG----G--A-C--G---A---------------------------------A--A------------------CA------------------A---A------------------------------T-G-A-C-G-----G-T---A-C-CT--------A-A-A-T---------A-A---G--AA-----GC-C--CC-G-G-C-TAA-C--T-A…
652	Otu00652	9	Bacteria(100)	Firmicutes(100)	Bacilli(100)	Erysipelotrichales(100)	Erysipelotrichaceae(100)	Dielma(100)	0	0	1	1	0	0	0	0	0	0	0	0	0	0	0	1	3	2	0	1	0	0	0	0	0	0	0	0	0	0	AGGGAATT-TT-CG-G-C---AAT-G-G--GG--GA-A-A-C-CC-T-G-A-C-C-G-A--GC-A-A--T-GCC-G-C-G-T-G-A-G--T--GA-A-G--A--C--G-G-CC----TT-CG--G-G-T--T-G-T-A---AA-G-C-TC---------------TG-TT-G-T--A-AGG----G--A-A--G---AACGGCATA---G-A-G--A--------------G--G------------------GA------------------A---------------------TGCTC-TATGAG-T-G-A-C-G-----G-T---A-C-CT--------T-A-C-C---------A-G---A--AA-----GC-C--AC-G-G-C-TAA-C--T-A…
653	Otu00653	9	Bacteria(100)	Actinobacteriota(100)	Coriobacteriia(100)	Coriobacteriales(100)	Coriobacteriaceae(100)	Collinsella(100)	2	0	0	1	0	1	0	0	3	0	0	1	0	0	0	0	0	0	0	0	0	0	0	0	1	0	0	0	0	0	GGGGAATA-TT-GC-A-C---AAT-G-G--GG--GA-A-A-C-CC-T-G-A-T-G-C-A--GC-G-A--C-GCC-G-C-G-T-G-C-G--G--GA-C-G--G--A--G-G-CC----TT-CG--G-G-T--C-G-T-A---AA-C-C-GC---------------TT-TC-A-G--C-AGG----G--A-A--G---A------------------------------------G------------------TC------------------A----------------------------------A-G-A-C-T-----G-T---A-C-CT--------G-C-A-G---------A-A---G--AA-----GC-C--CC-G-G-C-TAA-C--T-A…
654	Otu00654	9	Bacteria(100)	Firmicutes(100)	Negativicutes(100)	Veillonellales-Selenomonadales(100)	Selenomonadaceae(100)	Megamonas(100)	0	0	0	0	0	0	0	0	0	0	0	0	0	0	0	2	7	0	0	0	0	0	0	0	0	0	0	0	0	0	GGGGTATC-TT-CC-G-C---AAT-G-G--GC--GA-A-A-G-CC-T-G-A-C-G-G-A--GC-A-A--C-GCC-G-C-G-T-G-A-A--C--GA-T-G--A--A--G-G-TC----TT-AG--G-A-T--C-G-T-A---AA-G-T-TC---------------TG-TT-G-T--T-AGG----G--A-C--G---AA-GGGT-A---A-G-A--A-T-C----------A--T------------------AA------------------T---A----A-------GG---T-TTT-T-AT-T-T-G-A-C-G-----G-T---A-C-CT--------A-A-C-G---------A-G---G--AA-----GC-C--AC-G-G-C-TAA-C--T-A…
655	Otu00655	9	Bacteria(100)	Firmicutes(100)	Clostridia(100)	Clostridia_unclassified(100)	Clostridia_unclassified(100)	Clostridia_unclassified(100)	3	1	0	0	1	0	0	1	0	1	0	0	0	2	0	0	0	0	0	0	0	0	0	0	0	0	0	0	0	0	GGGGAATA-TT-GG-G-C---AAT-G-G--GG--GA-A-A-C-CC-T-G-A-C-C-C-A--GC-A-A--C-GCC-G-C-G-T-G-A-A--G--GA-A-G--A--A--G-G-TT----TT-CG--G-A-T--T-G-T-A---AA-C-T-TC---------------TG-TC-C-T--A-AGG----G--A-A--G-------------------------------------A--A-----------------AGA------------------A---A----T---------------------------G-A-CGG-------T---A-C-CT--------T-A-G-G---------A-G---G--AA-----GC-C--CC-G-G-C-TAA-C--T-A…
656	Otu00656	9	Bacteria(100)	Firmicutes(100)	Clostridia(100)	Christensenellales(100)	Christensenellaceae(100)	Christensenellaceae_unclassified(89)	0	2	0	0	0	0	0	0	0	0	3	1	1	0	0	0	0	0	0	0	0	0	1	1	0	0	0	0	0	0	GGGGAATA-TT-GG-G-C---AAT-G-G--GC--GC-A-A-G-CC-T-G-A-C-C-C-A--GC-A-A--C-GCC-G-C-G-T-G-A-G--G--GA-A-G--A--A--G-G-TC----TT-CG--G-A-T--T-G-T-A---AA-C-C-TC---------------TG-TC-G-C--A-AGG----G--A-C--G-------------------------------------A--A------------------GG------------------C---G------------------------------T-G-A-C-G-----G-T---A-C-CT--------T-G-T-G---------A-G---G--AA-----GC-C--CC-G-G-C-TAA-C--T-A…
657	Otu00657	9	Bacteria(100)	Firmicutes(100)	Clostridia(100)	Oscillospirales(100)	Oscillospiraceae(100)	UCG-005(100)	0	0	0	0	0	0	2	3	0	1	0	0	0	0	0	0	0	0	0	0	0	0	0	1	0	1	0	0	1	0	GGGGAATA-TT-GG-G-C---AAT-G-G--GG--GC-A-A-C-CC-T-G-A-C-C-C-A--GC-A-A--C-GCT-G-C-G-T-G-A-A--G--GA-A-G--A--A--G-G-CT----TT-CG--G-G-T--T-G-T-A---AA-C-T-TC---------------TT-TT-A-C--C-AGG----G--A-C--G---A---------------------------------A--G------------------GA------------------C---G------------------------------T-G-A-C-G-----G-T---A-C-CT--------G-G-A-G---------A-A---A--AA-----GC-C--AC-G-G-C-TAA-C--T-A…
658	Otu00658	9	Bacteria(100)	Firmicutes(100)	Clostridia(100)	Oscillospirales(100)	Ruminococcaceae(100)	Ruminococcaceae_unclassified(100)	2	2	0	0	0	0	0	0	0	0	1	0	1	3	0	0	0	0	0	0	0	0	0	0	0	0	0	0	0	0	GGGGGATA-TT-GC-A-C---AAT-G-G--GG--GA-A-A-C-CC-T-G-A-T-G-C-A--GC-A-A--C-GCC-G-C-G-T-G-A-A--G--GA-T-G--A--A--G-G-TC----TT-CG--G-A-T--T-G-T-A---AA-C-T-TT--------------TGTCCT-A-TG-G-GAA----G--A-A--G---A------------------------------------A------------------AG-----------------------------------------------------T-G-A-C-G-----G-T---A-C-CA--------T-A-G-G---------A-G---G--AA-----GC-T--CC-G-G-C-TAA-C--T-A…
659	Otu00659	9	Bacteria(100)	Firmicutes(100)	Clostridia(100)	Oscillospirales(100)	Oscillospiraceae(100)	UCG-007(100)	1	0	0	0	2	0	0	1	0	0	0	0	0	0	0	0	0	0	0	4	0	0	0	1	0	0	0	0	0	0	GGGGAATA-TT-GG-G-C---AAT-G-G--GG--GC-A-A-C-CC-T-G-A-C-C-C-A--GC-A-A--C-GCC-G-C-G-T-G-A-A--G--GA-A-G--A--A--G-G-CT----TT-CG--G-G-T--T-G-T-A---AA-C-T-TC---------------TT-TG-A-C--G-AGG----G--A-C--G---A---------------------------------A--A------------------GA------------------A---A------------------------------T-G-A-C-G-----G-T---A-C-CT--------C-G-A-A---------A-A---C--AA-----GC-C--AC-G-G-C-TAA-C--T-A…
660	Otu00660	9	Bacteria(100)	Firmicutes(100)	Clostridia(100)	Lachnospirales(100)	Lachnospiraceae(100)	Lachnospiraceae_unclassified(100)	0	0	1	4	0	0	0	0	0	0	0	0	0	0	0	0	3	1	0	0	0	0	0	0	0	0	0	0	0	0	GGGGAATA-TT-GC-A-C---AAT-G-G--GG--GA-A-A-C-CC-T-G-A-T-G-C-A--GC-G-A--C-GCC-G-C-G-T-G-A-C--T--GA-A-G--A--A--G-T-AC----TT-CG--G-T-A--T-G-T-A---AA-G-G-TC---------------TA-TC-A-G--C-AGG----G--A-A--G---A------------------------------------G------------------AA-----------------------------------------------------T-G-A-C-G-----G-T---A-C-CT--------G-A-C-T---------A-A---G--AA-----GC-C--CC-G-G-C-TAA-C--T-A…
661	Otu00661	9	Bacteria(100)	Firmicutes(100)	Clostridia(100)	Oscillospirales(100)	Oscillospiraceae(100)	UCG-002(100)	0	1	0	0	0	0	2	0	0	2	0	0	0	0	0	0	0	0	0	0	0	0	1	1	0	1	0	0	0	1	GGGGAATC-TT-GC-G-C---AAT-G-G--GG--GG-A-A-C-CC-T-G-A-C-G-C-A--GC-G-A--C-GCC-G-C-G-T-G-A-A--G--GA-A-G--A--A--G-G-CT----TT-CG--G-G-T--T-G-T-A---AA-C-T-TC---------------TT-TT-G-T--C-AGG----G--C-C--G-------------------------------------A--G------------------TA------------------G---A------------------------------A-G-A-C-G-----G-T---A-C-CT--------G-A-C-G---------A-A---T--AA-----GC-C--AC-G-G-C-TAA-C--T-A…
[truncated: 9,649 more rows]
