# Supplementary material for: The Modulation of Chaihu Shugan Formula on Microbiota Composition in the Simulator of the Human Intestinal Microbial Ecosystem Technology Platform and its Influence on Gut Barrier and Intestinal Immunity in Caco-2/THP1-Blue™ Cell Co-Culture Model
Source: Front Pharmacol. 2022 Mar 15;13:820543. doi: 10.3389/fphar.2022.820543 (PMC8964513; doi:10.3389/fphar.2022.820543)
Supplement: Supplementary file 3 [file Table1.XLSX]

## Sheet: F12_TEER_ctrl
	Control			NaB
	Mean	SEM	N
gM	88.6405	1.50089	8	114.055	2.33156	3

## Sheet: F13_14_15_16
	LPS-			LPS+			LPS+HC			LPS+NaB
Input for GPP	Mean	SEM	N	Mean	SEM	N	Mean	SEM	N	Mean	SEM	N
CXCL10	20.13	4.55	2	213.157	18.592	3	51.907	5.661	3	41.52	2.575	3
MCP1	4082.2	664.515	2	11549.2	0	1	1481.53	90.066	3	5948.47	1207.43	3
TNF alpha	66	13.64	2	9240.61	886.223	3	2129.34	169.196	3	1970.9	120.639	3
IL-10	0.605	0.075	2	21.08	0.955	3	4.763	0.084	3	35.347	1.434	3
IL-1 beta	83.42	33.21	2	494.45	28.242	3	322.31	50.426	3	309.443	43.99	3
IL-6	0	0	2	410.21	18.508	3	28.153	1.134	3	2061.94	107.561	3
IL-8	166.423	27.152	2	983.514	49.597	2	393.763	19.092	3	462.076	25.754	3
NF-kB activity	0.353	0.012	2	0.446	0.025	3	0.365	0.019	3	0.917	0.031	3

## Sheet: F18_19_20_21
		Mean	SEM	N	Mean	SEM	N	Mean	SEM	N	Mean	SEM	N	Mean	SEM	N	Mean	SEM	N	Mean	SEM	Mean	Mean	SEM	N
		CXCL10	CXCL10	CXCL10	MCP1	MCP1	MCP1	TNF alpha	TNF alpha	TNF alpha	IL-10	IL-10	IL-10	IL-1 beta	IL-1 beta	IL-1 beta	IL-6	IL-6	IL-6	IL-8	IL-8	IL-8	NF-kB activity	NF-kB activity	NF-kB activity
D1	blank	233.093	30.118	3	7322.06	1057.63	3	9993.07	341.94	3	51.86	1.17	3	698.69	18.46	3	642.02	10.08	3	905.43	58	2	0.44	0.004	3
	treatment	198.053	14.303	3	7124.04	907.95	3	8740.4	92.79	2	114.09	5.04	3	857.35	37.63	3	1131.87	46.01	3	1139.78	137.88	3	0.553	0.041	3
D2	blank	251.537	30.453	3	8588.87	2708.3	2	16751.8	395.9	3	47.66	2.55	3	693.26	54.89	3	527.28	21.38	3	620.91	122.93	3	0.317	0.023	3
	treatment	239.58	15.639	3	10177.4	915.96	3	12688.7	306.78	2	118.69	5.85	3	953.39	48.24	3	1148.53	70.32	3	515.6	31.5	3	0.31	0.008	3
D3	blank	315.44	27.303	3	6412.93	1171.46	3	10098.7	910.77	3	50.84	0.67	3	554.5	22.92	3	618.99	7.07	3	400.49	38.09	3	0.328	0.004	3
	treatment	244.483	34.42	3	3178.09	689.92	3	7172.21	522.44	3	84.96	7.73	3	659.69	45.14	3	889.18	87.34	3	574.71	145.07	3	0.396	0.03	3
D4	blank	295.843	47.11	3	9251.28	2369.02	2	13828.6	885.97	3	56.49	2.39	3	819.29	17.42	3	627.51	35	3	512.3	163.95	3	0.311	0.014	3
	treatment	296.927	1.972	3	8580.66	2110.02	2	12030.7	1490.47	3	124.61	1.95	3	905.74	43.94	3	1314.32	42.98	3	471.91	44.16	3	0.322	0.005	3
D5	blank	174.477	15.086	3	4096.58	376.21	3	10798.5	1010.4	3	43.54	1.63	3	603.63	29.59	3	446.87	14.54	3	459.69	100.98	3	0.302	0.005	3
	treatment	237.6	8.655	3	7308.5	788.47	3	8430.92	389.87	3	132.26	7.2	3	932.48	53.84	3	1462.79	116.98	3	491.65	141.67	3	0.404	0.03	3

## Sheet: F17_TEER
	TEER	TEER	TEER	TEER	TEER	TEER
	Mean	SEM	N	Mean	SEM	N
	control			treatment
DA	96.9082	1.7011	3	108.737	0.751352	3
DB	97.1336	2.54507	3	105.222	1.3927	3
DC	91.8308	1.37994	3	106.758	3.37204	3
DD	99.6831	1.87975	3	111.203	1.51144	3
DE	96.1023	1.80488	3	103.533	2.50528	3
D mean	96.33	0.99	15	107.09	1.07	15

## Sheet: Table8
		TEER	NF-kB activity	IL-6	IL-10	IL-1 beta	TNF alpha	CXCL10	MCP1	IL-8
donor A	Control	96.9082	0.440333	642.02	51.8633	698.693	9993.07	233.093	7322.06	905.429
	Treatment	108.737	0.553	1131.87	114.087	857.35	8740.4	198.053	7124.04	1139.78
donor B	Control	97.1336	0.317333	527.283	47.66	693.263	16751.8	251.537	8588.86	620.907
	Treatment	105.222	0.310333	1148.53	118.693	953.387	12688.7	239.58	10177.3	515.602
donor C	Control	91.8308	0.327667	618.993	50.8433	554.503	10098.7	315.44	6412.93	400.491
	Treatment	106.758	0.395667	889.177	84.96	659.693	7172.21	244.483	3178.09	574.707
donor D	Control	99.6831	0.311	627.507	56.4933	819.29	13828.6	295.843	9251.28	512.296
	Treatment	111.203	0.322	1314.32	124.613	905.743	12030.7	296.927	8580.66	471.91
Donor E	Control	96.1023	0.301667	446.873	43.5433	603.633	10798.5	174.477	4096.58	459.694
	Treatment	103.533	0.404333	1462.79	132.257	932.483	8430.92	237.6	7308.5	491.647
Dmean	Control	96.3316	0.3396	572.535	50.0807	673.877	12294.1	254.078	6859.62	556.502
	Treatment	107.091	0.397067	1189.34	114.922	861.731	9673.82	243.329	7180.37	638.729
		TEER	NF-kB activity	IL-6	IL-10	IL-1 beta	TNF alpha	CXCL10	IL-8	MCP1
	donor A	1.12206	1.25587	1.76298	2.19976	1.22708	0.874646	0.849674	1.25883	0.972956
	donor B	1.08327	0.977941	2.1782	2.49042	1.37522	0.757451	0.952466	0.830401	1.18495
	donor C	1.16256	1.20753	1.43649	1.67102	1.1897	0.710211	0.775055	1.435	0.495575
	donor D	1.11556	1.03537	2.09452	2.20581	1.10552	0.869987	1.00366	0.921167	0.92751
	Donor E	1.07732	1.34033	3.27339	3.03736	1.54478	0.780749	1.36179	1.06951	1.78405
	Dmean	1.11169	1.16922	2.07732	2.29474	1.27877	0.786864	0.957693	1.14776	1.04676

## Sheet: Table7
Phylum	Family	OTU	Closely related species	Inoculum (cells/gFM)	48h
					Blank	Product
Actinobacteria	Bifidobacteriaceae	3	Bifidobacterium adolescentis (100), B. faecale (100)	9.8723	7.84249	8.44114
		20	Bifidobacterium longum subsp. null (100), B. longum subsp. longum (100)	8.66583	6.97952	7.82162
		26	Bifidobacterium (pseudo)catenulatum (100), B. kashiwanohense (100)	8.7639	6.78372	7.6883
		45	Bifidobacterium bifidum (100)	7.81963	6.94695	7.17259
	Coriobacteriaceae	4	Collinsella aerofaciens (100)	9.86964	7.76381	8.11482
	Eggerthellaceae	30	Senegalimassilia anaerobia (97)	8.2903	6.87748	7.48289
Bacteroidetes	Bacteroidaceae	1	Bacteroides vulgatus (100)	10.0367	8.08447	8.51957
		5	Bacteroides massiliensis (100)	9.40051	8.00489	8.20131
		6	Bacteroides uniformis (100)	9.54443	7.39931	7.86392
		9	Bacteroides uniformis (98)	9.38932	7.41089	7.75474
		17	Bacteroides eggerthii (100)	9.35035	6.59019	7.45771
		22	Bacteroides coprocola (100), Phocaeicola coprocola (99)	9.55888	6.80747	7.02803
		27	Bacteroides stercoris (100)	9.06904	7.07745	7.21248
		29	Bacteroides ovatus (100)	8.92752	6.92169	7.04865
	Muribaculaceae	34	Duncaniella sp. (65)	8.95073	6.89806	6.5618
	Prevotellaceae	14	Prevotella sp. (68)	9.64316	6.91822	7.35178
		54	Prevotella sp. (91)	9.31914	<LOQ	5.22215
	Rikenellaceae	16	Alistipes sp. (94)	9.54446	7.10002	7.25873
	Tannerellaceae	12	Parabacteroides distasonis (99)	8.59153	7.41753	7.71776
Firmicutes	Acidaminococcaceae	25	Phascolarctobacterium faecium (100), Clostridium carnis (100)	8.66673	7.24412	7.44685
	Enterococcaceae(99)	33	Enterococcus durans (100), E. hirae (100), E. faecium (100), E. villorum (100)	7.05444	6.97765	7.08576
	Erysipelotrichaceae	23	Holdemanella sp. (91)	9.50425	6.17926	6.17402
	Lachnospiraceae	10	unclassified_Lachnospiraceae sp. butyrate-producing bacterium SS3/4 (100)	8.2953	7.64307	7.65645
		11	Eubacterium rectale (100)	9.77819	6.7894	6.99271
		13	Blautia sp. GD8 (100), Corynebacterium sp. SN15 (100)	9.24949	7.17901	7.61125
		15	Fusicatenibacter saccharivorans (100), Clostridium clostridioforme (100)	9.45214	7.1863	7.38905
		18	Mediterraneibacter faecis (100), Ruminococcus torques (99)	9.23931	7.1227	7.64836
		21	Blautia faecis (100)	8.91763	7.32357	7.58449
		52	Coprococcus eutactus (97), Coprococcus sp. butyrate-producing bacterium ART55/1 (99)	9.23018	6.06848	6.30262
	Lactobacillaceae	7	(Ligi)Lactobacillus ruminis (100)	8.42682	7.45868	8.14792
	Ruminococcaceae	8	Faecalibacterium prausnitzii (100)	9.99698	6.51135	7.04164
		19	Gemmiger formicilis (100), Subdoligranulum variabile (96)	9.45909	6.99477	7.46414
		35	Ruminococcus sp. (92)	9.30344	6.13669	6.79591
		58	Ruminococcus bromii (99)	9.14878	5.9495	6.50666
	Selenomonadaceae	40	Megamonas sp. Clostridiales bacterium Art 12/1 (98)	7.0886	6.17792	7.30973
Proteobacteria	Enterobacteriaceae	2	Shigella sonnei (100), S. flexneri (100), Escherichia coli (100), E. fergusonii (100), Photorhabdus luminescens (100), Pseudescherichia vulneris (100)	7.17478	8.32815	8.12915
	Sutterellaceae	46	Parasutterella excrementihominis (97)	7.79344	7.05563	7.19048
#REF!	#REF!	#REF!	#REF!	#REF!	#REF!	#REF!
#REF!	#REF!	#REF!	#REF!	#REF!	#REF!	#REF!
#REF!	#REF!	#REF!	#REF!	#REF!	#REF!	#REF!
#REF!	#REF!	#REF!	#REF!	#REF!	#REF!	#REF!
#REF!	#REF!	#REF!	#REF!	#REF!	#REF!	#REF!
#REF!	#REF!	#REF!	#REF!	#REF!	#REF!	#REF!
#REF!	#REF!	#REF!	#REF!	#REF!	#REF!	#REF!
#REF!	#REF!	#REF!	#REF!	#REF!	#REF!	#REF!

## Sheet: Table6
Family	OTU	Closely related species	48h
			Product - Blank
Bifidobacteriaceae	3	Bifidobacterium adolescentis (100), B. faecale (100)	0.6
	20	Bifidobacterium longum subsp. null (100), B. longum subsp. longum (100)	0.84
	26	Bifidobacterium (pseudo)catenulatum (100), B. kashiwanohense (100)	0.9
	45	Bifidobacterium bifidum (100)	0.23
Coriobacteriaceae	4	Collinsella aerofaciens (100)	0.35
Eggerthellaceae	30	Senegalimassilia anaerobia (97)	0.61
Bacteroidaceae	1	Bacteroides vulgatus (100)	0.44
	5	Bacteroides massiliensis (100)	0.2
	6	Bacteroides uniformis (100)	0.46
	9	Bacteroides uniformis (98)	0.34
	17	Bacteroides eggerthii (100)	0.87
	22	Bacteroides coprocola (100), Phocaeicola coprocola (99)	0.22
	27	Bacteroides stercoris (100)	0.14
	29	Bacteroides ovatus (100)	0.13
Muribaculaceae	34	Duncaniella sp. (65)	-0.34
Prevotellaceae	14	Prevotella sp. (68)	0.43
	54	Prevotella sp. (91)	0.13
Rikenellaceae	16	Alistipes sp. (94)	0.16
Tannerellaceae	12	Parabacteroides distasonis (99)	0.3
Acidaminococcaceae	25	Phascolarctobacterium faecium (100), Clostridium carnis (100)	0.2
Enterococcaceae(99)	33	Enterococcus durans (100), E. hirae (100), E. faecium (100), E. villorum (100)	0.11
Erysipelotrichaceae	23	Holdemanella sp. (91)	-0.01
Lachnospiraceae	10	unclassified_Lachnospiraceae sp. butyrate-producing bacterium SS3/4 (100)	0.01
	11	Eubacterium rectale (100)	0.2
	13	Blautia sp. GD8 (100), Corynebacterium sp. SN15 (100)	0.43
	15	Fusicatenibacter saccharivorans (100), Clostridium clostridioforme (100)	0.2
	18	Mediterraneibacter faecis (100), Ruminococcus torques (99)	0.53
	21	Blautia faecis (100)	0.26
	52	Coprococcus eutactus (97), Coprococcus sp. butyrate-producing bacterium ART55/1 (99)	0.23
Lactobacillaceae	7	(Ligi)Lactobacillus ruminis (100)	0.69
Ruminococcaceae	8	Faecalibacterium prausnitzii (100)	0.53
	19	Gemmiger formicilis (100), Subdoligranulum variabile (96)	0.47
	35	Ruminococcus sp. (92)	0.66
	58	Ruminococcus bromii (99)	0.56
Selenomonadaceae	40	Megamonas sp. Clostridiales bacterium Art 12/1 (98)	1.13
Enterobacteriaceae	2	Shigella sonnei (100), S. flexneri (100), Escherichia coli (100), E. fergusonii (100), Photorhabdus luminescens (100), Pseudescherichia vulneris (100)	-0.2
Sutterellaceae	46	Parasutterella excrementihominis (97)	0.13

## Sheet: Table5
Average LOG donors
Phylum	Family	Inoculum (cells/gFM)	48h
			Blank	Product
Actinobacteria	Atopobiaceae	7.68	5.51	5.6
	Bifidobacteriaceae	9.83	7.88	8.64
	Coriobacteriaceae	9.84	7.72	8.03
	Coriobacteriales_Incertae_Sedis	7.58	5.21	6.09
	Coriobacteriales_unclassified	7.38	5.37	5.49
	Eggerthellaceae	8.55	6.78	7.39
Bacteroidetes	Bacteroidaceae	10.43	8.53	8.82
	Bacteroidales_unclassified	7.47	5.38	5.74
	Bacteroidia_unclassified	7.29	5.38	5.57
	Barnesiellaceae	8.38	5.6	5.95
	Marinifilaceae	8.33	6.13	6.14
	Muribaculaceae	7.48	5.59	5.53
	Prevotellaceae	8.67	5.84	6.22
	Rikenellaceae	9.61	7.21	7.41
	Tannerellaceae	8.73	7.54	7.75
Desulfobacterota	Desulfovibrionaceae	7.85	6.52	6.62
Firmicutes	Acidaminococcaceae	8.39	6.71	7.13
	Anaerofustaceae	6.95	5.15	5.57
	Anaerovoracaceae	7.69	6.29	6.22
	Butyricicoccaceae	7.95	6.05	6.41
	Christensenellaceae	8.63	6.08	6.06
	Clostridia_UCG-014_fa	8.05	5.52	5.58
	Clostridia_unclassified	7.05	<LOQ	5.14
	Clostridiaceae	8.15	5.78	5.77
	Defluviitaleaceae	7.17	5.11	5.12
	Enterococcaceae	7.02	5.74	6.08
	Erysipelatoclostridiaceae	8.19	5.33	6.55
	Erysipelotrichaceae	9.33	6.59	6.62
	Lachnospiraceae	10.42	8.38	8.61
	Lactobacillaceae	7.38	5.71	5.85
	Lactobacillales_unclassified	<LOQ	5.16	<LOQ
	Monoglobaceae	7.88	5.45	5.91
	Oscillospiraceae	8.97	7.55	7.65
	Oscillospirales_fa	7.99	5.2	5.2
	Peptococcaceae	<LOQ	5.39	5.25
	Peptostreptococcaceae	8.57	6.14	6.42
	Peptostreptococcales-Tissierellales_unclassified	<LOQ	5.15	5.17
	RF39_fa	7.17	<LOQ	5.11
	Ruminococcaceae	10.2	7.14	7.56
	Selenomonadaceae	7.03	5.45	5.73
	Streptococcaceae	7.78	5.62	6.51
	UCG-010	7.47	<LOQ	5.12
	uncultured	7.72	5.17	5.28
	Veillonellaceae	7.75	6.1	6.82
Proteobacteria	Enterobacteriaceae	7.08	8.1	7.72
	Oxalobacteraceae	7.27	<LOQ	5.16
	Sutterellaceae	8.51	7.3	7.5
	uncultured	7.72	5.17	5.28
Verrucomicrobiota	Akkermansiaceae	7.84	5.9	5.72
	vadinBE97	<LOQ	5.2	5.25

## Sheet: Table4
Phylum	Family	48h
		Product - Blank
Actinobacteria	Atopobiaceae	0.09
	Bifidobacteriaceae	0.76
	Coriobacteriaceae	0.3
	Coriobacteriales_Incertae_Sedis	0.88
	Coriobacteriales_unclassified	0.13
	Eggerthellaceae	0.6
Bacteroidetes	Bacteroidaceae	0.29
	Bacteroidales_unclassified	0.36
	Bacteroidia_unclassified	0.2
	Barnesiellaceae	0.35
	Marinifilaceae	0.01
	Muribaculaceae	-0.07
	Prevotellaceae	0.38
	Rikenellaceae	0.2
	Tannerellaceae	0.21
Desulfobacterota	Desulfovibrionaceae	0.1
Firmicutes	Acidaminococcaceae	0.42
	Anaerofustaceae	0.42
	Anaerovoracaceae	-0.07
	Butyricicoccaceae	0.36
	Christensenellaceae	-0.02
	Clostridia_UCG-014_fa	0.06
	Clostridia_unclassified	0.05
	Clostridiaceae	0
	Defluviitaleaceae	0.01
	Enterococcaceae	0.34
	Erysipelatoclostridiaceae	1.22
	Erysipelotrichaceae	0.03
	Lachnospiraceae	0.24
	Lactobacillaceae	0.14
	Lactobacillales_unclassified	-0.06
	Monoglobaceae	0.46
	Oscillospiraceae	0.09
	Oscillospirales_fa	-0.01
	Peptococcaceae	-0.14
	Peptostreptococcaceae	0.28
	Peptostreptococcales-Tissierellales_unclassified	0.02
	RF39_fa	0.01
	Ruminococcaceae	0.41
	Selenomonadaceae	0.28
	Streptococcaceae	0.89
	UCG-010	0.02
	uncultured	0.11
	Veillonellaceae	0.73
Proteobacteria	Enterobacteriaceae	-0.38
	Oxalobacteraceae	0.06
	Sutterellaceae	0.2
	uncultured	0.11
Verrucomicrobiota	Akkermansiaceae	-0.18
	vadinBE97	0.06

## Sheet: Table3
phylum	familia	OTU	Closely related species (>98% sequence similarity)	Donor A	Donor B	Donor C	Donor D	Donor E
Actinobacteria	Bifidobacteriaceae	3	Bifidobacterium adolescentis (100), B. faecale (100)	10.0565	9.56935	10.1319	8.59364	9.91486
		20	Bifidobacterium longum subsp. null (100), B. longum subsp. longum (100)	8.80633	8.56052	8.73511	8.64326	8.5177
		26	Bifidobacterium (pseudo)catenulatum (100), B. kashiwanohense (100)	7.60819	7.31658	9.15668	8.77254	8.91124
		45	Bifidobacterium bifidum (100)	<LOQ	<LOQ	<LOQ	8.0994	8.25175
	Coriobacteriaceae	4	Collinsella aerofaciens (100)	10.1135	9.61175	9.6557	9.9281	9.84252
	Eggerthellaceae	30	Senegalimassilia anaerobia (97)	8.7656	<LOQ	8.50048	<LOQ	7.77015
Bacteroidetes	Bacteroidaceae	1	Bacteroides vulgatus (100)	10.124	10.1409	9.60561	10.2857	9.59499
		5	Bacteroides massiliensis (100)	9.61508	9.44292	7.93111	9.67838	8.91683
		6	Bacteroides uniformis (100)	7.92717	10.2135	8.83015	8.36803	8.23105
		9	Bacteroides uniformis (98)	9.07996	9.38772	9.57048	9.43346	9.338
		17	Bacteroides eggerthii (100)	7.91043	9.91806	7.11367	8.80818	9.33938
		22	Bacteroides coprocola (100), Phocaeicola coprocola (99)	<LOQ	<LOQ	10.257	<LOQ	<LOQ
		27	Bacteroides stercoris (100)	8.63809	<LOQ	9.73249	<LOQ	<LOQ
		29	Bacteroides ovatus (100)	7.72903	9.34269	9.09551	8.78694	8.07282
	Muribaculaceae	34	Duncaniella sp. (65)	<LOQ	<LOQ	<LOQ	<LOQ	9.64634
	Prevotellaceae	14	Prevotella sp. (68)	9.556	<LOQ	10.2639	<LOQ	<LOQ
		54	Prevotella sp. (91)	10.0167	<LOQ	<LOQ	<LOQ	<LOQ
	Rikenellaceae	16	Alistipes sp. (94)	8.47018	9.25782	7.48446	10.1023	9.43501
	Tannerellaceae	12	Parabacteroides distasonis (99)	9.05507	8.03709	8.76921	7.70711	7.84047
Firmicutes	Acidaminococcaceae	25	Phascolarctobacterium faecium (100), Clostridium carnis (100)	<LOQ	<LOQ	9.32792	8.22419	<LOQ
	Enterococcaceae	33	Enterococcus durans (100), E. hirae (100), E. faecium (100), E. villorum (100)	<LOQ	7.34782	<LOQ	<LOQ	<LOQ
	Erysipelotrichaceae	23	Holdemanella sp. (91)	<LOQ	10.0473	9.62759	<LOQ	8.74594
	Lachnospiraceae	10	unclassified_Lachnospiraceae sp. butyrate-producing bacterium SS3/4 (100)	8.66746	7.64592	8.49223	7.55474	8.11776
		11	Eubacterium rectale (100)	9.79459	9.79246	9.63458	10.0278	9.41461
		13	Blautia sp. GD8 (100), Corynebacterium sp. SN15 (100)	9.60482	9.16348	9.43845	8.37912	8.61763
		15	Fusicatenibacter saccharivorans (100), Clostridium clostridioforme (100)	9.34447	9.62509	9.85425	8.43917	8.49022
		18	Mediterraneibacter faecis (100), Ruminococcus torques (99)	9.20502	9.14709	9.6294	9.09749	8.19658
		21	Blautia faecis (100)	9.14136	8.32304	8.17522	9.29046	8.64292
		52	Coprococcus eutactus (97), Coprococcus sp. butyrate-producing bacterium ART55/1 (99)	9.25428	<LOQ	<LOQ	9.82415	7.05017
	Lactobacillaceae	7	(Ligi)Lactobacillus ruminis (100)	<LOQ	<LOQ	<LOQ	<LOQ	9.11446
	Ruminococcaceae	8	Faecalibacterium prausnitzii (100)	10.3085	9.60315	9.33435	9.86087	10.2008
		19	Gemmiger formicilis (100), Subdoligranulum variabile (96)	9.68531	8.7341	9.60997	9.30459	9.46428
		35	Ruminococcus sp. (92)	<LOQ	<LOQ	<LOQ	9.84354	9.48502
		58	Ruminococcus bromii (99)	9.84562	<LOQ	<LOQ	<LOQ	<LOQ
	Selenomonadaceae	40	Megamonas sp. Clostridiales bacterium Art 12/1 (98)	<LOQ	7.42996	<LOQ	<LOQ	<LOQ
Proteobacteria	Enterobacteriaceae	2	Shigella sonnei (100), S. flexneri (100), Escherichia coli (100), E. fergusonii (100), Photorhabdus luminescens (100), Pseudescherichia vulneris (100)	<LOQ	7.58732	<LOQ	7.01315	<LOQ
	Sutterellaceae	46	Parasutterella excrementihominis (97)	7.33247	7.02053	<LOQ	8.40529	7.2012

[truncated: 7 more sheets: Table2, Table1, TableS1, Table S2, Figure8_Phylum, Figure3-7_SCFA, Figure1_2_pH]
